# Supplementary material for: Phytase dose-dependent response of kidney inositol phosphate levels in poultry
Source: PLoS One. 2022 Oct 19;17(10):e0275742. doi: 10.1371/journal.pone.0275742 (PMC9581429; doi:10.1371/journal.pone.0275742)
Supplement: S1 Data — (ZIP) [file pone.0275742.s001.zip]

Archive with 14 entries (11 files):
- Data/
- Data/.DS_Store
- __MACOSX/
- __MACOSX/Data/
- __MACOSX/Data/._.DS_Store
- Data/Control.xls
- __MACOSX/Data/._Control.xls
- Data/Phy500.xls
- __MACOSX/Data/._Phy500.xls
- Data/Phy6000.xls
- __MACOSX/Data/._Phy6000.xls
- Data/Sprigg et al 2022 PLoS ONE data calculated.xlsx
- __MACOSX/Data/._Sprigg et al 2022 PLoS ONE data calculated.xlsx
- __MACOSX/._Data
