# Supplementary material for: Phytase dose-dependent response of kidney inositol phosphate levels in poultry
Source: PLoS One. 2022 Oct 19;17(10):e0275742. doi: 10.1371/journal.pone.0275742 (PMC9581429; doi:10.1371/journal.pone.0275742)
Supplement: S1 Data — (ZIP) [file pone.0275742.s001.zip › Data/Control.xls]

## Sheet: Gizzard digesta 4
min	Intensity
0	-2
0.00833333	-20
0.0166667	-16
0.025	-13
0.0333333	-14
0.0416667	-8
0.05	-2
0.0583333	-1
0.0666667	-2
0.075	-8
0.0833333	-13
0.0916667	-11
0.1	-2
0.108333	8
0.116667	30
0.125	45
0.133333	70
0.141667	81
0.15	92
0.158333	96
0.166667	99
0.175	103
0.183333	114
0.191667	123
0.2	143
0.208333	163
0.216667	187
0.225	201
0.233333	218
0.241667	223
0.25	229
0.258333	231
0.266667	240
0.275	248
0.283333	261
0.291667	275
0.3	295
0.308333	308
0.316667	320
0.325	323
0.333333	327
0.341667	327
0.35	326
0.358333	327
0.366667	331
0.375	340
0.383333	358
0.391667	369
0.4	388
0.408333	404
0.416667	431
0.425	456
0.433333	515
0.441667	572
0.45	699
0.458333	809
0.466667	1007
0.475	1156
0.483333	1401
0.491667	1563
0.5	1797
0.508333	1943
0.516667	2143
0.525	2262
0.533333	2422
0.541667	2515
0.55	2635
0.558333	2697
0.566667	2762
0.575	2782
0.583333	2779
0.591667	2754
0.6	2695
0.608333	2647
0.616667	2570
0.625	2528
0.633333	2482
0.641667	2469
0.65	2464
0.658333	2470
0.666667	2488
0.675	2502
0.683333	2515
0.691667	2524
0.7	2537
0.708333	2544
0.716667	2557
0.725	2564
0.733333	2568
0.741667	2565
0.75	2549
0.758333	2529
0.766667	2489
0.775	2459
0.783333	2408
0.791667	2376
0.8	2334
0.808333	2312
0.816667	2278
0.825	2261
0.833333	2231
0.841667	2212
0.85	2180
0.858333	2157
0.866667	2121
0.875	2101
0.883333	2070
0.891667	2052
0.9	2028
0.908333	2019
0.916667	1998
0.925	1986
0.933333	1961
0.941667	1941
0.95	1909
0.958333	1885
0.966667	1851
0.975	1832
0.983333	1807
0.991667	1796
1	1783
1.00833	1776
1.01667	1764
1.025	1750
1.03333	1727
1.04167	1705
1.05	1670
1.05833	1647
1.06667	1616
1.075	1601
1.08333	1583
1.09167	1574
1.1	1560
1.10833	1549
1.11667	1524
1.125	1503
1.13333	1472
1.14167	1453
1.15	1430
1.15833	1422
1.16667	1417
1.175	1422
1.18333	1425
1.19167	1425
1.2	1420
1.20833	1412
1.21667	1392
1.225	1375
1.23333	1353
1.24167	1342
1.25	1333
1.25833	1330
1.26667	1326
1.275	1323
1.28333	1316
1.29167	1308
1.3	1296
1.30833	1292
1.31667	1285
1.325	1286
1.33333	1296
1.34167	1303
1.35	1315
1.35833	1325
1.36667	1330
1.375	1332
1.38333	1331
1.39167	1329
1.4	1327
1.40833	1323
1.41667	1323
1.425	1327
1.43333	1330
1.44167	1336
1.45	1337
1.45833	1338
1.46667	1332
1.475	1326
1.48333	1316
1.49167	1307
1.5	1295
1.50833	1293
1.51667	1294
1.525	1296
1.53333	1306
1.54167	1312
1.55	1319
1.55833	1321
1.56667	1317
1.575	1316
1.58333	1310
1.59167	1311
1.6	1319
1.60833	1327
1.61667	1344
1.625	1353
1.63333	1367
1.64167	1374
1.65	1373
1.65833	1372
1.66667	1361
1.675	1356
1.68333	1351
1.69167	1347
1.7	1346
1.70833	1343
1.71667	1339
1.725	1329
1.73333	1311
1.74167	1293
1.75	1268
1.75833	1251
1.76667	1238
1.775	1233
1.78333	1227
1.79167	1229
1.8	1225
1.80833	1218
1.81667	1205
1.825	1193
1.83333	1176
1.84167	1166
1.85	1157
1.85833	1156
1.86667	1157
1.875	1158
1.88333	1159
1.89167	1157
1.9	1152
1.90833	1145
1.91667	1135
1.925	1129
1.93333	1125
1.94167	1126
1.95	1130
1.95833	1136
1.96667	1147
1.975	1156
1.98333	1168
1.99167	1177
2	1188
2.00833	1196
2.01667	1214
2.025	1230
2.03333	1262
2.04167	1284
2.05	1319
2.05833	1343
2.06667	1368
2.075	1378
2.08333	1380
2.09167	1378
2.1	1364
2.10833	1358
2.11667	1352
2.125	1352
2.13333	1358
2.14167	1365
2.15	1374
2.15833	1378
2.16667	1381
2.175	1381
2.18333	1374
2.19167	1370
2.2	1372
2.20833	1377
2.21667	1395
2.225	1415
2.23333	1447
2.24167	1475
2.25	1511
2.25833	1537
2.26667	1584
2.275	1623
2.28333	1696
2.29167	1755
2.3	1870
2.30833	1958
2.31667	2105
2.325	2208
2.33333	2368
2.34167	2469
2.35	2619
2.35833	2722
2.36667	2866
2.375	2963
2.38333	3103
2.39167	3198
2.4	3354
2.40833	3486
2.41667	3846
2.425	4349
2.43333	6134
2.44167	8707
2.45	16809
2.45833	26996
2.46667	54123
2.475	83372
2.48333	149565
2.49167	210983
2.5	329865
2.50833	424928
2.51667	582747
2.525	690955
2.53333	843439
2.54167	930571
2.55	1028580
2.55833	1068342
2.56667	1087860
2.575	1075600
2.58333	1025090
2.59167	974503
2.6	881740
2.60833	813397
2.61667	708199
2.625	639466
2.63333	542129
2.64167	482207
2.65	400253
2.65833	350585
2.66667	282411
2.675	240426
2.68333	181557
2.69167	144616
2.7	92424
2.70833	59813
2.71667	14538
2.725	-12974
2.73333	-49902
2.74167	-71538
2.75	-99578
2.75833	-115515
2.76667	-135687
2.775	-146960
2.78333	-161106
2.79167	-168959
2.8	-178586
2.80833	-183516
2.81667	-187907
2.825	-187855
2.83333	-180128
2.84167	-166997
2.85	-128419
2.85833	-85142
2.86667	14858
2.875	109170
2.88333	294990
2.89167	446445
2.9	703472
2.90833	884205
2.91667	1125575
2.925	1145582
2.93333	1145576
2.94167	1145581
2.95	1145582
2.95833	1145583
2.96667	1145580
2.975	1145578
2.98333	1145580
2.99167	1145579
3	1145576
3.00833	1145575
3.01667	1145572
3.025	1145570
3.03333	1145574
3.04167	1145577
3.05	1145575
3.05833	1145577
3.06667	1145577
3.075	1145575
3.08333	1145574
3.09167	1145573
3.1	1145577
3.10833	1145574
3.11667	1145578
3.125	1145574
3.13333	1145573
3.14167	1145569
3.15	1145574
3.15833	1145575
3.16667	1145574
3.175	1145576
3.18333	1145574
3.19167	1145574
3.2	1145569
3.20833	1145573
3.21667	1145572
3.225	1145575
3.23333	1145572
3.24167	1145578
3.25	1145574
3.25833	1145577
3.26667	1145578
3.275	1112518
3.28333	901808
3.29167	765290
3.3	581647
3.30833	477520
3.31667	351155
3.325	285787
3.33333	212020
3.34167	176138
3.35	137356
3.35833	119028
3.36667	99405
3.375	90035
3.38333	79691
3.39167	74483
3.4	68342
3.40833	65013
3.41667	60806
3.425	58386
3.43333	55181
3.44167	53269
3.45	50676
3.45833	49098
3.46667	46926
3.475	45593
3.48333	43749
3.49167	42611
3.5	41044
3.50833	40083
3.51667	38766
3.525	37966
3.53333	36863
3.54167	36189
3.55	35251
3.55833	34669
3.56667	33840
3.575	33313
3.58333	32545
3.59167	32046
3.6	31300
3.60833	30805
3.61667	30057
3.625	29553
3.63333	28788
3.64167	28277
3.65	27513
3.65833	27012
3.66667	26288
3.675	25833
3.68333	25199
3.69167	24814
3.7	24302
3.70833	24008
3.71667	23649
3.725	23468
3.73333	23299
3.74167	23264
3.75	23375
3.75833	23589
3.76667	24186
3.775	24825
3.78333	26247
3.79167	27557
3.8	30127
3.80833	32248
3.81667	35960
3.825	38683
3.83333	42868
3.84167	45535
3.85	49003
3.85833	50774
3.86667	52377
3.875	52675
3.88333	51955
3.89167	50759
3.9	48097
3.90833	45881
3.91667	42183
3.925	39625
3.93333	35898
3.94167	33611
3.95	30656
3.95833	29091
3.96667	27471
3.975	26927
3.98333	26984
3.99167	27621
4	29461
4.00833	31234
4.01667	34564
4.025	37102
4.03333	41090
4.04167	43670
4.05	47062
4.05833	48809
4.06667	50401
4.075	50686
4.08333	49924
4.09167	48677
4.1	45889
4.10833	43568
4.11667	39682
4.125	36976
4.13333	32982
4.14167	30464
4.15	27025
4.15833	24990
4.16667	22346
4.175	20845
4.18333	18952
4.19167	17903
4.2	16600
4.20833	15888
4.21667	15007
4.225	14524
4.23333	13926
4.24167	13593
4.25	13175
4.25833	12937
4.26667	12631
4.275	12456
4.28333	12234
4.29167	12112
4.3	11970
4.30833	11905
4.31667	11846
4.325	11833
4.33333	11849
4.34167	11879
4.35	11940
4.35833	11991
4.36667	12062
4.375	12109
4.38333	12170
4.39167	12206
4.4	12243
4.40833	12264
4.41667	12284
4.425	12289
4.43333	12288
4.44167	12286
4.45	12288
4.45833	12298
4.46667	12337
4.475	12382
4.48333	12478
4.49167	12555
4.5	12679
4.50833	12752
4.51667	12830
4.525	12848
4.53333	12814
4.54167	12748
4.55	12585
4.55833	12443
4.56667	12186
4.575	11996
4.58333	11696
4.59167	11493
4.6	11190
4.60833	10997
4.61667	10723
4.625	10553
4.63333	10323
4.64167	10190
4.65	10018
4.65833	9926
4.66667	9818
4.675	9765
4.68333	9701
4.69167	9666
4.7	9624
4.70833	9596
4.71667	9557
4.725	9533
4.73333	9503
4.74167	9487
4.75	9468
4.75833	9459
4.76667	9450
4.775	9447
4.78333	9444
4.79167	9447
4.8	9456
4.80833	9468
4.81667	9496
4.825	9521
4.83333	9569
4.84167	9605
4.85	9651
4.85833	9678
4.86667	9701
4.875	9702
4.88333	9678
4.89167	9646
4.9	9576
4.90833	9514
4.91667	9411
4.925	9337
4.93333	9225
4.94167	9147
4.95	9034
4.95833	8957
4.96667	8839
4.975	8758
4.98333	8637
4.99167	8553
5	8439
5.00833	8366
5.01667	8262
5.025	8200
5.03333	8112
5.04167	8057
5.05	7971
5.05833	7911
5.06667	7819
5.075	7761
5.08333	7678
5.09167	7630
5.1	7568
5.10833	7532
5.11667	7482
5.125	7451
5.13333	7396
5.14167	7357
5.15	7292
5.15833	7245
5.16667	7176
5.175	7133
5.18333	7068
5.19167	7029
5.2	6972
5.20833	6936
5.21667	6876
5.225	6832
5.23333	6761
5.24167	6712
5.25	6639
5.25833	6592
5.26667	6531
5.275	6491
5.28333	6443
5.29167	6411
5.3	6368
5.30833	6337
5.31667	6291
5.325	6262
5.33333	6220
5.34167	6195
5.35	6163
5.35833	6147
5.36667	6127
5.375	6116
5.38333	6105
5.39167	6096
5.4	6083
5.40833	6073
5.41667	6057
5.425	6046
5.43333	6034
5.44167	6030
5.45	6037
5.45833	6047
5.46667	6080
5.475	6112
5.48333	6172
5.49167	6223
5.5	6316
5.50833	6388
5.51667	6522
5.525	6624
5.53333	6801
5.54167	6927
5.55	7121
5.55833	7246
5.56667	7408
5.575	7492
5.58333	7573
5.59167	7593
5.6	7573
5.60833	7529
5.61667	7430
5.625	7344
5.63333	7194
5.64167	7085
5.65	6910
5.65833	6788
5.66667	6600
5.675	6475
5.68333	6293
5.69167	6178
5.7	6026
5.70833	5940
5.71667	5835
5.725	5782
5.73333	5727
5.74167	5702
5.75	5684
5.75833	5683
5.76667	5710
5.775	5746
5.78333	5828
5.79167	5906
5.8	6051
5.80833	6161
5.81667	6341
5.825	6461
5.83333	6625
5.84167	6715
5.85	6820
5.85833	6864
5.86667	6883
5.875	6871
5.88333	6812
5.89167	6750
5.9	6627
5.90833	6533
5.91667	6366
5.925	6245
5.93333	6057
5.94167	5929
5.95	5742
5.95833	5625
5.96667	5466
5.975	5373
5.98333	5251
5.99167	5182
6	5094
6.00833	5043
6.01667	4974
6.025	4933
6.03333	4878
6.04167	4844
6.05	4800
6.05833	4775
6.06667	4748
6.075	4735
6.08333	4720
6.09167	4711
6.1	4692
6.10833	4675
6.11667	4640
6.125	4614
6.13333	4571
6.14167	4541
6.15	4503
6.15833	4479
6.16667	4450
6.175	4429
6.18333	4396
6.19167	4372
6.2	4327
6.20833	4297
6.21667	4251
6.225	4226
6.23333	4200
6.24167	4193
6.25	4196
6.25833	4205
6.26667	4229
6.275	4250
6.28333	4289
6.29167	4321
6.3	4383
6.30833	4436
6.31667	4538
6.325	4618
6.33333	4755
6.34167	4851
6.35	4993
6.35833	5077
6.36667	5184
6.375	5233
6.38333	5276
6.39167	5285
6.4	5265
6.40833	5233
6.41667	5162
6.425	5099
6.43333	4987
6.44167	4900
6.45	4758
6.45833	4657
6.46667	4502
6.475	4400
6.48333	4259
6.49167	4171
6.5	4057
6.50833	3989
6.51667	3902
6.525	3851
6.53333	3782
6.54167	3739
6.55	3672
6.55833	3629
6.56667	3568
6.575	3533
6.58333	3485
6.59167	3463
6.6	3437
6.60833	3427
6.61667	3414
6.625	3407
6.63333	3393
6.64167	3383
6.65	3361
6.65833	3347
6.66667	3328
6.675	3317
6.68333	3305
6.69167	3300
6.7	3294
6.70833	3288
6.71667	3275
6.725	3262
6.73333	3237
6.74167	3218
6.75	3191
6.75833	3175
6.76667	3158
6.775	3153
6.78333	3149
6.79167	3148
6.8	3148
6.80833	3147
6.81667	3153
6.825	3166
6.83333	3224
6.84167	3309
6.85	3539
6.85833	3798
6.86667	4411
6.875	5027
6.88333	6363
6.89167	7592
6.9	10049
6.90833	12142
6.91667	15993
6.925	19017
6.93333	24139
6.94167	27838
6.95	33573
6.95833	37358
6.96667	42678
6.975	45830
6.98333	49732
6.99167	51694
7	53585
7.00833	54150
7.01667	54013
7.025	53340
7.03333	51610
7.04167	50078
7.05	47385
7.05833	45415
7.06667	42343
7.075	40281
7.08333	37252
7.09167	35317
7.1	32584
7.10833	30891
7.11667	28553
7.125	27133
7.13333	25198
7.14167	24027
7.15	22437
7.15833	21471
7.16667	20147
7.175	19339
7.18333	18220
7.19167	17534
7.2	16583
7.20833	16000
7.21667	15194
7.225	14697
7.23333	14003
7.24167	13573
7.25	12965
7.25833	12588
7.26667	12063
7.275	11737
7.28333	11292
7.29167	11026
7.3	10665
7.30833	10447
7.31667	10150
7.325	9965
7.33333	9701
7.34167	9534
7.35	9294
7.35833	9145
7.36667	8934
7.375	8810
7.38333	8640
7.39167	8538
7.4	8399
7.40833	8309
7.41667	8183
7.425	8101
7.43333	7979
7.44167	7901
7.45	7788
7.45833	7718
7.46667	7614
7.475	7547
7.48333	7451
7.49167	7388
7.5	7298
7.50833	7242
7.51667	7179
7.525	7152
7.53333	7165
7.54167	7218
7.55	7381
7.55833	7558
7.56667	7932
7.575	8252
7.58333	8815
7.59167	9227
7.6	9852
7.60833	10238
7.61667	10719
7.625	10949
7.63333	11126
7.64167	11124
7.65	10956
7.65833	10744
7.66667	10306
7.675	9957
7.68333	9387
7.69167	8993
7.7	8411
7.70833	8040
7.71667	7533
7.725	7230
7.73333	6833
7.74167	6605
7.75	6314
7.75833	6148
7.76667	5934
7.775	5812
7.78333	5651
7.79167	5556
7.8	5437
7.80833	5365
7.81667	5280
7.825	5231
7.83333	5169
7.84167	5128
7.85	5061
7.85833	5010
7.86667	4924
7.875	4863
7.88333	4767
7.89167	4705
7.9	4619
7.90833	4570
7.91667	4506
7.925	4470
7.93333	4416
7.94167	4379
7.95	4319
7.95833	4279
7.96667	4217
7.975	4180
7.98333	4135
7.99167	4113
8	4093
8.00833	4080
8.01667	4071
8.025	4062
8.03333	4049
8.04167	4042
8.05	4040
8.05833	4044
8.06667	4066
8.075	4093
8.08333	4149
8.09167	4194
8.1	4271
8.10833	4323
8.11667	4395
8.125	4436
8.13333	4484
8.14167	4509
8.15	4523
8.15833	4522
8.16667	4503
8.175	4476
8.18333	4420
8.19167	4368
8.2	4271
8.20833	4194
8.21667	4064
8.225	3969
8.23333	3828
8.24167	3733
8.25	3600
8.25833	3514
8.26667	3402
8.275	3334
8.28333	3241
8.29167	3182
8.3	3100
8.30833	3046
8.31667	2974
8.325	2928
8.33333	2871
8.34167	2841
8.35	2812
8.35833	2796
8.36667	2783
8.375	2775
8.38333	2765
8.39167	2756
8.4	2741
8.40833	2733
8.41667	2720
8.425	2718
8.43333	2723
8.44167	2728
8.45	2734
8.45833	2736
8.46667	2728
8.475	2719
8.48333	2694
8.49167	2675
8.5	2643
8.50833	2629
8.51667	2617
8.525	2618
8.53333	2630
8.54167	2641
8.55	2658
8.55833	2667
8.56667	2664
8.575	2654
8.58333	2633
8.59167	2614
8.6	2584
8.60833	2562
8.61667	2528
8.625	2507
8.63333	2475
8.64167	2452
8.65	2424
8.65833	2409
8.66667	2397
8.675	2401
8.68333	2429
8.69167	2464
8.7	2535
8.70833	2598
8.71667	2702
8.725	2776
8.73333	2884
8.74167	2953
8.75	3051
8.75833	3102
8.76667	3171
8.775	3204
8.78333	3237
8.79167	3250
8.8	3247
8.80833	3240
8.81667	3220
8.825	3206
8.83333	3191
8.84167	3192
8.85	3209
8.85833	3234
8.86667	3288
8.875	3332
8.88333	3396
8.89167	3433
8.9	3476
8.90833	3489
8.91667	3485
8.925	3468
8.93333	3427
8.94167	3392
8.95	3340
8.95833	3309
8.96667	3263
8.975	3236
8.98333	3196
8.99167	3167
9	3118
9.00833	3082
9.01667	3023
9.025	2985
9.03333	2930
9.04167	2900
9.05	2859
9.05833	2838
9.06667	2806
9.075	2781
9.08333	2734
9.09167	2698
9.1	2628
9.10833	2583
9.11667	2512
9.125	2466
9.13333	2407
9.14167	2372
9.15	2326
9.15833	2295
9.16667	2252
9.175	2223
9.18333	2180
9.19167	2154
9.2	2122
9.20833	2101
9.21667	2081
9.225	2069
9.23333	2047
9.24167	2027
9.25	1987
9.25833	1954
9.26667	1892
9.275	1843
9.28333	1772
9.29167	1726
9.3	1657
9.30833	1619
9.31667	1570
9.325	1543
9.33333	1506
9.34167	1482
9.35	1450
9.35833	1426
9.36667	1389
9.375	1365
9.38333	1332
9.39167	1316
9.4	1295
9.40833	1285
9.41667	1272
9.425	1263
9.43333	1240
9.44167	1224
9.45	1197
9.45833	1176
9.46667	1147
9.475	1136
9.48333	1122
9.49167	1121
9.5	1126
9.50833	1132
9.51667	1141
9.525	1143
9.53333	1143
9.54167	1141
9.55	1139
9.55833	1144
9.56667	1153
9.575	1163
9.58333	1184
9.59167	1203
9.6	1220
9.60833	1228
9.61667	1229
9.625	1226
9.63333	1212
9.64167	1204
9.65	1197
9.65833	1197
9.66667	1204
9.675	1210
9.68333	1224
9.69167	1232
9.7	1237
9.70833	1240
9.71667	1235
9.725	1235
9.73333	1234
9.74167	1237
9.75	1244
9.75833	1250
9.76667	1254
9.775	1249
9.78333	1241
9.79167	1224
9.8	1208
9.80833	1185
9.81667	1176
9.825	1165
9.83333	1165
9.84167	1173
9.85	1182
9.85833	1199
9.86667	1211
9.875	1230
9.88333	1240
9.89167	1261
9.9	1274
9.90833	1301
9.91667	1324
9.925	1372
9.93333	1406
9.94167	1469
9.95	1512
9.95833	1575
9.96667	1615
9.975	1668
9.98333	1701
9.99167	1749
10	1781
10.0083	1834
10.0167	1868
10.025	1921
10.0333	1953
10.0417	1991
10.05	2007
10.0583	2017
10.0667	2015
10.075	2006
10.0833	1999
10.0917	1991
10.1	1992
10.1083	1997
10.1167	2004
10.125	2014
10.1333	2016
10.1417	2017
10.15	2011
10.1583	1996
10.1667	1981
10.175	1958
10.1833	1939
10.1917	1906
10.2	1876
10.2083	1826
10.2167	1780
10.225	1705
10.2333	1649
10.2417	1567
10.25	1517
10.2583	1450
10.2667	1416
10.275	1377
10.2833	1361
10.2917	1344
10.3	1333
10.3083	1319
10.3167	1306
10.325	1287
10.3333	1276
10.3417	1263
10.35	1257
10.3583	1249
10.3667	1243
10.375	1233
10.3833	1222
10.3917	1195
10.4	1172
10.4083	1133
10.4167	1105
10.425	1062
10.4333	1039
10.4417	1013
10.45	1003
10.4583	998
10.4667	1001
10.475	1006
10.4833	1004
10.4917	1003
10.5	1000
10.5083	989
10.5167	984
10.525	976
10.5333	979
10.5417	986
10.55	997
10.5583	1018
10.5667	1035
10.575	1060
10.5833	1080
10.5917	1112
10.6	1143
10.6083	1205
10.6167	1266
10.625	1384
10.6333	1489
10.6417	1676
10.65	1825
10.6583	2081
10.6667	2272
10.675	2596
10.6833	2837
10.6917	3245
10.7	3548
10.7083	4051
10.7167	4413
10.725	4989
10.7333	5384
10.7417	5976
10.75	6363
10.7583	6923
10.7667	7279
10.775	7777
10.7833	8086
10.7917	8504
10.8	8755
10.8083	9078
10.8167	9253
10.825	9452
10.8333	9544
10.8417	9615
10.85	9625
10.8583	9596
10.8667	9553
10.875	9462
10.8833	9387
10.8917	9256
10.9	9161
10.9083	9009
10.9167	8901
10.925	8731
10.9333	8614
10.9417	8438
10.95	8320
10.9583	8143
10.9667	8026
10.975	7851
10.9833	7730
10.9917	7538
11	7401
11.0083	7185
11.0167	7034
11.025	6794
11.0333	6631
11.0417	6390
11.05	6233
11.0583	6006
11.0667	5860
11.075	5654
11.0833	5524
11.0917	5331
11.1	5205
11.1083	5016
11.1167	4895
11.125	4716
11.1333	4603
11.1417	4450
11.15	4355
11.1583	4228
11.1667	4150
11.175	4044
11.1833	3978
11.1917	3886
11.2	3827
11.2083	3746
11.2167	3699
11.225	3640
11.2333	3609
11.2417	3569
11.25	3544
11.2583	3500
11.2667	3461
11.275	3386
11.2833	3327
11.2917	3222
11.3	3148
11.3083	3033
11.3167	2960
11.325	2858
11.3333	2793
11.3417	2697
11.35	2633
11.3583	2533
11.3667	2461
11.375	2354
11.3833	2284
11.3917	2183
11.4	2126
11.4083	2055
11.4167	2018
11.425	1993
11.4333	2000
11.4417	2061
11.45	2152
11.4583	2391
11.4667	2638
11.475	3158
11.4833	3606
11.4917	4416
11.5	5022
11.5083	5966
11.5167	6567
11.525	7356
11.5333	7758
11.5417	8136
11.55	8220
11.5583	8104
11.5667	7880
11.575	7367
11.5833	6939
11.5917	6222
11.6	5726
11.6083	4988
11.6167	4520
11.625	3872
11.6333	3483
11.6417	2970
11.65	2673
11.6583	2298
11.6667	2088
11.675	1829
11.6833	1688
11.6917	1515
11.7	1418
11.7083	1294
11.7167	1218
11.725	1117
11.7333	1055
11.7417	967
11.75	917
11.7583	854
11.7667	815
11.775	768
11.7833	741
11.7917	694
11.8	664
11.8083	613
11.8167	579
11.825	532
11.8333	504
11.8417	473
11.85	458
11.8583	442
11.8667	435
11.875	412
11.8833	393
11.8917	357
11.9	327
11.9083	275
11.9167	243
11.925	200
11.9333	174
11.9417	143
11.95	123
11.9583	95
11.9667	76
11.975	41
11.9833	17
11.9917	-21
12	-46
12.0083	-75
12.0167	-92
12.025	-110
12.0333	-118
12.0417	-132
12.05	-144
12.0583	-174
12.0667	-194
12.075	-231
12.0833	-255
12.0917	-286
12.1	-306
12.1083	-321
12.1167	-327
12.125	-330
12.1333	-329
12.1417	-330
12.15	-333
12.1583	-343
12.1667	-348
12.175	-362
12.1833	-369
12.1917	-376
12.2	-377
12.2083	-375
12.2167	-374
12.225	-371
12.2333	-373
12.2417	-382
12.25	-391
12.2583	-410
12.2667	-424
12.275	-443
12.2833	-451
12.2917	-457
12.3	-457
12.3083	-454
12.3167	-454
12.325	-456
12.3333	-463
12.3417	-475
12.35	-487
12.3583	-501
12.3667	-506
12.375	-511
12.3833	-510
12.3917	-506
12.4	-508
12.4083	-519
12.4167	-535
12.425	-563
12.4333	-587
12.4417	-625
12.45	-644
12.4583	-667
12.4667	-673
12.475	-676
12.4833	-674
12.4917	-672
12.5	-672
12.5083	-672
12.5167	-672
12.525	-663
12.5333	-657
12.5417	-628
12.55	-605
12.5583	-562
12.5667	-531
12.575	-486
12.5833	-461
12.5917	-433
12.6	-419
12.6083	-408
12.6167	-405
12.625	-407
12.6333	-408
12.6417	-418
12.65	-427
12.6583	-445
12.6667	-465
12.675	-497
12.6833	-524
12.6917	-568
12.7	-596
12.7083	-637
12.7167	-656
12.725	-681
12.7333	-694
12.7417	-708
12.75	-718
12.7583	-737
12.7667	-752
12.775	-781
12.7833	-803
12.7917	-834
12.8	-853
12.8083	-873
12.8167	-882
12.825	-885
12.8333	-885
12.8417	-882
12.85	-887
12.8583	-897
12.8667	-909
12.875	-925
12.8833	-934
12.8917	-945
12.9	-945
12.9083	-939
12.9167	-935
12.925	-934
12.9333	-936
12.9417	-950
12.95	-966
12.9583	-996
12.9667	-1013
12.975	-1037
12.9833	-1043
12.9917	-1044
13	-1039
13.0083	-1031
13.0167	-1022
13.025	-1019
13.0333	-1021
13.0417	-1030
13.05	-1035
13.0583	-1043
13.0667	-1043
13.075	-1041
13.0833	-1037
13.0917	-1032
13.1	-1035
13.1083	-1045
13.1167	-1062
13.125	-1094
13.1333	-1117
13.1417	-1149
13.15	-1166
13.1583	-1184
13.1667	-1191
13.175	-1192
13.1833	-1192
13.1917	-1193
13.2	-1197
13.2083	-1206
13.2167	-1213
13.225	-1227
13.2333	-1235
13.2417	-1239
13.25	-1239
13.2583	-1235
13.2667	-1232
13.275	-1223
13.2833	-1220
13.2917	-1220
13.3	-1221
13.3083	-1226
13.3167	-1232
13.325	-1239
13.3333	-1237
13.3417	-1233
13.35	-1226
13.3583	-1217
13.3667	-1209
13.375	-1201
13.3833	-1202
13.3917	-1205
13.4	-1208
13.4083	-1212
13.4167	-1212
13.425	-1203
13.4333	-1190
13.4417	-1171
13.45	-1155
13.4583	-1139
13.4667	-1134
13.475	-1133
13.4833	-1135
13.4917	-1137
13.5	-1136
13.5083	-1124
13.5167	-1110
13.525	-1088
13.5333	-1070
13.5417	-1053
13.55	-1047
13.5583	-1047
13.5667	-1055
13.575	-1066
13.5833	-1071
13.5917	-1074
13.6	-1072
13.6083	-1060
13.6167	-1053
13.625	-1047
13.6333	-1047
13.6417	-1055
13.65	-1064
13.6583	-1074
13.6667	-1082
13.675	-1085
13.6833	-1080
13.6917	-1064
13.7	-1050
13.7083	-1031
13.7167	-1022
13.725	-1015
13.7333	-1013
13.7417	-1015
13.75	-1014
13.7583	-1010
13.7667	-1001
13.775	-981
13.7833	-965
13.7917	-935
13.8	-913
13.8083	-884
13.8167	-861
13.825	-827
13.8333	-801
13.8417	-749
13.85	-704
13.8583	-621
13.8667	-552
13.875	-430
13.8833	-337
13.8917	-191
13.9	-86
13.9083	78
13.9167	186
13.925	361
13.9333	482
13.9417	669
13.95	802
13.9583	1004
13.9667	1140
13.975	1332
13.9833	1450
13.9917	1608
14	1698
14.0083	1809
14.0167	1874
14.025	1951
14.0333	1994
14.0417	2045
14.05	2066
14.0583	2081
14.0667	2073
14.075	2037
14.0833	1993
14.0917	1904
14.1	1834
14.1083	1716
14.1167	1633
14.125	1507
14.1333	1422
14.1417	1289
14.15	1198
14.1583	1052
14.1667	950
14.175	791
14.1833	686
14.1917	537
14.2	443
14.2083	319
14.2167	249
14.225	151
14.2333	90
14.2417	1
14.25	-57
14.2583	-146
14.2667	-206
14.275	-289
14.2833	-336
14.2917	-402
14.3	-438
14.3083	-486
14.3167	-517
14.325	-561
14.3333	-592
14.3417	-643
14.35	-678
14.3583	-727
14.3667	-757
14.375	-796
14.3833	-816
14.3917	-841
14.4	-853
14.4083	-872
14.4167	-881
14.425	-900
14.4333	-917
14.4417	-936
14.45	-951
14.4583	-968
14.4667	-976
14.475	-974
14.4833	-972
14.4917	-965
14.5	-957
14.5083	-954
14.5167	-956
14.525	-966
14.5333	-977
14.5417	-994
14.55	-1004
14.5583	-1010
14.5667	-1008
14.575	-1003
14.5833	-998
14.5917	-997
14.6	-999
14.6083	-1011
14.6167	-1022
14.625	-1044
14.6333	-1053
14.6417	-1062
14.65	-1064
14.6583	-1060
14.6667	-1057
14.675	-1057
14.6833	-1064
14.6917	-1086
14.7	-1103
14.7083	-1133
14.7167	-1151
14.725	-1171
14.7333	-1178
14.7417	-1178
14.75	-1177
14.7583	-1175
14.7667	-1178
14.775	-1185
14.7833	-1194
14.7917	-1209
14.8	-1213
14.8083	-1210
14.8167	-1197
14.825	-1165
14.8333	-1133
14.8417	-1075
14.85	-1032
14.8583	-966
14.8667	-917
14.875	-847
14.8833	-802
14.8917	-737
14.9	-699
14.9083	-643
14.9167	-618
14.925	-592
14.9333	-590
14.9417	-613
14.95	-643
14.9583	-708
14.9667	-762
14.975	-849
14.9833	-908
14.9917	-991
15	-1038
15.0083	-1099
15.0167	-1133
15.025	-1178
15.0333	-1206
15.0417	-1247
15.05	-1275
15.0583	-1318
15.0667	-1344
15.075	-1372
15.0833	-1385
15.0917	-1393
15.1	-1392
15.1083	-1386
15.1167	-1381
15.125	-1378
15.1333	-1380
15.1417	-1384
15.15	-1391
15.1583	-1395
15.1667	-1394
15.175	-1384
15.1833	-1372
15.1917	-1352
15.2	-1342
15.2083	-1333
15.2167	-1335
15.225	-1342
15.2333	-1349
15.2417	-1359
15.25	-1356
15.2583	-1330
15.2667	-1295
15.275	-1196
15.2833	-1088
15.2917	-830
15.3	-569
15.3083	-2
15.3167	523
15.325	1575
15.3333	2461
15.3417	4054
15.35	5261
15.3583	7206
15.3667	8522
15.375	10388
15.3833	11485
15.3917	12797
15.4	13403
15.4083	13860
15.4167	13867
15.425	13462
15.4333	12954
15.4417	11907
15.45	11070
15.4583	9692
15.4667	8738
15.475	7323
15.4833	6415
15.4917	5158
15.5	4401
15.5083	3399
15.5167	2821
15.525	2083
15.5333	1668
15.5417	1148
15.55	861
15.5583	498
15.5667	298
15.575	44
15.5833	-94
15.5917	-271
15.6	-367
15.6083	-487
15.6167	-548
15.625	-623
15.6333	-664
15.6417	-718
15.65	-752
15.6583	-803
15.6667	-838
15.675	-893
15.6833	-927
15.6917	-972
15.7	-999
15.7083	-1029
15.7167	-1047
15.725	-1077
15.7333	-1098
15.7417	-1141
15.75	-1171
15.7583	-1216
15.7667	-1246
15.775	-1278
15.7833	-1291
15.7917	-1296
15.8	-1290
15.8083	-1277
15.8167	-1265
15.825	-1252
15.8333	-1246
15.8417	-1242
15.85	-1241
15.8583	-1236
15.8667	-1227
15.875	-1213
15.8833	-1205
15.8917	-1196
15.9	-1194
15.9083	-1209
15.9167	-1227
15.925	-1262
15.9333	-1288
15.9417	-1325
15.95	-1346
15.9583	-1367
15.9667	-1379
15.975	-1393
15.9833	-1403
15.9917	-1425
16	-1443
16.0083	-1475
16.0167	-1498
16.025	-1526
16.0333	-1539
16.0417	-1546
16.05	-1550
16.0583	-1540
16.0667	-1531
16.075	-1515
16.0833	-1507
16.0917	-1501
16.1	-1500
16.1083	-1505
16.1167	-1510
16.125	-1515
16.1333	-1514
16.1417	-1508
16.15	-1508
16.1583	-1506
16.1667	-1505
16.175	-1509
16.1833	-1512
16.1917	-1524
16.2	-1533
16.2083	-1539
16.2167	-1538
16.225	-1530
16.2333	-1516
16.2417	-1488
16.25	-1468
16.2583	-1437
16.2667	-1419
16.275	-1399
16.2833	-1388
16.2917	-1372
16.3	-1360
16.3083	-1336
16.3167	-1317
16.325	-1288
16.3333	-1271
16.3417	-1254
16.35	-1249
16.3583	-1253
16.3667	-1261
16.375	-1274
16.3833	-1281
16.3917	-1289
16.4	-1289
16.4083	-1286
16.4167	-1283
16.425	-1282
16.4333	-1289
16.4417	-1309
16.45	-1326
16.4583	-1354
16.4667	-1373
16.475	-1391
16.4833	-1398
16.4917	-1397
16.5	-1393
16.5083	-1388
16.5167	-1389
16.525	-1395
16.5333	-1403
16.5417	-1416
16.55	-1420
16.5583	-1419
16.5667	-1412
16.575	-1395
16.5833	-1380
16.5917	-1358
16.6	-1345
16.6083	-1337
16.6167	-1336
16.625	-1336
16.6333	-1341
16.6417	-1342
16.65	-1339
[truncated: 3,402 more rows]

## Sheet: Gizzard digesta 16
min	Intensity
0	-114
0.00833333	-20
0.0166667	-19
0.025	-19
0.0333333	-14
0.0416667	-9
0.05	-3
0.0583333	-2
0.0666667	0
0.075	2
0.0833333	11
0.0916667	28
0.1	44
0.108333	73
0.116667	98
0.125	127
0.133333	140
0.141667	153
0.15	157
0.158333	154
0.166667	152
0.175	156
0.183333	161
0.191667	182
0.2	195
0.208333	218
0.216667	229
0.225	239
0.233333	240
0.241667	237
0.25	234
0.258333	234
0.266667	237
0.275	247
0.283333	257
0.291667	274
0.3	278
0.308333	279
0.316667	275
0.325	261
0.333333	250
0.341667	235
0.35	230
0.358333	225
0.366667	225
0.375	227
0.383333	229
0.391667	230
0.4	229
0.408333	233
0.416667	241
0.425	280
0.433333	327
0.441667	438
0.45	541
0.458333	735
0.466667	887
0.475	1131
0.483333	1299
0.491667	1549
0.5	1707
0.508333	1927
0.516667	2064
0.525	2249
0.533333	2360
0.541667	2504
0.55	2577
0.558333	2653
0.566667	2673
0.575	2663
0.583333	2624
0.591667	2539
0.6	2470
0.608333	2365
0.616667	2298
0.625	2219
0.633333	2185
0.641667	2162
0.65	2160
0.658333	2178
0.666667	2195
0.675	2232
0.683333	2260
0.691667	2304
0.7	2336
0.708333	2387
0.716667	2419
0.725	2460
0.733333	2480
0.741667	2496
0.75	2493
0.758333	2478
0.766667	2456
0.775	2424
0.783333	2400
0.791667	2366
0.8	2348
0.808333	2322
0.816667	2306
0.825	2278
0.833333	2258
0.841667	2221
0.85	2192
0.858333	2150
0.866667	2125
0.875	2093
0.883333	2076
0.891667	2059
0.9	2048
0.908333	2032
0.916667	2018
0.925	1994
0.933333	1975
0.941667	1945
0.95	1930
0.958333	1906
0.966667	1899
0.975	1891
0.983333	1890
0.991667	1888
1	1887
1.00833	1874
1.01667	1862
1.025	1839
1.03333	1825
1.04167	1804
1.05	1792
1.05833	1781
1.06667	1776
1.075	1775
1.08333	1771
1.09167	1761
1.1	1753
1.10833	1733
1.11667	1715
1.125	1688
1.13333	1674
1.14167	1656
1.15	1648
1.15833	1640
1.16667	1639
1.175	1633
1.18333	1624
1.19167	1606
1.2	1590
1.20833	1561
1.21667	1544
1.225	1522
1.23333	1510
1.24167	1501
1.25	1499
1.25833	1493
1.26667	1489
1.275	1474
1.28333	1460
1.29167	1436
1.3	1422
1.30833	1403
1.31667	1401
1.325	1403
1.33333	1411
1.34167	1422
1.35	1425
1.35833	1425
1.36667	1418
1.375	1406
1.38333	1394
1.39167	1382
1.4	1378
1.40833	1382
1.41667	1388
1.425	1401
1.43333	1411
1.44167	1423
1.45	1427
1.45833	1427
1.46667	1426
1.475	1419
1.48333	1420
1.49167	1421
1.5	1422
1.50833	1425
1.51667	1423
1.525	1415
1.53333	1407
1.54167	1384
1.55	1369
1.55833	1342
1.56667	1328
1.575	1312
1.58333	1308
1.59167	1304
1.6	1305
1.60833	1307
1.61667	1312
1.625	1311
1.63333	1308
1.64167	1307
1.65	1306
1.65833	1310
1.66667	1316
1.675	1333
1.68333	1350
1.69167	1370
1.7	1383
1.70833	1400
1.71667	1405
1.725	1408
1.73333	1407
1.74167	1408
1.75	1408
1.75833	1411
1.76667	1414
1.775	1421
1.78333	1422
1.79167	1415
1.8	1406
1.80833	1378
1.81667	1353
1.825	1317
1.83333	1296
1.84167	1272
1.85	1258
1.85833	1248
1.86667	1243
1.875	1234
1.88333	1223
1.89167	1205
1.9	1189
1.90833	1168
1.91667	1154
1.925	1143
1.93333	1139
1.94167	1139
1.95	1142
1.95833	1144
1.96667	1141
1.975	1137
1.98333	1132
1.99167	1126
2	1128
2.00833	1138
2.01667	1153
2.025	1183
2.03333	1208
2.04167	1243
2.05	1265
2.05833	1288
2.06667	1297
2.075	1311
2.08333	1316
2.09167	1332
2.1	1346
2.10833	1370
2.11667	1389
2.125	1425
2.13333	1445
2.14167	1475
2.15	1492
2.15833	1513
2.16667	1526
2.175	1548
2.18333	1564
2.19167	1593
2.2	1621
2.20833	1670
2.21667	1706
2.225	1770
2.23333	1811
2.24167	1878
2.25	1925
2.25833	2006
2.26667	2065
2.275	2172
2.28333	2256
2.29167	2396
2.3	2496
2.30833	2654
2.31667	2759
2.325	2912
2.33333	3010
2.34167	3149
2.35	3240
2.35833	3372
2.36667	3457
2.375	3582
2.38333	3663
2.39167	3786
2.4	3883
2.40833	4110
2.41667	4436
2.425	5613
2.43333	7405
2.44167	13318
2.45	21080
2.45833	42697
2.46667	66947
2.475	124172
2.48333	179367
2.49167	290646
2.5	383228
2.50833	543545
2.51667	658453
2.525	828719
2.53333	932201
2.54167	1059241
2.55	1119673
2.55833	1145657
2.56667	1145655
2.575	1141727
2.58333	1105546
2.59167	1021056
2.6	953698
2.60833	844099
2.61667	769283
2.625	659812
2.63333	590712
2.64167	494861
2.65	436424
2.65833	356541
2.66667	307838
2.675	240523
2.68333	198877
2.69167	140667
2.7	104568
2.70833	54599
2.71667	24238
2.725	-16537
2.73333	-40445
2.74167	-71389
2.75	-88875
2.75833	-110825
2.76667	-122915
2.775	-137776
2.78333	-145760
2.79167	-155025
2.8	-159192
2.80833	-161307
2.81667	-158593
2.825	-144461
2.83333	-125013
2.84167	-73443
2.85	-19333
2.85833	99118
2.86667	205887
2.875	407643
2.88333	565934
2.89167	824909
2.9	1000616
2.90833	1145666
2.91667	1145665
2.925	1145663
2.93333	1145662
2.94167	1145661
2.95	1145660
2.95833	1145662
2.96667	1145662
2.975	1145662
2.98333	1145661
2.99167	1145659
3	1145664
3.00833	1145667
3.01667	1145669
3.025	1145665
3.03333	1145668
3.04167	1145665
3.05	1145667
3.05833	1145663
3.06667	1145667
3.075	1145666
3.08333	1145670
3.09167	1145668
3.1	1145669
3.10833	1145668
3.11667	1145667
3.125	1145669
3.13333	1145667
3.14167	1145668
3.15	1145670
3.15833	1145667
3.16667	1145668
3.175	1145668
3.18333	1145668
3.19167	1145669
3.2	1145667
3.20833	1145667
3.21667	1145668
3.225	1145673
3.23333	1145667
3.24167	1137671
3.25	1021676
3.25833	809080
3.26667	677318
3.275	504731
3.28333	409250
3.29167	295703
3.3	238080
3.30833	174220
3.31667	143772
3.325	111628
3.33333	96901
3.34167	81721
3.35	74830
3.35833	67598
3.36667	64150
3.375	60232
3.38333	58152
3.39167	55499
3.4	53936
3.40833	51783
3.41667	50444
3.425	48550
3.43333	47355
3.44167	45653
3.45	44578
3.45833	43050
3.46667	42084
3.475	40711
3.48333	39849
3.49167	38632
3.5	37869
3.50833	36789
3.51667	36107
3.525	35130
3.53333	34499
3.54167	33580
3.55	32976
3.55833	32088
3.56667	31501
3.575	30642
3.58333	30086
3.59167	29269
3.6	28741
3.60833	27976
3.61667	27481
3.625	26767
3.63333	26308
3.64167	25646
3.65	25232
3.65833	24650
3.66667	24296
3.675	23830
3.68333	23565
3.69167	23243
3.7	23090
3.70833	22963
3.71667	22972
3.725	23155
3.73333	23432
3.74167	24157
3.75	24909
3.75833	26538
3.76667	28017
3.775	30886
3.78333	33230
3.79167	37285
3.8	40237
3.80833	44738
3.81667	47581
3.825	51250
3.83333	53110
3.84167	54805
3.85	55156
3.85833	54577
3.86667	53573
3.875	51448
3.88333	49835
3.89167	47516
3.9	46250
3.90833	45056
3.91667	44835
3.925	45415
3.93333	46345
3.94167	48345
3.95	49881
3.95833	52106
3.96667	53308
3.975	54355
3.98333	54413
3.99167	53429
4	52074
4.00833	49140
4.01667	46714
4.025	42642
4.03333	39792
4.04167	35563
4.05	32880
4.05833	29195
4.06667	27006
4.075	24154
4.08333	22536
4.09167	20502
4.1	19381
4.10833	18003
4.11667	17257
4.125	16339
4.13333	15836
4.14167	15210
4.15	14855
4.15833	14396
4.16667	14126
4.175	13767
4.18333	13552
4.19167	13272
4.2	13108
4.20833	12889
4.21667	12761
4.225	12587
4.23333	12481
4.24167	12332
4.25	12241
4.25833	12111
4.26667	12032
4.275	11939
4.28333	11893
4.29167	11857
4.3	11854
4.30833	11882
4.31667	11924
4.325	12022
4.33333	12114
4.34167	12295
4.35	12443
4.35833	12715
4.36667	12921
4.375	13260
4.38333	13493
4.39167	13834
4.4	14037
4.40833	14277
4.41667	14379
4.425	14434
4.43333	14405
4.44167	14260
4.45	14103
4.45833	13795
4.46667	13556
4.475	13163
4.48333	12891
4.49167	12480
4.5	12215
4.50833	11841
4.51667	11606
4.525	11290
4.53333	11101
4.54167	10854
4.55	10713
4.55833	10540
4.56667	10442
4.575	10319
4.58333	10249
4.59167	10152
4.6	10090
4.60833	10003
4.61667	9946
4.625	9867
4.63333	9821
4.64167	9760
4.65	9728
4.65833	9681
4.66667	9653
4.675	9613
4.68333	9582
4.69167	9533
4.7	9501
4.70833	9456
4.71667	9431
4.725	9402
4.73333	9389
4.74167	9382
4.75	9379
4.75833	9377
4.76667	9373
4.775	9363
4.78333	9355
4.79167	9342
4.8	9338
4.80833	9332
4.81667	9329
4.825	9323
4.83333	9314
4.84167	9287
4.85	9259
4.85833	9201
4.86667	9148
4.875	9062
4.88333	8996
4.89167	8892
4.9	8819
4.90833	8709
4.91667	8636
4.925	8527
4.93333	8452
4.94167	8341
4.95	8270
4.95833	8165
4.96667	8101
4.975	8017
4.98333	7967
4.99167	7900
5	7862
5.00833	7810
5.01667	7776
5.025	7725
5.03333	7691
5.04167	7637
5.05	7603
5.05833	7554
5.06667	7522
5.075	7484
5.08333	7462
5.09167	7432
5.1	7415
5.10833	7386
5.11667	7366
5.125	7327
5.13333	7299
5.14167	7253
5.15	7221
5.15833	7179
5.16667	7155
5.175	7122
5.18333	7104
5.19167	7071
5.2	7047
5.20833	7003
5.21667	6969
5.225	6916
5.23333	6882
5.24167	6834
5.25	6807
5.25833	6772
5.26667	6756
5.275	6728
5.28333	6709
5.29167	6670
5.3	6643
5.30833	6593
5.31667	6561
5.325	6514
5.33333	6489
5.34167	6459
5.35	6443
5.35833	6422
5.36667	6406
5.375	6377
5.38333	6357
5.39167	6321
5.4	6298
5.40833	6272
5.41667	6267
5.425	6273
5.43333	6293
5.44167	6344
5.45	6390
5.45833	6474
5.46667	6542
5.475	6651
5.48333	6731
5.49167	6861
5.5	6945
5.50833	7070
5.51667	7142
5.525	7227
5.53333	7262
5.54167	7282
5.55	7266
5.55833	7205
5.56667	7140
5.575	7019
5.58333	6923
5.59167	6768
5.6	6667
5.60833	6514
5.61667	6416
5.625	6283
5.63333	6200
5.64167	6082
5.65	6006
5.65833	5907
5.66667	5848
5.675	5767
5.68333	5722
5.69167	5674
5.7	5653
5.70833	5629
5.71667	5619
5.725	5612
5.73333	5608
5.74167	5608
5.75	5617
5.75833	5641
5.76667	5670
5.775	5734
5.78333	5793
5.79167	5897
5.8	5977
5.80833	6099
5.81667	6178
5.825	6284
5.83333	6339
5.84167	6402
5.85	6432
5.85833	6453
5.86667	6448
5.875	6422
5.88333	6388
5.89167	6310
5.9	6242
5.90833	6123
5.91667	6035
5.925	5901
5.93333	5814
5.94167	5693
5.95	5619
5.95833	5522
5.96667	5463
5.975	5379
5.98333	5329
5.99167	5254
6	5208
6.00833	5142
6.01667	5103
6.025	5057
6.03333	5031
6.04167	5005
6.05	4990
6.05833	4976
6.06667	4966
6.075	4949
6.08333	4935
6.09167	4913
6.1	4899
6.10833	4871
6.11667	4853
6.125	4830
6.13333	4816
6.14167	4794
6.15	4778
6.15833	4754
6.16667	4732
6.175	4696
6.18333	4667
6.19167	4626
6.2	4597
6.20833	4557
6.21667	4535
6.225	4508
6.23333	4491
6.24167	4470
6.25	4457
6.25833	4435
6.26667	4417
6.275	4401
6.28333	4396
6.29167	4405
6.3	4420
6.30833	4466
6.31667	4509
6.325	4583
6.33333	4636
6.34167	4714
6.35	4763
6.35833	4818
6.36667	4847
6.375	4873
6.38333	4881
6.39167	4883
6.4	4872
6.40833	4842
6.41667	4808
6.425	4739
6.43333	4683
6.44167	4580
6.45	4502
6.45833	4383
6.46667	4308
6.475	4202
6.48333	4138
6.49167	4048
6.5	3994
6.50833	3914
6.51667	3864
6.525	3787
6.53333	3741
6.54167	3675
6.55	3637
6.55833	3595
6.56667	3574
6.575	3551
6.58333	3541
6.59167	3523
6.6	3511
6.60833	3492
6.61667	3476
6.625	3453
6.63333	3439
6.64167	3424
6.65	3418
6.65833	3414
6.66667	3413
6.675	3412
6.68333	3408
6.69167	3396
6.7	3386
6.70833	3366
6.71667	3354
6.725	3331
6.73333	3320
6.74167	3305
6.75	3296
6.75833	3283
6.76667	3278
6.775	3267
6.78333	3260
6.79167	3252
6.8	3255
6.80833	3283
6.81667	3336
6.825	3494
6.83333	3673
6.84167	4107
6.85	4548
6.85833	5500
6.86667	6375
6.875	8112
6.88333	9583
6.89167	12281
6.9	14390
6.90833	17954
6.91667	20520
6.925	24492
6.93333	27108
6.94167	30778
6.95	32948
6.95833	35634
6.96667	36985
6.975	38302
6.98333	38709
6.99167	38659
7	38235
7.00833	37114
7.01667	36106
7.025	34320
7.03333	33004
7.04167	30935
7.05	29536
7.05833	27478
7.06667	26158
7.075	24291
7.08333	23135
7.09167	21536
7.1	20563
7.10833	19232
7.11667	18420
7.125	17308
7.13333	16625
7.14167	15681
7.15	15102
7.15833	14296
7.16667	13799
7.175	13103
7.18333	12670
7.19167	12063
7.2	11678
7.20833	11131
7.21667	10781
7.225	10288
7.23333	9976
7.24167	9543
7.25	9276
7.25833	8914
7.26667	8698
7.275	8405
7.28333	8229
7.29167	7990
7.3	7840
7.30833	7633
7.31667	7503
7.325	7322
7.33333	7212
7.34167	7061
7.35	6971
7.35833	6853
7.36667	6784
7.375	6690
7.38333	6626
7.39167	6537
7.4	6479
7.40833	6390
7.41667	6331
7.425	6248
7.43333	6194
7.44167	6119
7.45	6071
7.45833	5998
7.46667	5943
7.475	5854
7.48333	5788
7.49167	5682
7.5	5613
7.50833	5519
7.51667	5475
7.525	5449
7.53333	5471
7.54167	5584
7.55	5723
7.55833	6040
7.56667	6325
7.575	6851
7.58333	7254
7.59167	7895
7.6	8317
7.60833	8890
7.61667	9195
7.625	9506
7.63333	9600
7.64167	9564
7.65	9426
7.65833	9082
7.66667	8783
7.675	8269
7.68333	7907
7.69167	7368
7.7	7028
7.70833	6555
7.71667	6271
7.725	5887
7.73333	5660
7.74167	5353
7.75	5171
7.75833	4932
7.76667	4795
7.775	4619
7.78333	4523
7.79167	4404
7.8	4338
7.80833	4256
7.81667	4206
7.825	4139
7.83333	4096
7.84167	4031
7.85	3987
7.85833	3923
7.86667	3883
7.875	3831
7.88333	3800
7.89167	3761
7.9	3737
7.90833	3699
7.91667	3672
7.925	3632
7.93333	3601
7.94167	3553
7.95	3525
7.95833	3484
7.96667	3459
7.975	3429
7.98333	3412
7.99167	3390
8	3373
8.00833	3346
8.01667	3325
8.025	3295
8.03333	3276
8.04167	3257
8.05	3250
8.05833	3251
8.06667	3257
8.075	3268
8.08333	3281
8.09167	3295
8.1	3307
8.10833	3322
8.11667	3340
8.125	3372
8.13333	3401
8.14167	3451
8.15	3489
8.15833	3544
8.16667	3578
8.175	3609
8.18333	3615
8.19167	3604
8.2	3584
8.20833	3542
8.21667	3511
8.225	3455
8.23333	3416
8.24167	3353
8.25	3309
8.25833	3229
8.26667	3171
8.275	3079
8.28333	3015
8.29167	2926
8.3	2868
8.30833	2795
8.31667	2755
8.325	2705
8.33333	2672
8.34167	2629
8.35	2598
8.35833	2548
8.36667	2517
8.375	2468
8.38333	2438
8.39167	2399
8.4	2380
8.40833	2360
8.41667	2351
8.425	2342
8.43333	2334
8.44167	2319
8.45	2305
8.45833	2280
8.46667	2263
8.475	2240
8.48333	2229
8.49167	2220
8.5	2217
8.50833	2223
8.51667	2231
8.525	2245
8.53333	2257
8.54167	2275
8.55	2289
8.55833	2310
8.56667	2325
8.575	2349
8.58333	2366
8.59167	2387
8.6	2395
8.60833	2391
8.61667	2382
8.625	2347
8.63333	2316
8.64167	2270
8.65	2239
8.65833	2199
8.66667	2185
8.675	2175
8.68333	2174
8.69167	2178
8.7	2184
8.70833	2189
8.71667	2193
8.725	2208
8.73333	2223
8.74167	2262
8.75	2301
8.75833	2366
8.76667	2413
8.775	2485
8.78333	2527
8.79167	2576
8.8	2599
8.80833	2624
8.81667	2637
8.825	2652
8.83333	2666
8.84167	2699
8.85	2730
8.85833	2794
8.86667	2846
8.875	2934
8.88333	2999
8.89167	3097
8.9	3157
8.90833	3239
8.91667	3286
8.925	3341
8.93333	3367
8.94167	3386
8.95	3383
8.95833	3362
8.96667	3337
8.975	3290
8.98333	3252
8.99167	3187
9	3144
9.00833	3087
9.01667	3052
9.025	3006
9.03333	2976
9.04167	2935
9.05	2904
9.05833	2855
9.06667	2816
9.075	2755
9.08333	2714
9.09167	2658
9.1	2622
9.10833	2575
9.11667	2545
9.125	2498
9.13333	2464
9.14167	2406
9.15	2363
9.15833	2295
9.16667	2248
9.175	2186
9.18333	2150
9.19167	2111
9.2	2093
9.20833	2074
9.21667	2063
9.225	2040
9.23333	2020
9.24167	1978
9.25	1946
9.25833	1890
9.26667	1854
9.275	1801
9.28333	1769
9.29167	1722
9.3	1692
9.30833	1641
9.31667	1606
9.325	1551
9.33333	1517
9.34167	1473
9.35	1450
9.35833	1430
9.36667	1423
9.375	1425
9.38333	1424
9.39167	1422
9.4	1418
9.40833	1403
9.41667	1384
9.425	1360
9.43333	1341
9.44167	1315
9.45	1303
9.45833	1288
9.46667	1280
9.475	1267
9.48333	1256
9.49167	1232
9.5	1215
9.50833	1184
9.51667	1165
9.525	1143
9.53333	1135
9.54167	1131
9.55	1130
9.55833	1137
9.56667	1139
9.575	1144
9.58333	1142
9.59167	1135
9.6	1129
9.60833	1121
9.61667	1116
9.625	1119
9.63333	1125
9.64167	1137
9.65	1150
9.65833	1163
9.66667	1168
9.675	1168
9.68333	1162
9.69167	1150
9.7	1144
9.70833	1139
9.71667	1138
9.725	1144
9.73333	1152
9.74167	1157
9.75	1161
9.75833	1161
9.76667	1154
9.775	1142
9.78333	1134
9.79167	1128
9.8	1128
9.80833	1136
9.81667	1144
9.825	1158
9.83333	1163
9.84167	1162
9.85	1155
9.85833	1136
9.86667	1124
9.875	1111
9.88333	1105
9.89167	1106
9.9	1113
9.90833	1122
9.91667	1130
9.925	1130
9.93333	1128
9.94167	1122
9.95	1115
9.95833	1110
9.96667	1110
9.975	1118
9.98333	1129
9.99167	1147
10	1161
10.0083	1177
10.0167	1186
10.025	1196
10.0333	1203
10.0417	1212
10.05	1220
10.0583	1243
10.0667	1261
10.075	1294
10.0833	1315
10.0917	1351
10.1	1375
10.1083	1399
10.1167	1415
10.125	1428
10.1333	1440
10.1417	1457
10.15	1472
10.1583	1504
10.1667	1527
10.175	1565
10.1833	1589
10.1917	1615
10.2	1626
10.2083	1626
10.2167	1620
10.225	1598
10.2333	1583
10.2417	1555
10.25	1534
10.2583	1502
10.2667	1478
10.275	1428
10.2833	1392
10.2917	1332
10.3	1290
10.3083	1233
10.3167	1201
10.325	1166
10.3333	1149
10.3417	1137
10.35	1130
10.3583	1117
10.3667	1105
10.375	1080
10.3833	1060
10.3917	1029
10.4	1011
10.4083	990
10.4167	979
10.425	969
10.4333	963
10.4417	945
10.45	929
10.4583	898
10.4667	876
10.475	843
10.4833	824
10.4917	807
10.5	802
10.5083	804
10.5167	807
10.525	810
10.5333	809
10.5417	801
10.55	790
10.5583	773
10.5667	759
10.575	743
10.5833	736
10.5917	736
10.6	735
10.6083	742
10.6167	749
10.625	752
10.6333	758
10.6417	764
10.65	771
10.6583	793
10.6667	819
10.675	872
10.6833	918
10.6917	999
10.7	1059
10.7083	1158
10.7167	1226
10.725	1331
10.7333	1401
10.7417	1513
10.75	1594
10.7583	1726
10.7667	1818
10.775	1961
10.7833	2056
10.7917	2204
10.8	2298
10.8083	2432
10.8167	2518
10.825	2650
10.8333	2741
10.8417	2890
10.85	3001
10.8583	3184
10.8667	3316
10.875	3528
10.8833	3674
10.8917	3894
10.9	4042
10.9083	4265
10.9167	4415
10.925	4647
10.9333	4809
10.9417	5058
10.95	5224
10.9583	5463
10.9667	5609
10.975	5806
10.9833	5913
10.9917	6037
11	6101
11.0083	6161
11.0167	6184
11.025	6195
11.0333	6183
11.0417	6141
11.05	6093
11.0583	5991
11.0667	5906
11.075	5756
11.0833	5648
11.0917	5479
11.1	5366
11.1083	5202
11.1167	5096
11.125	4945
11.1333	4849
11.1417	4702
11.15	4605
11.1583	4459
11.1667	4364
11.175	4227
11.1833	4142
11.1917	4025
11.2	3954
11.2083	3858
11.2167	3799
11.225	3718
11.2333	3665
11.2417	3589
11.25	3537
11.2583	3468
11.2667	3422
11.275	3364
11.2833	3330
11.2917	3284
11.3	3256
11.3083	3210
11.3167	3171
11.325	3104
11.3333	3051
11.3417	2956
11.35	2887
11.3583	2779
11.3667	2707
11.375	2602
11.3833	2534
11.3917	2441
11.4	2378
11.4083	2279
11.4167	2213
11.425	2107
11.4333	2034
11.4417	1930
11.45	1867
11.4583	1796
11.4667	1762
11.475	1747
11.4833	1769
11.4917	1876
11.5	2017
11.5083	2373
11.5167	2733
11.525	3493
11.5333	4158
11.5417	5380
11.55	6313
11.5583	7809
11.5667	8802
11.575	10161
11.5833	10913
11.5917	11718
11.6	12009
11.6083	12062
11.6167	11861
11.625	11251
11.6333	10689
11.6417	9686
11.65	8956
11.6583	7833
11.6667	7100
11.675	6055
11.6833	5415
11.6917	4556
11.7	4057
11.7083	3421
11.7167	3067
11.725	2633
11.7333	2400
11.7417	2112
11.75	1957
11.7583	1762
11.7667	1653
11.775	1510
11.7833	1427
11.7917	1317
11.8	1252
11.8083	1167
11.8167	1116
11.825	1044
11.8333	995
11.8417	922
11.85	871
11.8583	785
11.8667	728
11.875	641
11.8833	585
11.8917	512
11.9	468
11.9083	416
11.9167	384
11.925	340
11.9333	311
11.9417	264
11.95	233
11.9583	180
11.9667	148
11.975	104
11.9833	83
11.9917	59
12	50
12.0083	36
12.0167	29
12.025	7
12.0333	-10
12.0417	-42
12.05	-66
12.0583	-95
12.0667	-108
12.075	-120
12.0833	-120
12.0917	-118
12.1	-120
12.1083	-124
12.1167	-131
12.125	-151
12.1333	-166
12.1417	-187
12.15	-196
12.1583	-205
12.1667	-207
12.175	-207
12.1833	-207
12.1917	-217
12.2	-229
12.2083	-250
12.2167	-266
12.225	-290
12.2333	-301
12.2417	-311
12.25	-312
12.2583	-312
12.2667	-312
12.275	-314
12.2833	-320
12.2917	-337
12.3	-352
12.3083	-377
12.3167	-394
12.325	-414
12.3333	-425
12.3417	-435
12.35	-438
12.3583	-442
12.3667	-445
12.375	-455
12.3833	-465
12.3917	-485
12.4	-500
12.4083	-522
12.4167	-534
12.425	-551
12.4333	-559
12.4417	-570
12.45	-576
12.4583	-587
12.4667	-595
12.475	-612
12.4833	-620
12.4917	-635
12.5	-643
12.5083	-646
12.5167	-643
12.525	-636
12.5333	-627
12.5417	-620
12.55	-617
12.5583	-618
12.5667	-623
12.575	-630
12.5833	-627
12.5917	-615
12.6	-596
12.6083	-546
12.6167	-509
12.625	-447
12.6333	-406
12.6417	-354
12.65	-327
12.6583	-292
12.6667	-274
12.675	-255
12.6833	-241
12.6917	-231
12.7	-230
12.7083	-246
12.7167	-269
12.725	-317
12.7333	-358
12.7417	-426
12.75	-471
12.7583	-526
12.7667	-554
12.775	-585
12.7833	-596
12.7917	-609
12.8	-619
12.8083	-635
12.8167	-653
12.825	-681
12.8333	-699
12.8417	-723
12.85	-733
12.8583	-748
12.8667	-753
12.875	-760
12.8833	-764
12.8917	-778
12.9	-791
12.9083	-817
12.9167	-835
12.925	-863
12.9333	-883
12.9417	-907
12.95	-919
12.9583	-934
12.9667	-941
12.975	-953
12.9833	-963
12.9917	-987
13	-1006
13.0083	-1030
13.0167	-1047
13.025	-1062
13.0333	-1066
13.0417	-1065
13.05	-1061
13.0583	-1051
13.0667	-1044
13.075	-1043
13.0833	-1046
13.0917	-1055
13.1	-1065
13.1083	-1074
13.1167	-1077
13.125	-1075
13.1333	-1070
13.1417	-1064
13.15	-1063
13.1583	-1064
13.1667	-1075
13.175	-1100
13.1833	-1118
13.1917	-1143
13.2	-1156
13.2083	-1165
13.2167	-1164
13.225	-1158
13.2333	-1154
13.2417	-1154
13.25	-1156
13.2583	-1166
13.2667	-1175
13.275	-1190
13.2833	-1194
13.2917	-1193
13.3	-1183
13.3083	-1163
13.3167	-1150
13.325	-1136
13.3333	-1132
13.3417	-1134
13.35	-1137
13.3583	-1144
13.3667	-1145
13.375	-1140
13.3833	-1133
13.3917	-1118
13.4	-1104
13.4083	-1089
13.4167	-1085
13.425	-1087
13.4333	-1091
13.4417	-1103
13.45	-1109
13.4583	-1116
13.4667	-1114
13.475	-1107
13.4833	-1098
13.4917	-1085
13.5	-1079
13.5083	-1077
13.5167	-1080
13.525	-1089
13.5333	-1100
13.5417	-1111
13.55	-1116
13.5583	-1117
13.5667	-1111
13.575	-1100
13.5833	-1092
13.5917	-1084
13.6	-1085
13.6083	-1093
13.6167	-1102
13.625	-1119
13.6333	-1131
13.6417	-1145
13.65	-1147
13.6583	-1147
13.6667	-1145
13.675	-1143
13.6833	-1145
13.6917	-1153
13.7	-1167
13.7083	-1187
13.7167	-1199
13.725	-1209
13.7333	-1210
13.7417	-1203
13.75	-1192
13.7583	-1177
13.7667	-1170
13.775	-1167
13.7833	-1170
13.7917	-1182
13.8	-1190
13.8083	-1198
13.8167	-1201
13.825	-1195
13.8333	-1189
13.8417	-1175
13.85	-1172
13.8583	-1175
13.8667	-1184
13.875	-1202
13.8833	-1218
13.8917	-1232
13.9	-1236
13.9083	-1231
13.9167	-1222
13.925	-1202
13.9333	-1191
13.9417	-1178
13.95	-1171
13.9583	-1164
13.9667	-1156
13.975	-1137
13.9833	-1113
13.9917	-1066
14	-1022
14.0083	-947
14.0167	-888
14.025	-795
14.0333	-730
14.0417	-630
14.05	-559
14.0583	-446
14.0667	-366
14.075	-235
14.0833	-141
14.0917	2
14.1	98
14.1083	236
14.1167	321
14.125	432
14.1333	498
14.1417	583
14.15	629
14.1583	692
14.1667	727
14.175	771
14.1833	797
14.1917	817
14.2	818
14.2083	805
14.2167	783
14.225	730
14.2333	688
14.2417	615
14.25	562
14.2583	490
14.2667	439
14.275	368
14.2833	320
14.2917	237
14.3	178
14.3083	78
14.3167	10
14.325	-93
14.3333	-156
14.3417	-239
14.35	-287
14.3583	-350
14.3667	-389
14.375	-450
14.3833	-492
14.3917	-562
14.4	-629
14.4083	-670
14.4167	-721
14.425	-744
14.4333	-768
14.4417	-780
14.45	-795
14.4583	-804
14.4667	-833
14.475	-856
14.4833	-896
14.4917	-923
14.5	-960
14.5083	-981
14.5167	-1002
14.525	-1010
14.5333	-1018
14.5417	-1024
14.55	-1039
14.5583	-1053
14.5667	-1078
14.575	-1096
14.5833	-1121
14.5917	-1134
14.6	-1146
14.6083	-1147
14.6167	-1146
14.625	-1143
14.6333	-1141
14.6417	-1143
14.65	-1153
14.6583	-1161
14.6667	-1173
14.675	-1181
14.6833	-1185
14.6917	-1182
14.7	-1172
14.7083	-1162
14.7167	-1148
14.725	-1142
14.7333	-1142
14.7417	-1145
14.75	-1157
14.7583	-1167
14.7667	-1179
14.775	-1186
14.7833	-1192
14.7917	-1187
14.8	-1186
14.8083	-1182
14.8167	-1184
14.825	-1189
14.8333	-1201
14.8417	-1207
14.85	-1211
14.8583	-1206
14.8667	-1183
14.875	-1158
14.8833	-1099
14.8917	-1053
14.9	-975
14.9083	-917
14.9167	-828
14.925	-764
14.9333	-661
14.9417	-586
14.95	-482
14.9583	-414
14.9667	-331
14.975	-292
14.9833	-267
14.9917	-272
15	-315
15.0083	-361
15.0167	-450
15.025	-510
15.0333	-609
15.0417	-668
15.05	-752
15.0583	-807
15.0667	-882
15.075	-931
15.0833	-1004
15.0917	-1050
15.1	-1116
15.1083	-1153
15.1167	-1192
15.125	-1209
15.1333	-1223
15.1417	-1229
15.15	-1237
15.1583	-1241
15.1667	-1255
15.175	-1265
15.1833	-1285
15.1917	-1298
15.2	-1315
15.2083	-1320
15.2167	-1322
15.225	-1319
15.2333	-1309
15.2417	-1298
15.25	-1289
15.2583	-1284
15.2667	-1276
15.275	-1270
15.2833	-1253
15.2917	-1229
15.3	-1163
15.3083	-1086
15.3167	-879
15.325	-650
15.3333	-97
15.3417	471
15.35	1727
15.3583	2907
15.3667	5279
15.375	7295
15.3833	10955
15.3917	13759
15.4	18330
15.4083	21468
15.4167	26014
15.425	28751
15.4333	32141
15.4417	33796
15.45	35244
15.4583	35496
15.4667	34866
15.475	33847
15.4833	31591
15.4917	29721
15.5	26573
15.5083	24358
15.5167	21021
15.525	18864
15.5333	15831
15.5417	13986
15.55	11520
15.5583	10083
15.5667	8231
15.575	7184
15.5833	5858
15.5917	5113
15.6	4175
15.6083	3649
15.6167	2979
15.625	2604
15.6333	2133
15.6417	1875
15.65	1553
15.6583	1375
15.6667	1150
15.675	1019
15.6833	845
15.6917	737
15.7	587
15.7083	497
15.7167	374
15.725	305
15.7333	218
15.7417	171
15.75	106
15.7583	70
15.7667	15
15.775	-22
15.7833	-78
15.7917	-116
15.8	-168
15.8083	-202
15.8167	-243
15.825	-263
15.8333	-288
15.8417	-297
15.85	-312
15.8583	-323
15.8667	-345
15.875	-361
15.8833	-390
15.8917	-408
15.9	-434
15.9083	-450
15.9167	-467
15.925	-476
15.9333	-490
15.9417	-500
15.95	-526
15.9583	-546
15.9667	-587
15.975	-616
15.9833	-661
15.9917	-686
16	-715
16.0083	-728
16.0167	-742
16.025	-751
16.0333	-768
16.0417	-782
16.05	-809
16.0583	-829
16.0667	-857
16.075	-872
16.0833	-883
16.0917	-883
16.1	-878
16.1083	-877
16.1167	-878
16.125	-889
16.1333	-916
16.1417	-942
16.15	-982
16.1583	-1005
16.1667	-1036
16.175	-1046
16.1833	-1051
16.1917	-1049
16.2	-1047
16.2083	-1045
16.2167	-1048
16.225	-1052
16.2333	-1060
16.2417	-1062
16.25	-1063
16.2583	-1055
16.2667	-1039
16.275	-1028
16.2833	-1010
16.2917	-1004
16.3	-1004
16.3083	-1009
16.3167	-1021
16.325	-1029
16.3333	-1038
16.3417	-1040
16.35	-1040
16.3583	-1036
16.3667	-1029
16.375	-1027
16.3833	-1029
16.3917	-1036
16.4	-1050
16.4083	-1060
16.4167	-1076
16.425	-1083
16.4333	-1087
16.4417	-1085
16.45	-1074
16.4583	-1066
16.4667	-1055
16.475	-1050
16.4833	-1052
16.4917	-1058
16.5	-1071
16.5083	-1078
16.5167	-1084
16.525	-1084
16.5333	-1076
16.5417	-1068
16.55	-1057
16.5583	-1054
16.5667	-1056
16.575	-1065
16.5833	-1083
16.5917	-1094
16.6	-1111
16.6083	-1115
16.6167	-1112
16.625	-1107
16.6333	-1097
16.6417	-1093
16.65	-1098
[truncated: 3,402 more rows]

## Sheet: Gizzard digesta 19
min	Intensity
0	-186
0.00833333	-60
0.0166667	-22
0.025	-22
0.0333333	-16
0.0416667	-18
0.05	-27
0.0583333	-35
0.0666667	-49
0.075	-51
0.0833333	-47
0.0916667	-37
0.1	-15
0.108333	1
0.116667	22
0.125	29
0.133333	38
0.141667	35
0.15	32
0.158333	33
0.166667	40
0.175	52
0.183333	75
0.191667	93
0.2	120
0.208333	133
0.216667	143
0.225	146
0.233333	143
0.241667	142
0.25	142
0.258333	143
0.266667	152
0.275	158
0.283333	165
0.291667	170
0.3	165
0.308333	159
0.316667	147
0.325	138
0.333333	130
0.341667	131
0.35	140
0.358333	151
0.366667	169
0.375	180
0.383333	193
0.391667	196
0.4	204
0.408333	211
0.416667	238
0.425	270
0.433333	356
0.441667	441
0.45	610
0.458333	743
0.466667	972
0.475	1136
0.483333	1385
0.491667	1549
0.5	1788
0.508333	1944
0.516667	2166
0.525	2307
0.533333	2499
0.541667	2615
0.55	2751
0.558333	2814
0.566667	2862
0.575	2864
0.583333	2823
0.591667	2775
0.6	2685
0.608333	2626
0.616667	2547
0.625	2505
0.633333	2466
0.641667	2454
0.65	2449
0.658333	2453
0.666667	2467
0.675	2480
0.683333	2507
0.691667	2528
0.7	2569
0.708333	2597
0.716667	2635
0.725	2653
0.733333	2673
0.741667	2675
0.75	2663
0.758333	2648
0.766667	2620
0.775	2601
0.783333	2578
0.791667	2564
0.8	2548
0.808333	2534
0.816667	2509
0.825	2486
0.833333	2445
0.841667	2413
0.85	2363
0.858333	2331
0.866667	2290
0.875	2269
0.883333	2239
0.891667	2223
0.9	2194
0.908333	2174
0.916667	2139
0.925	2112
0.933333	2074
0.941667	2048
0.95	2019
0.958333	2002
0.966667	1983
0.975	1975
0.983333	1964
0.991667	1952
1	1932
1.00833	1915
1.01667	1884
1.025	1861
1.03333	1832
1.04167	1815
1.05	1799
1.05833	1792
1.06667	1789
1.075	1786
1.08333	1780
1.09167	1774
1.1	1758
1.10833	1745
1.11667	1724
1.125	1715
1.13333	1702
1.14167	1703
1.15	1705
1.15833	1707
1.16667	1705
1.175	1702
1.18333	1690
1.19167	1676
1.2	1656
1.20833	1641
1.21667	1624
1.225	1619
1.23333	1612
1.24167	1607
1.25	1599
1.25833	1589
1.26667	1567
1.275	1546
1.28333	1510
1.29167	1487
1.3	1457
1.30833	1441
1.31667	1421
1.325	1411
1.33333	1396
1.34167	1384
1.35	1364
1.35833	1347
1.36667	1323
1.375	1310
1.38333	1299
1.39167	1294
1.4	1298
1.40833	1305
1.41667	1317
1.425	1324
1.43333	1326
1.44167	1325
1.45	1316
1.45833	1310
1.46667	1299
1.475	1294
1.48333	1293
1.49167	1296
1.5	1298
1.50833	1299
1.51667	1300
1.525	1298
1.53333	1293
1.54167	1288
1.55	1281
1.55833	1283
1.56667	1287
1.575	1294
1.58333	1308
1.59167	1318
1.6	1329
1.60833	1334
1.61667	1333
1.625	1332
1.63333	1322
1.64167	1316
1.65	1308
1.65833	1303
1.66667	1302
1.675	1304
1.68333	1304
1.69167	1303
1.7	1295
1.70833	1283
1.71667	1264
1.725	1246
1.73333	1226
1.74167	1217
1.75	1208
1.75833	1209
1.76667	1214
1.775	1216
1.78333	1218
1.79167	1214
1.8	1203
1.80833	1192
1.81667	1180
1.825	1174
1.83333	1173
1.84167	1175
1.85	1184
1.85833	1189
1.86667	1188
1.875	1185
1.88333	1169
1.89167	1156
1.9	1137
1.90833	1126
1.91667	1119
1.925	1120
1.93333	1128
1.94167	1133
1.95	1137
1.95833	1138
1.96667	1137
1.975	1135
1.98333	1136
1.99167	1142
2	1159
2.00833	1173
2.01667	1199
2.025	1216
2.03333	1236
2.04167	1241
2.05	1241
2.05833	1235
2.06667	1224
2.075	1215
2.08333	1204
2.09167	1199
2.1	1198
2.10833	1198
2.11667	1200
2.125	1202
2.13333	1200
2.14167	1195
2.15	1188
2.15833	1184
2.16667	1181
2.175	1184
2.18333	1195
2.19167	1208
2.2	1233
2.20833	1252
2.21667	1282
2.225	1302
2.23333	1335
2.24167	1362
2.25	1417
2.25833	1462
2.26667	1560
2.275	1641
2.28333	1789
2.29167	1902
2.3	2091
2.30833	2229
2.31667	2441
2.325	2589
2.33333	2816
2.34167	2967
2.35	3194
2.35833	3344
2.36667	3557
2.375	3691
2.38333	3871
2.39167	3986
2.4	4171
2.40833	4363
2.41667	4981
2.425	5932
2.43333	9242
2.44167	13863
2.45	27626
2.45833	44064
2.46667	85463
2.475	127867
2.48333	218762
2.49167	298853
2.5	445936
2.50833	557560
2.51667	733176
2.525	847053
2.53333	998034
2.54167	1078253
2.55	1145704
2.55833	1145704
2.56667	1145708
2.575	1145707
2.58333	1110391
2.59167	1061173
2.6	980336
2.60833	926712
2.61667	853173
2.625	811024
2.63333	759548
2.64167	732477
2.65	700134
2.65833	681931
2.66667	655803
2.675	637100
2.68333	604434
2.69167	578622
2.7	533323
2.70833	498995
2.71667	442478
2.725	402385
2.73333	340429
2.74167	298907
2.75	237837
2.75833	198650
2.76667	143110
2.775	108651
2.78333	61330
2.79167	32960
2.8	-4272
2.80833	-24958
2.81667	-48029
2.825	-56328
2.83333	-53532
2.84167	-37803
2.85	14317
2.85833	72719
2.86667	202199
2.875	317931
2.88333	531947
2.89167	695238
2.9	953725
2.90833	1113697
2.91667	1145721
2.925	1145718
2.93333	1145718
2.94167	1145719
2.95	1145716
2.95833	1145714
2.96667	1145714
2.975	1145716
2.98333	1145712
2.99167	1145712
3	1145711
3.00833	1145710
3.01667	1145707
3.025	1145708
3.03333	1145711
3.04167	1145713
3.05	1145710
3.05833	1145710
3.06667	1145707
3.075	1145709
3.08333	1145709
3.09167	1145706
3.1	1145710
3.10833	1145710
3.11667	1145711
3.125	1145709
3.13333	1145707
3.14167	1145709
3.15	1145707
3.15833	1145707
3.16667	1145710
3.175	1145709
3.18333	1145710
3.19167	1145710
3.2	1145711
3.20833	1145709
3.21667	1145714
3.225	1145712
3.23333	1145714
3.24167	1145711
3.25	1113270
3.25833	973375
3.26667	765010
3.275	638051
3.28333	474120
3.29167	384536
3.3	278952
3.30833	225751
3.31667	167081
3.325	139179
3.33333	109742
3.34167	96226
3.35	82218
3.35833	75797
3.36667	68983
3.375	65692
3.38333	61910
3.39167	59894
3.4	57333
3.40833	55836
3.41667	53806
3.425	52558
3.43333	50815
3.44167	49722
3.45	48181
3.45833	47216
3.46667	45858
3.475	45019
3.48333	43869
3.49167	43179
3.5	42266
3.50833	41740
3.51667	41063
3.525	40676
3.53333	40162
3.54167	39847
3.55	39374
3.55833	39037
3.56667	38475
3.575	38048
3.58333	37316
3.59167	36767
3.6	35861
3.60833	35212
3.61667	34195
3.625	33503
3.63333	32475
3.64167	31808
3.65	30864
3.65833	30279
3.66667	29483
3.675	29010
3.68333	28400
3.69167	28063
3.7	27678
3.70833	27517
3.71667	27451
3.725	27563
3.73333	28033
3.74167	28609
3.75	29984
3.75833	31313
3.76667	34039
3.775	36377
3.78333	40634
3.79167	43893
3.8	49148
3.80833	52678
3.81667	57589
3.825	60359
3.83333	63406
3.84167	64570
3.85	64968
3.85833	64394
3.86667	62554
3.875	60894
3.88333	58181
3.89167	56470
3.9	54423
3.90833	53552
3.91667	53111
3.925	53378
3.93333	54461
3.94167	55470
3.95	57058
3.95833	57947
3.96667	58681
3.975	58622
3.98333	57564
3.99167	56205
4	53281
4.00833	50859
4.01667	46755
4.025	43855
4.03333	39502
4.04167	36714
4.05	32833
4.05833	30506
4.06667	27441
4.075	25682
4.08333	23447
4.09167	22205
4.1	20654
4.10833	19801
4.11667	18738
4.125	18142
4.13333	17378
4.14167	16936
4.15	16346
4.15833	15995
4.16667	15518
4.175	15228
4.18333	14838
4.19167	14601
4.2	14282
4.20833	14083
4.21667	13812
4.225	13642
4.23333	13405
4.24167	13261
4.25	13068
4.25833	12957
4.26667	12825
4.275	12761
4.28333	12714
4.29167	12715
4.3	12772
4.30833	12848
4.31667	13033
4.325	13204
4.33333	13538
4.34167	13811
4.35	14298
4.35833	14662
4.36667	15244
4.375	15638
4.38333	16206
4.39167	16540
4.4	16939
4.40833	17117
4.41667	17230
4.425	17200
4.43333	17004
4.44167	16779
4.45	16328
4.45833	15968
4.46667	15375
4.475	14961
4.48333	14339
4.49167	13933
4.5	13358
4.50833	13005
4.51667	12524
4.525	12241
4.53333	11879
4.54167	11672
4.55	11415
4.55833	11268
4.56667	11085
4.575	10978
4.58333	10833
4.59167	10741
4.6	10616
4.60833	10542
4.61667	10442
4.625	10388
4.63333	10319
4.64167	10284
4.65	10231
4.65833	10200
4.66667	10156
4.675	10127
4.68333	10083
4.69167	10056
4.7	10025
4.70833	10009
4.71667	9995
4.725	9992
4.73333	9989
4.74167	9988
4.75	9986
4.75833	9984
4.76667	9982
4.775	9984
4.78333	9999
4.79167	10015
4.8	10052
4.80833	10080
4.81667	10120
4.825	10143
4.83333	10161
4.84167	10159
4.85	10132
4.85833	10100
4.86667	10029
4.875	9971
4.88333	9869
4.89167	9796
4.9	9675
4.90833	9590
4.91667	9450
4.925	9352
4.93333	9205
4.94167	9103
4.95	8953
4.95833	8859
4.96667	8728
4.975	8651
4.98333	8546
4.99167	8485
5	8402
5.00833	8347
5.01667	8267
5.025	8212
5.03333	8127
5.04167	8071
5.05	7988
5.05833	7936
5.06667	7861
5.075	7816
5.08333	7751
5.09167	7710
5.1	7643
5.10833	7597
5.11667	7522
5.125	7473
5.13333	7403
5.14167	7359
5.15	7305
5.15833	7278
5.16667	7242
5.175	7220
5.18333	7184
5.19167	7156
5.2	7107
5.20833	7070
5.21667	7012
5.225	6975
5.23333	6922
5.24167	6895
5.25	6859
5.25833	6833
5.26667	6797
5.275	6771
5.28333	6724
5.29167	6688
5.3	6635
5.30833	6599
5.31667	6555
5.325	6534
5.33333	6508
5.34167	6494
5.35	6473
5.35833	6459
5.36667	6429
5.375	6413
5.38333	6385
5.39167	6370
5.4	6361
5.40833	6365
5.41667	6393
5.425	6427
5.43333	6501
5.44167	6564
5.45	6679
5.45833	6771
5.46667	6928
5.475	7044
5.48333	7230
5.49167	7357
5.5	7542
5.50833	7652
5.51667	7793
5.525	7860
5.53333	7917
5.54167	7917
5.55	7876
5.55833	7819
5.56667	7693
5.575	7595
5.58333	7427
5.59167	7314
5.6	7141
5.60833	7032
5.61667	6870
5.625	6769
5.63333	6624
5.64167	6534
5.65	6409
5.65833	6334
5.66667	6235
5.675	6179
5.68333	6111
5.69167	6075
5.7	6030
5.70833	6000
5.71667	5964
5.725	5939
5.73333	5908
5.74167	5896
5.75	5902
5.75833	5920
5.76667	5983
5.775	6042
5.78333	6165
5.79167	6260
5.8	6421
5.80833	6532
5.81667	6698
5.825	6802
5.83333	6945
5.84167	7026
5.85	7124
5.85833	7164
5.86667	7186
5.875	7172
5.88333	7101
5.89167	7022
5.9	6869
5.90833	6749
5.91667	6549
5.925	6414
5.93333	6219
5.94167	6098
5.95	5928
5.95833	5827
5.96667	5688
5.975	5599
5.98333	5482
5.99167	5408
6	5314
6.00833	5260
6.01667	5200
6.025	5168
6.03333	5138
6.04167	5125
6.05	5112
6.05833	5104
6.06667	5096
6.075	5089
6.08333	5085
6.09167	5080
6.1	5075
6.10833	5072
6.11667	5070
6.125	5066
6.13333	5060
6.14167	5048
6.15	5022
6.15833	5000
6.16667	4953
6.175	4919
6.18333	4862
6.19167	4825
6.2	4775
6.20833	4745
6.21667	4707
6.225	4682
6.23333	4650
6.24167	4631
6.25	4603
6.25833	4587
6.26667	4576
6.275	4580
6.28333	4612
6.29167	4651
6.3	4735
6.30833	4809
6.31667	4939
6.325	5033
6.33333	5179
6.34167	5275
6.35	5412
6.35833	5501
6.36667	5618
6.375	5682
6.38333	5758
6.39167	5788
6.4	5796
6.40833	5775
6.41667	5705
6.425	5632
6.43333	5501
6.44167	5397
6.45	5240
6.45833	5136
6.46667	4988
6.475	4898
6.48333	4771
6.49167	4690
6.5	4574
6.50833	4500
6.51667	4396
6.525	4331
6.53333	4246
6.54167	4200
6.55	4143
6.55833	4114
6.56667	4074
6.575	4049
6.58333	4013
6.59167	3986
6.6	3941
6.60833	3912
6.61667	3869
6.625	3843
6.63333	3808
6.64167	3790
6.65	3767
6.65833	3750
6.66667	3728
6.675	3713
6.68333	3685
6.69167	3663
6.7	3631
6.70833	3610
6.71667	3584
6.725	3571
6.73333	3564
6.74167	3560
6.75	3564
6.75833	3564
6.76667	3570
6.775	3578
6.78333	3602
6.79167	3641
6.8	3764
6.80833	3920
6.81667	4331
6.825	4772
6.83333	5804
6.84167	6813
6.85	8957
6.85833	10886
6.86667	14646
6.875	17767
6.88333	23361
6.89167	27634
6.9	34657
6.90833	39573
6.91667	46944
6.925	51624
6.93333	57924
6.94167	61452
6.95	65508
6.95833	67306
6.96667	68619
6.975	68610
6.98333	67427
6.99167	65968
7	63011
7.00833	60658
7.01667	56771
7.025	54052
7.03333	49947
7.04167	47262
7.05	43411
7.05833	40998
7.06667	37647
7.075	35600
7.08333	32806
7.09167	31119
7.1	28832
7.10833	27455
7.11667	25583
7.125	24450
7.13333	22903
7.14167	21970
7.15	20688
7.15833	19909
7.16667	18835
7.175	18180
7.18333	17268
7.19167	16703
7.2	15915
7.20833	15423
7.21667	14739
7.225	14317
7.23333	13730
7.24167	13371
7.25	12882
7.25833	12586
7.26667	12179
7.275	11929
7.28333	11583
7.29167	11366
7.3	11060
7.30833	10870
7.31667	10599
7.325	10434
7.33333	10207
7.34167	10070
7.35	9886
7.35833	9775
7.36667	9624
7.375	9533
7.38333	9406
7.39167	9325
7.4	9212
7.40833	9144
7.41667	9048
7.425	8989
7.43333	8902
7.44167	8841
7.45	8739
7.45833	8658
7.46667	8518
7.475	8416
7.48333	8257
7.49167	8158
7.5	8034
7.50833	7984
7.51667	7981
7.525	8043
7.53333	8259
7.54167	8494
7.55	8994
7.55833	9416
7.56667	10153
7.575	10687
7.58333	11482
7.59167	11966
7.6	12562
7.60833	12841
7.61667	13052
7.625	13048
7.63333	12839
7.64167	12588
7.65	12085
7.65833	11693
7.66667	11066
7.675	10645
7.68333	10034
7.69167	9650
7.7	9117
7.70833	8789
7.71667	8333
7.725	8055
7.73333	7668
7.74167	7434
7.75	7114
7.75833	6926
7.76667	6676
7.775	6530
7.78333	6343
7.79167	6232
7.8	6086
7.80833	5996
7.81667	5865
7.825	5781
7.83333	5659
7.84167	5583
7.85	5474
7.85833	5410
7.86667	5321
7.875	5273
7.88333	5207
7.89167	5170
7.9	5114
7.90833	5077
7.91667	5026
7.925	4993
7.93333	4948
7.94167	4923
7.95	4891
7.95833	4875
7.96667	4855
7.975	4846
7.98333	4826
7.99167	4811
8	4784
8.00833	4764
8.01667	4737
8.025	4726
8.03333	4717
8.04167	4720
8.05	4734
8.05833	4747
8.06667	4763
8.075	4775
8.08333	4784
8.09167	4791
8.1	4808
8.10833	4823
8.11667	4867
8.125	4906
8.13333	4982
8.14167	5036
8.15	5117
8.15833	5164
8.16667	5218
8.175	5242
8.18333	5255
8.19167	5255
8.2	5236
8.20833	5211
8.21667	5159
8.225	5114
8.23333	5027
8.24167	4956
8.25	4833
8.25833	4738
8.26667	4590
8.275	4490
8.28333	4345
8.29167	4253
8.3	4129
8.30833	4057
8.31667	3960
8.325	3905
8.33333	3820
8.34167	3767
8.35	3688
8.35833	3640
8.36667	3576
8.375	3536
8.38333	3491
8.39167	3468
8.4	3444
8.40833	3432
8.41667	3423
8.425	3415
8.43333	3402
8.44167	3393
8.45	3374
8.45833	3361
8.46667	3344
8.475	3334
8.48333	3322
8.49167	3318
8.5	3314
8.50833	3311
8.51667	3306
8.525	3299
8.53333	3289
8.54167	3281
8.55	3270
8.55833	3266
8.56667	3262
8.575	3260
8.58333	3253
8.59167	3242
8.6	3217
8.60833	3192
8.61667	3145
8.625	3112
8.63333	3061
8.64167	3033
8.65	3000
8.65833	2986
8.66667	2977
8.675	2974
8.68333	2974
8.69167	2979
8.7	2988
8.70833	3004
8.71667	3044
8.725	3085
8.73333	3176
8.74167	3251
8.75	3382
8.75833	3474
8.76667	3618
8.775	3707
8.78333	3832
8.79167	3916
8.8	4036
8.80833	4124
8.81667	4265
8.825	4367
8.83333	4528
8.84167	4633
8.85	4780
8.85833	4860
8.86667	4951
8.875	4986
8.88333	5005
8.89167	4996
8.9	4957
8.90833	4919
8.91667	4848
8.925	4794
8.93333	4705
8.94167	4639
8.95	4532
8.95833	4455
8.96667	4338
8.975	4261
8.98333	4151
8.99167	4084
9	3992
9.00833	3939
9.01667	3866
9.025	3820
9.03333	3754
9.04167	3709
9.05	3633
9.05833	3582
9.06667	3506
9.075	3457
9.08333	3393
9.09167	3357
9.1	3308
9.10833	3277
9.11667	3229
9.125	3193
9.13333	3131
9.14167	3085
9.15	3023
9.15833	2984
9.16667	2939
9.175	2921
9.18333	2911
9.19167	2915
9.2	2926
9.20833	2932
9.21667	2930
9.225	2923
9.23333	2895
9.24167	2872
9.25	2827
9.25833	2794
9.26667	2743
9.275	2708
9.28333	2648
9.29167	2607
9.3	2543
9.30833	2499
9.31667	2439
9.325	2402
9.33333	2362
9.34167	2345
9.35	2326
9.35833	2323
9.36667	2316
9.375	2312
9.38333	2297
9.39167	2283
9.4	2258
9.40833	2239
9.41667	2208
9.425	2193
9.43333	2171
9.44167	2159
9.45	2147
9.45833	2136
9.46667	2118
9.475	2101
9.48333	2073
9.49167	2054
9.5	2026
9.50833	2008
9.51667	1989
9.525	1978
9.53333	1971
9.54167	1965
9.55	1958
9.55833	1954
9.56667	1942
9.575	1932
9.58333	1915
9.59167	1903
9.6	1888
9.60833	1881
9.61667	1875
9.625	1876
9.63333	1878
9.64167	1879
9.65	1876
9.65833	1870
9.66667	1854
9.675	1841
9.68333	1829
9.69167	1823
9.7	1823
9.70833	1829
9.71667	1842
9.725	1847
9.73333	1851
9.74167	1848
9.75	1831
9.75833	1816
9.76667	1792
9.775	1780
9.78333	1766
9.79167	1766
9.8	1770
9.80833	1776
9.81667	1782
9.825	1781
9.83333	1773
9.84167	1764
9.85	1756
9.85833	1753
9.86667	1758
9.875	1766
9.88333	1788
9.89167	1804
9.9	1822
9.90833	1828
9.91667	1829
9.925	1823
9.93333	1812
9.94167	1807
9.95	1804
9.95833	1807
9.96667	1819
9.975	1830
9.98333	1846
9.99167	1851
10	1864
10.0083	1865
10.0167	1872
10.025	1879
10.0333	1899
10.0417	1919
10.05	1960
10.0583	1994
10.0667	2049
10.075	2087
10.0833	2142
10.0917	2175
10.1	2223
10.1083	2253
10.1167	2300
10.125	2336
10.1333	2390
10.1417	2436
10.15	2507
10.1583	2555
10.1667	2630
10.175	2681
10.1833	2742
10.1917	2779
10.2	2825
10.2083	2848
10.2167	2874
10.225	2884
10.2333	2889
10.2417	2885
10.25	2862
10.2583	2836
10.2667	2782
10.275	2738
10.2833	2665
10.2917	2615
10.3	2550
10.3083	2497
10.3167	2471
10.325	2440
10.3333	2421
10.3417	2393
10.35	2372
10.3583	2330
10.3667	2299
10.375	2251
10.3833	2222
10.3917	2185
10.4	2167
10.4083	2140
10.4167	2121
10.425	2091
10.4333	2065
10.4417	2016
10.45	1983
10.4583	1928
10.4667	1891
10.475	1847
10.4833	1826
10.4917	1798
10.5	1783
10.5083	1760
10.5167	1740
10.525	1706
10.5333	1679
10.5417	1641
10.55	1617
10.5583	1587
10.5667	1574
10.575	1561
10.5833	1555
10.5917	1549
10.6	1542
10.6083	1532
10.6167	1523
10.625	1510
10.6333	1505
10.6417	1505
10.65	1514
10.6583	1545
10.6667	1578
10.675	1649
10.6833	1705
10.6917	1807
10.7	1887
10.7083	2018
10.7167	2115
10.725	2281
10.7333	2402
10.7417	2605
10.75	2755
10.7583	2990
10.7667	3152
10.775	3398
10.7833	3562
10.7917	3800
10.8	3955
10.8083	4197
10.8167	4362
10.825	4629
10.8333	4819
10.8417	5125
10.85	5342
10.8583	5679
10.8667	5905
10.875	6245
10.8833	6469
10.8917	6795
10.9	7010
10.9083	7328
10.9167	7537
10.925	7841
10.9333	8037
10.9417	8307
10.95	8469
10.9583	8676
10.9667	8788
10.975	8913
10.9833	8973
10.9917	9026
11	9039
11.0083	9030
11.0167	9002
11.025	8923
11.0333	8848
11.0417	8694
11.05	8572
11.0583	8356
11.0667	8201
11.075	7956
11.0833	7792
11.0917	7551
11.1	7393
11.1083	7165
11.1167	7015
11.125	6795
11.1333	6649
11.1417	6426
11.15	6279
11.1583	6068
11.1667	5937
11.175	5755
11.1833	5645
11.1917	5490
11.2	5398
11.2083	5261
11.2167	5174
11.225	5046
11.2333	4965
11.2417	4850
11.25	4777
11.2583	4685
11.2667	4632
11.275	4565
11.2833	4526
11.2917	4467
11.3	4426
11.3083	4350
11.3167	4290
11.325	4185
11.3333	4108
11.3417	3983
11.35	3898
11.3583	3776
11.3667	3698
11.375	3588
11.3833	3517
11.3917	3408
11.4	3334
11.4083	3218
11.4167	3143
11.425	3032
11.4333	2964
11.4417	2877
11.45	2833
11.4583	2784
11.4667	2763
11.475	2773
11.4833	2822
11.4917	3003
11.5	3241
11.5083	3849
11.5167	4479
11.525	5832
11.5333	7034
11.5417	9263
11.55	10994
11.5583	13802
11.5667	15701
11.575	18366
11.5833	19896
11.5917	21635
11.6	22354
11.6083	22719
11.6167	22503
11.625	21559
11.6333	20589
11.6417	18770
11.65	17402
11.6583	15256
11.6667	13837
11.675	11818
11.6833	10584
11.6917	8938
11.7	7989
11.7083	6783
11.7167	6111
11.725	5277
11.7333	4820
11.7417	4259
11.75	3953
11.7583	3576
11.7667	3370
11.775	3116
11.7833	2978
11.7917	2807
11.8	2710
11.8083	2582
11.8167	2503
11.825	2387
11.8333	2312
11.8417	2195
11.85	2118
11.8583	2006
11.8667	1936
11.875	1839
11.8833	1782
11.8917	1707
11.9	1663
11.9083	1603
11.9167	1562
11.925	1497
11.9333	1451
11.9417	1378
11.95	1332
11.9583	1267
11.9667	1230
11.975	1187
11.9833	1164
11.9917	1131
12	1107
12.0083	1066
12.0167	1034
12.025	978
12.0333	941
12.0417	892
12.05	864
12.0583	834
12.0667	821
12.075	802
12.0833	789
12.0917	759
12.1	734
12.1083	688
12.1167	656
12.125	610
12.1333	587
12.1417	559
12.15	548
12.1583	534
12.1667	522
12.175	500
12.1833	481
12.1917	444
12.2	419
12.2083	386
12.2167	369
12.225	353
12.2333	349
12.2417	351
12.25	354
12.2583	355
12.2667	355
12.275	342
12.2833	332
12.2917	318
12.3	308
12.3083	300
12.3167	296
12.325	295
12.3333	295
12.3417	293
12.35	289
12.3583	276
12.3667	266
12.375	243
12.3833	227
12.3917	205
12.4	195
12.4083	182
12.4167	177
12.425	162
12.4333	151
12.4417	126
12.45	106
12.4583	62
12.4667	31
12.475	-14
12.4833	-38
12.4917	-68
12.5	-80
12.5083	-90
12.5167	-94
12.525	-101
12.5333	-110
12.5417	-129
12.55	-146
12.5583	-168
12.5667	-180
12.575	-184
12.5833	-179
12.5917	-151
12.6	-126
12.6083	-79
12.6167	-45
12.625	10
12.6333	44
12.6417	99
12.65	140
12.6583	202
12.6667	240
12.675	294
12.6833	320
12.6917	334
12.7	327
12.7083	287
12.7167	246
12.725	169
12.7333	116
12.7417	39
12.75	-5
12.7583	-64
12.7667	-96
12.775	-141
12.7833	-171
12.7917	-216
12.8	-245
12.8083	-289
12.8167	-313
12.825	-344
12.8333	-354
12.8417	-363
12.85	-364
12.8583	-360
12.8667	-355
12.875	-351
12.8833	-351
12.8917	-354
12.9	-353
12.9083	-351
12.9167	-345
12.925	-326
12.9333	-307
12.9417	-278
12.95	-258
12.9583	-236
12.9667	-225
12.975	-219
12.9833	-220
12.9917	-225
13	-225
13.0083	-225
13.0167	-217
13.025	-205
13.0333	-198
13.0417	-189
13.05	-188
13.0583	-199
13.0667	-212
13.075	-242
13.0833	-259
13.0917	-290
13.1	-305
13.1083	-318
13.1167	-324
13.125	-334
13.1333	-340
13.1417	-360
13.15	-377
13.1583	-409
13.1667	-433
13.175	-462
13.1833	-475
13.1917	-484
13.2	-485
13.2083	-479
13.2167	-475
13.225	-477
13.2333	-484
13.2417	-504
13.25	-516
13.2583	-538
13.2667	-547
13.275	-557
13.2833	-557
13.2917	-551
13.3	-547
13.3083	-547
13.3167	-553
13.325	-570
13.3333	-586
13.3417	-608
13.35	-618
13.3583	-628
13.3667	-627
13.375	-623
13.3833	-621
13.3917	-621
13.4	-626
13.4083	-647
13.4167	-662
13.425	-690
13.4333	-708
13.4417	-728
13.45	-734
13.4583	-741
13.4667	-741
13.475	-743
13.4833	-748
13.4917	-758
13.5	-768
13.5083	-786
13.5167	-798
13.525	-813
13.5333	-821
13.5417	-824
13.55	-819
13.5583	-816
13.5667	-814
13.575	-811
13.5833	-814
13.5917	-829
13.6	-840
13.6083	-852
13.6167	-859
13.625	-862
13.6333	-858
13.6417	-845
13.65	-834
13.6583	-822
13.6667	-817
13.675	-819
13.6833	-824
13.6917	-833
13.7	-840
13.7083	-836
13.7167	-830
13.725	-813
13.7333	-798
13.7417	-777
13.75	-771
13.7583	-774
13.7667	-778
13.775	-789
13.7833	-792
13.7917	-790
13.8	-780
13.8083	-755
13.8167	-734
13.825	-706
13.8333	-691
13.8417	-678
13.85	-678
13.8583	-680
13.8667	-684
13.875	-683
13.8833	-677
13.8917	-661
13.9	-645
13.9083	-622
13.9167	-608
13.925	-593
13.9333	-587
13.9417	-579
13.95	-571
13.9583	-548
13.9667	-523
13.975	-468
13.9833	-421
13.9917	-338
14	-274
14.0083	-167
14.0167	-88
14.025	42
14.0333	140
14.0417	305
14.05	425
14.0583	623
14.0667	765
14.075	990
14.0833	1143
14.0917	1366
14.1	1513
14.1083	1714
14.1167	1841
14.125	2017
14.1333	2122
14.1417	2267
14.15	2361
14.1583	2479
14.1667	2548
14.175	2630
14.1833	2668
14.1917	2697
14.2	2700
14.2083	2676
14.2167	2650
14.225	2595
14.2333	2550
14.2417	2475
14.25	2421
14.2583	2327
14.2667	2257
14.275	2135
14.2833	2042
14.2917	1890
14.3	1782
14.3083	1621
14.3167	1521
14.325	1378
14.3333	1292
14.3417	1168
14.35	1088
14.3583	962
14.3667	879
14.375	745
14.3833	661
14.3917	542
14.4	472
14.4083	379
14.4167	331
14.425	267
14.4333	229
14.4417	170
14.45	125
14.4583	55
14.4667	6
14.475	-65
14.4833	-106
14.4917	-159
14.5	-185
14.5083	-212
14.5167	-226
14.525	-248
14.5333	-264
14.5417	-294
14.55	-316
14.5583	-347
14.5667	-366
14.575	-381
14.5833	-386
14.5917	-385
14.6	-378
14.6083	-372
14.6167	-371
14.625	-376
14.6333	-383
14.6417	-401
14.65	-411
14.6583	-425
14.6667	-433
14.675	-437
14.6833	-435
14.6917	-430
14.7	-431
14.7083	-439
14.7167	-448
14.725	-471
14.7333	-485
14.7417	-508
14.75	-521
14.7583	-529
14.7667	-527
14.775	-517
14.7833	-510
14.7917	-499
14.8	-497
14.8083	-505
14.8167	-512
14.825	-525
14.8333	-530
14.8417	-531
14.85	-523
14.8583	-498
14.8667	-471
14.875	-427
14.8833	-391
14.8917	-326
14.9	-279
14.9083	-184
14.9167	-104
14.925	45
14.9333	165
14.9417	362
14.95	498
14.9583	688
14.9667	797
14.975	913
14.9833	962
14.9917	982
15	967
15.0083	911
15.0167	860
15.025	760
15.0333	684
15.0417	565
15.05	478
15.0583	342
15.0667	250
15.075	118
15.0833	38
15.0917	-66
15.1	-124
15.1083	-191
15.1167	-222
15.125	-261
15.1333	-286
15.1417	-324
15.15	-351
15.1583	-395
15.1667	-424
15.175	-470
15.1833	-494
15.1917	-525
15.2	-535
15.2083	-549
15.2167	-556
15.225	-568
15.2333	-577
15.2417	-599
15.25	-612
15.2583	-636
15.2667	-651
15.275	-663
15.2833	-665
15.2917	-643
15.3	-608
15.3083	-505
15.3167	-376
15.325	-26
15.3333	369
15.3417	1360
15.35	2385
15.3583	4666
15.3667	6798
15.375	11043
15.3833	14610
15.3917	20989
15.4	25805
15.4083	33530
15.4167	38746
15.425	46160
15.4333	50532
15.4417	55791
15.45	58249
15.4583	60182
15.4667	60288
15.475	58788
15.4833	56820
15.4917	52717
15.5	49417
15.5083	43964
15.5167	40186
15.525	34573
15.5333	30998
15.5417	26032
15.55	23043
15.5583	19072
15.5667	16771
15.575	13803
15.5833	12122
15.5917	9988
15.6	8798
15.6083	7302
15.6167	6480
15.625	5455
15.6333	4894
15.6417	4196
15.65	3806
15.6583	3313
15.6667	3030
15.675	2657
15.6833	2441
15.6917	2156
15.7	1992
15.7083	1780
15.7167	1661
15.725	1509
15.7333	1421
15.7417	1304
15.75	1232
15.7583	1128
15.7667	1062
15.775	964
15.7833	904
15.7917	821
15.8	773
15.8083	714
15.8167	680
15.825	640
15.8333	617
15.8417	584
15.85	565
15.8583	535
15.8667	517
15.875	496
15.8833	488
15.8917	486
15.9	492
15.9083	507
15.9167	517
15.925	526
15.9333	528
15.9417	516
15.95	503
15.9583	474
15.9667	455
15.975	425
15.9833	410
15.9917	389
16	383
16.0083	365
16.0167	353
16.025	325
16.0333	304
16.0417	265
16.05	241
16.0583	211
16.0667	200
16.075	191
16.0833	191
16.0917	191
16.1	190
16.1083	178
16.1167	164
16.125	140
16.1333	121
16.1417	100
16.15	92
16.1583	88
16.1667	88
16.175	92
16.1833	92
16.1917	85
16.2	72
16.2083	45
16.2167	26
16.225	2
16.2333	-8
16.2417	-19
16.25	-18
16.2583	-19
16.2667	-22
16.275	-25
16.2833	-36
16.2917	-57
16.3	-70
16.3083	-92
16.3167	-106
16.325	-114
16.3333	-115
16.3417	-112
16.35	-106
16.3583	-104
16.3667	-106
16.375	-113
16.3833	-124
16.3917	-138
16.4	-149
16.4083	-158
16.4167	-162
16.425	-164
16.4333	-163
16.4417	-168
16.45	-175
16.4583	-193
16.4667	-211
16.475	-246
16.4833	-268
16.4917	-300
16.5	-317
16.5083	-330
16.5167	-334
16.525	-333
16.5333	-328
16.5417	-329
16.55	-330
16.5583	-344
16.5667	-356
16.575	-373
16.5833	-379
16.5917	-384
16.6	-382
16.6083	-375
16.6167	-368
16.625	-366
16.6333	-366
16.6417	-378
16.65	-391
[truncated: 3,402 more rows]

## Sheet: Gizzard digesta 25
min	Intensity
0	1506
0.00833333	962
0.0166667	14
0.025	13
0.0333333	14
0.0416667	19
0.05	31
0.0583333	44
0.0666667	60
0.075	69
0.0833333	81
0.0916667	86
0.1	97
0.108333	105
0.116667	119
0.125	132
0.133333	154
0.141667	173
0.15	196
0.158333	208
0.166667	217
0.175	216
0.183333	208
0.191667	205
0.2	199
0.208333	198
0.216667	204
0.225	216
0.233333	229
0.241667	241
0.25	250
0.258333	256
0.266667	259
0.275	260
0.283333	262
0.291667	269
0.3	283
0.308333	298
0.316667	318
0.325	334
0.333333	346
0.341667	351
0.35	349
0.358333	346
0.366667	342
0.375	341
0.383333	350
0.391667	361
0.4	385
0.408333	408
0.416667	451
0.425	488
0.433333	570
0.441667	645
0.45	795
0.458333	920
0.466667	1145
0.475	1312
0.483333	1574
0.491667	1748
0.5	1997
0.508333	2149
0.516667	2356
0.525	2477
0.533333	2631
0.541667	2717
0.55	2809
0.558333	2850
0.566667	2868
0.575	2855
0.583333	2795
0.591667	2733
0.6	2620
0.608333	2539
0.616667	2422
0.625	2358
0.633333	2291
0.641667	2267
0.65	2264
0.658333	2282
0.666667	2331
0.675	2372
0.683333	2438
0.691667	2483
0.7	2536
0.708333	2565
0.716667	2600
0.725	2617
0.733333	2635
0.741667	2644
0.75	2651
0.758333	2650
0.766667	2642
0.775	2631
0.783333	2600
0.791667	2575
0.8	2527
0.808333	2495
0.816667	2453
0.825	2427
0.833333	2391
0.841667	2372
0.85	2343
0.858333	2321
0.866667	2285
0.875	2255
0.883333	2212
0.891667	2183
0.9	2140
0.908333	2118
0.916667	2090
0.925	2073
0.933333	2051
0.941667	2032
0.95	2003
0.958333	1981
0.966667	1946
0.975	1925
0.983333	1897
0.991667	1882
1	1869
1.00833	1862
1.01667	1853
1.025	1843
1.03333	1823
1.04167	1805
1.05	1780
1.05833	1758
1.06667	1730
1.075	1716
1.08333	1697
1.09167	1690
1.1	1682
1.10833	1676
1.11667	1669
1.125	1661
1.13333	1646
1.14167	1633
1.15	1614
1.15833	1599
1.16667	1583
1.175	1574
1.18333	1567
1.19167	1562
1.2	1555
1.20833	1548
1.21667	1535
1.225	1526
1.23333	1508
1.24167	1495
1.25	1480
1.25833	1475
1.26667	1471
1.275	1474
1.28333	1477
1.29167	1480
1.3	1479
1.30833	1475
1.31667	1466
1.325	1460
1.33333	1449
1.34167	1448
1.35	1449
1.35833	1451
1.36667	1457
1.375	1462
1.38333	1465
1.39167	1464
1.4	1454
1.40833	1445
1.41667	1429
1.425	1419
1.43333	1406
1.44167	1403
1.45	1401
1.45833	1403
1.46667	1400
1.475	1395
1.48333	1382
1.49167	1371
1.5	1356
1.50833	1350
1.51667	1343
1.525	1346
1.53333	1350
1.54167	1354
1.55	1356
1.55833	1354
1.56667	1347
1.575	1337
1.58333	1323
1.59167	1313
1.6	1306
1.60833	1303
1.61667	1307
1.625	1312
1.63333	1316
1.64167	1319
1.65	1319
1.65833	1318
1.66667	1314
1.675	1314
1.68333	1315
1.69167	1320
1.7	1330
1.70833	1339
1.71667	1353
1.725	1361
1.73333	1370
1.74167	1376
1.75	1378
1.75833	1376
1.76667	1374
1.775	1374
1.78333	1376
1.79167	1383
1.8	1392
1.80833	1400
1.81667	1408
1.825	1411
1.83333	1412
1.84167	1412
1.85	1412
1.85833	1413
1.86667	1419
1.875	1427
1.88333	1443
1.89167	1456
1.9	1474
1.90833	1485
1.91667	1493
1.925	1494
1.93333	1491
1.94167	1488
1.95	1487
1.95833	1489
1.96667	1502
1.975	1517
1.98333	1543
1.99167	1559
2	1578
2.00833	1589
2.01667	1593
2.025	1595
2.03333	1599
2.04167	1603
2.05	1613
2.05833	1621
2.06667	1634
2.075	1643
2.08333	1651
2.09167	1651
2.1	1648
2.10833	1643
2.11667	1636
2.125	1636
2.13333	1639
2.14167	1645
2.15	1654
2.15833	1660
2.16667	1667
2.175	1670
2.18333	1673
2.19167	1672
2.2	1677
2.20833	1689
2.21667	1715
2.225	1743
2.23333	1797
2.24167	1844
2.25	1924
2.25833	1990
2.26667	2094
2.275	2177
2.28333	2316
2.29167	2421
2.3	2593
2.30833	2721
2.31667	2921
2.325	3057
2.33333	3267
2.34167	3400
2.35	3590
2.35833	3708
2.36667	3873
2.375	3984
2.38333	4181
2.39167	4406
2.4	5168
2.40833	6361
2.41667	10557
2.425	16432
2.43333	33995
2.44167	54983
2.45	107629
2.45833	161353
2.46667	275431
2.475	375055
2.48333	554985
2.49167	689363
2.5	895783
2.50833	1026333
2.51667	1144916
2.525	1144913
2.53333	1144911
2.54167	1144913
2.55	1144911
2.55833	1144910
2.56667	1144911
2.575	1144914
2.58333	1083621
2.59167	1003846
2.6	886149
2.60833	811836
2.61667	709922
2.625	648677
2.63333	566299
2.64167	516434
2.65	447218
2.65833	403471
2.66667	340197
2.675	299057
2.68333	239174
2.69167	200665
2.7	146013
2.70833	112032
2.71667	65521
2.725	37652
2.73333	922
2.74167	-20118
2.75	-45971
2.75833	-58844
2.76667	-69566
2.775	-69103
2.78333	-52081
2.79167	-26087
2.8	42135
2.80833	111438
2.81667	255836
2.825	379895
2.83333	601598
2.84167	766509
2.85	1020671
2.85833	1143637
2.86667	1144918
2.875	1144928
2.88333	1144925
2.89167	1144925
2.9	1144920
2.90833	1144920
2.91667	1144923
2.925	1144925
2.93333	1144923
2.94167	1144922
2.95	1144925
2.95833	1144920
2.96667	1144921
2.975	1144919
2.98333	1144916
2.99167	1144919
3	1144918
3.00833	1144922
3.01667	1144918
3.025	1144922
3.03333	1144924
3.04167	1144922
3.05	1144922
3.05833	1144925
3.06667	1144921
3.075	1144926
3.08333	1144928
3.09167	1144928
3.1	1144924
3.10833	1144928
3.11667	1144928
3.125	1144928
3.13333	1144922
3.14167	1144926
3.15	1144924
3.15833	1144925
3.16667	1144923
3.175	1144926
3.18333	1026602
3.19167	879216
3.2	670031
3.20833	545308
3.21667	387693
3.225	302986
3.23333	204783
3.24167	155883
3.25	102850
3.25833	78191
3.26667	53307
3.275	42776
3.28333	33448
3.29167	30285
3.3	28516
3.30833	28591
3.31667	29686
3.325	30703
3.33333	32254
3.34167	33169
3.35	34242
3.35833	34737
3.36667	35163
3.375	35258
3.38333	35164
3.39167	34973
3.4	34544
3.40833	34185
3.41667	33589
3.425	33164
3.43333	32520
3.44167	32088
3.45	31449
3.45833	31022
3.46667	30372
3.475	29926
3.48333	29227
3.49167	28739
3.5	27977
3.50833	27452
3.51667	26648
3.525	26111
3.53333	25323
3.54167	24810
3.55	24080
3.55833	23618
3.56667	22962
3.575	22550
3.58333	21972
3.59167	21616
3.6	21137
3.60833	20856
3.61667	20513
3.625	20346
3.63333	20208
3.64167	20211
3.65	20385
3.65833	20647
3.66667	21314
3.675	21997
3.68333	23478
3.69167	24842
3.7	27564
3.70833	29883
3.71667	34134
3.725	37460
3.73333	43016
3.74167	46983
3.75	53039
3.75833	56999
3.76667	62549
3.775	65885
3.78333	70168
3.79167	72482
3.8	75007
3.80833	76003
3.81667	76342
3.825	75746
3.83333	73586
3.84167	71322
3.85	66842
3.85833	63257
3.86667	57293
3.875	53102
3.88333	46829
3.89167	42800
3.9	37207
3.90833	33850
3.91667	29444
3.925	26925
3.93333	23756
3.94167	22007
3.95	19858
3.95833	18699
3.96667	17291
3.975	16532
3.98333	15605
3.99167	15091
4	14443
4.00833	14070
4.01667	13572
4.025	13271
4.03333	12856
4.04167	12602
4.05	12249
4.05833	12033
4.06667	11738
4.075	11563
4.08333	11340
4.09167	11216
4.1	11081
4.10833	11035
4.11667	11048
4.125	11121
4.13333	11351
4.14167	11588
4.15	12069
4.15833	12468
4.16667	13144
4.175	13619
4.18333	14311
4.19167	14725
4.2	15222
4.20833	15445
4.21667	15597
4.225	15577
4.23333	15375
4.24167	15147
4.25	14693
4.25833	14337
4.26667	13759
4.275	13360
4.28333	12765
4.29167	12382
4.3	11838
4.30833	11503
4.31667	11046
4.325	10777
4.33333	10418
4.34167	10209
4.35	9927
4.35833	9757
4.36667	9526
4.375	9386
4.38333	9192
4.39167	9079
4.4	8929
4.40833	8845
4.41667	8735
4.425	8674
4.43333	8592
4.44167	8544
4.45	8478
4.45833	8437
4.46667	8383
4.475	8354
4.48333	8319
4.49167	8303
4.5	8290
4.50833	8288
4.51667	8287
4.525	8287
4.53333	8285
4.54167	8282
4.55	8279
4.55833	8280
4.56667	8293
4.575	8312
4.58333	8355
4.59167	8395
4.6	8469
4.60833	8523
4.61667	8610
4.625	8666
4.63333	8741
4.64167	8784
4.65	8829
4.65833	8844
4.66667	8849
4.675	8838
4.68333	8803
4.69167	8762
4.7	8684
4.70833	8617
4.71667	8503
4.725	8417
4.73333	8282
4.74167	8190
4.75	8057
4.75833	7976
4.76667	7867
4.775	7808
4.78333	7728
4.79167	7684
4.8	7624
4.80833	7586
4.81667	7533
4.825	7499
4.83333	7458
4.84167	7432
4.85	7406
4.85833	7392
4.86667	7378
4.875	7370
4.88333	7353
4.89167	7338
4.9	7309
4.90833	7286
4.91667	7253
4.925	7234
4.93333	7206
4.94167	7195
4.95	7179
4.95833	7170
4.96667	7156
4.975	7139
4.98333	7109
4.99167	7085
5	7048
5.00833	7023
5.01667	6986
5.025	6963
5.03333	6928
5.04167	6904
5.05	6864
5.05833	6832
5.06667	6781
5.075	6744
5.08333	6689
5.09167	6659
5.1	6618
5.10833	6598
5.11667	6579
5.125	6570
5.13333	6562
5.14167	6560
5.15	6567
5.15833	6579
5.16667	6608
5.175	6635
5.18333	6685
5.19167	6733
5.2	6807
5.20833	6860
5.21667	6934
5.225	6974
5.23333	7022
5.24167	7038
5.25	7037
5.25833	7020
5.26667	6972
5.275	6929
5.28333	6851
5.29167	6794
5.3	6707
5.30833	6645
5.31667	6554
5.325	6492
5.33333	6395
5.34167	6329
5.35	6235
5.35833	6176
5.36667	6095
5.375	6050
5.38333	5991
5.39167	5959
5.4	5916
5.40833	5886
5.41667	5843
5.425	5812
5.43333	5765
5.44167	5737
5.45	5704
5.45833	5696
5.46667	5707
5.475	5729
5.48333	5795
5.49167	5858
5.5	5979
5.50833	6076
5.51667	6244
5.525	6369
5.53333	6559
5.54167	6691
5.55	6875
5.55833	6983
5.56667	7106
5.575	7157
5.58333	7176
5.59167	7152
5.6	7061
5.60833	6973
5.61667	6803
5.625	6679
5.63333	6479
5.64167	6345
5.65	6145
5.65833	6015
5.66667	5829
5.675	5708
5.68333	5536
5.69167	5431
5.7	5289
5.70833	5208
5.71667	5106
5.725	5050
5.73333	4985
5.74167	4951
5.75	4906
5.75833	4879
5.76667	4841
5.775	4816
5.78333	4776
5.79167	4755
5.8	4725
5.80833	4708
5.81667	4685
5.825	4672
5.83333	4655
5.84167	4645
5.85	4627
5.85833	4612
5.86667	4588
5.875	4570
5.88333	4546
5.89167	4531
5.9	4511
5.90833	4500
5.91667	4487
5.925	4480
5.93333	4469
5.94167	4461
5.95	4446
5.95833	4436
5.96667	4425
5.975	4423
5.98333	4436
5.99167	4459
6	4516
6.00833	4569
6.01667	4668
6.025	4746
6.03333	4880
6.04167	4975
6.05	5123
6.05833	5223
6.06667	5366
6.075	5456
6.08333	5566
6.09167	5624
6.1	5669
6.10833	5671
6.11667	5635
6.125	5585
6.13333	5478
6.14167	5392
6.15	5248
6.15833	5151
6.16667	5006
6.175	4912
6.18333	4777
6.19167	4690
6.2	4563
6.20833	4483
6.21667	4370
6.225	4302
6.23333	4208
6.24167	4156
6.25	4088
6.25833	4052
6.26667	4003
6.275	3974
6.28333	3933
6.29167	3907
6.3	3864
6.30833	3838
6.31667	3797
6.325	3775
6.33333	3749
6.34167	3736
6.35	3720
6.35833	3711
6.36667	3696
6.375	3687
6.38333	3672
6.39167	3660
6.4	3643
6.40833	3632
6.41667	3618
6.425	3606
6.43333	3598
6.44167	3593
6.45	3590
6.45833	3586
6.46667	3575
6.475	3566
6.48333	3551
6.49167	3541
6.5	3523
6.50833	3514
6.51667	3511
6.525	3512
6.53333	3513
6.54167	3513
6.55	3512
6.55833	3506
6.56667	3492
6.575	3479
6.58333	3467
6.59167	3468
6.6	3494
6.60833	3539
6.61667	3674
6.625	3826
6.63333	4207
6.64167	4597
6.65	5473
6.65833	6306
6.66667	8023
6.675	9524
6.68333	12360
6.69167	14634
6.7	18565
6.70833	21455
6.71667	26028
6.725	29107
6.73333	33548
6.74167	36261
6.75	39775
6.75833	41662
6.76667	43731
6.775	44584
6.78333	45109
6.79167	44991
6.8	44223
6.80833	43384
6.81667	41755
6.825	40498
6.83333	38461
6.84167	37058
6.85	34954
6.85833	33585
6.86667	31616
6.875	30377
6.88333	28627
6.89167	27537
6.9	26011
6.90833	25064
6.91667	23736
6.925	22912
6.93333	21761
6.94167	21044
6.95	20045
6.95833	19424
6.96667	18553
6.975	18014
6.98333	17252
6.99167	16775
7	16103
7.00833	15681
7.01667	15089
7.025	14719
7.03333	14211
7.04167	13894
7.05	13454
7.05833	13182
7.06667	12804
7.075	12566
7.08333	12226
7.09167	12010
7.1	11702
7.10833	11506
7.11667	11237
7.125	11075
7.13333	10856
7.14167	10733
7.15	10579
7.15833	10496
7.16667	10405
7.175	10365
7.18333	10340
7.19167	10343
7.2	10386
7.20833	10432
7.21667	10521
7.225	10585
7.23333	10667
7.24167	10709
7.25	10733
7.25833	10717
7.26667	10645
7.275	10563
7.28333	10401
7.29167	10275
7.3	10075
7.30833	9947
7.31667	9778
7.325	9695
7.33333	9634
7.34167	9645
7.35	9741
7.35833	9858
7.36667	10091
7.375	10265
7.38333	10510
7.39167	10634
7.4	10719
7.40833	10697
7.41667	10527
7.425	10326
7.43333	9917
7.44167	9590
7.45	9057
7.45833	8693
7.46667	8167
7.475	7841
7.48333	7403
7.49167	7148
7.5	6818
7.50833	6627
7.51667	6390
7.525	6257
7.53333	6087
7.54167	5992
7.55	5873
7.55833	5806
7.56667	5727
7.575	5682
7.58333	5627
7.59167	5596
7.6	5553
7.60833	5525
7.61667	5477
7.625	5440
7.63333	5384
7.64167	5349
7.65	5301
7.65833	5279
7.66667	5254
7.675	5243
7.68333	5240
7.69167	5245
7.7	5263
7.70833	5283
7.71667	5329
7.725	5370
7.73333	5447
7.74167	5508
7.75	5603
7.75833	5664
7.76667	5742
7.775	5779
7.78333	5800
7.79167	5794
7.8	5757
7.80833	5714
7.81667	5635
7.825	5574
7.83333	5474
7.84167	5405
7.85	5290
7.85833	5207
7.86667	5072
7.875	4975
7.88333	4820
7.89167	4717
7.9	4560
7.90833	4463
7.91667	4327
7.925	4241
7.93333	4124
7.94167	4046
7.95	3933
7.95833	3860
7.96667	3751
7.975	3682
7.98333	3585
7.99167	3526
8	3447
8.00833	3401
8.01667	3336
8.025	3296
8.03333	3235
8.04167	3190
8.05	3125
8.05833	3082
8.06667	3015
8.075	2976
8.08333	2922
8.09167	2892
8.1	2852
8.10833	2834
8.11667	2807
8.125	2789
8.13333	2758
8.14167	2737
8.15	2704
8.15833	2684
8.16667	2658
8.175	2650
8.18333	2640
8.19167	2641
8.2	2638
8.20833	2635
8.21667	2627
8.225	2617
8.23333	2597
8.24167	2582
8.25	2555
8.25833	2540
8.26667	2522
8.275	2515
8.28333	2512
8.29167	2514
8.3	2532
8.30833	2552
8.31667	2595
8.325	2639
8.33333	2726
8.34167	2804
8.35	2946
8.35833	3057
8.36667	3235
8.375	3357
8.38333	3522
8.39167	3617
8.4	3727
8.40833	3775
8.41667	3809
8.425	3811
8.43333	3781
8.44167	3746
8.45	3671
8.45833	3603
8.46667	3482
8.475	3387
8.48333	3229
8.49167	3119
8.5	2950
8.50833	2841
8.51667	2688
8.525	2597
8.53333	2482
8.54167	2419
8.55	2343
8.55833	2311
8.56667	2290
8.575	2302
8.58333	2360
8.59167	2429
8.6	2572
8.60833	2688
8.61667	2880
8.625	3013
8.63333	3194
8.64167	3301
8.65	3429
8.65833	3493
8.66667	3553
8.675	3580
8.68333	3593
8.69167	3593
8.7	3583
8.70833	3570
8.71667	3544
8.725	3526
8.73333	3491
8.74167	3463
8.75	3410
8.75833	3368
8.76667	3305
8.775	3260
8.78333	3194
8.79167	3150
8.8	3092
8.80833	3051
8.81667	2995
8.825	2956
8.83333	2890
8.84167	2844
8.85	2765
8.85833	2713
8.86667	2635
8.875	2586
8.88333	2519
8.89167	2476
8.9	2417
8.90833	2378
8.91667	2315
8.925	2271
8.93333	2198
8.94167	2153
8.95	2091
8.95833	2057
8.96667	2017
8.975	2000
8.98333	1981
8.99167	1977
9	1966
9.00833	1958
9.01667	1940
9.025	1923
9.03333	1895
9.04167	1875
9.05	1853
9.05833	1836
9.06667	1811
9.075	1795
9.08333	1767
9.09167	1745
9.1	1711
9.10833	1690
9.11667	1659
9.125	1646
9.13333	1631
9.14167	1629
9.15	1624
9.15833	1628
9.16667	1630
9.175	1627
9.18333	1620
9.19167	1611
9.2	1597
9.20833	1587
9.21667	1576
9.225	1569
9.23333	1565
9.24167	1566
9.25	1568
9.25833	1569
9.26667	1562
9.275	1555
9.28333	1539
9.29167	1527
9.3	1506
9.30833	1492
9.31667	1471
9.325	1457
9.33333	1442
9.34167	1429
9.35	1406
9.35833	1391
9.36667	1357
9.375	1333
9.38333	1297
9.39167	1272
9.4	1238
9.40833	1218
9.41667	1192
9.425	1175
9.43333	1151
9.44167	1134
9.45	1106
9.45833	1085
9.46667	1058
9.475	1046
9.48333	1044
9.49167	1054
9.5	1084
9.50833	1116
9.51667	1171
9.525	1213
9.53333	1273
9.54167	1309
9.55	1364
9.55833	1401
9.56667	1454
9.575	1493
9.58333	1550
9.59167	1589
9.6	1639
9.60833	1665
9.61667	1693
9.625	1696
9.63333	1693
9.64167	1685
9.65	1668
9.65833	1657
9.66667	1640
9.675	1626
9.68333	1609
9.69167	1595
9.7	1569
9.70833	1548
9.71667	1512
9.725	1489
9.73333	1454
9.74167	1437
9.75	1411
9.75833	1401
9.76667	1383
9.775	1376
9.78333	1357
9.79167	1341
9.8	1312
9.80833	1291
9.81667	1253
9.825	1231
9.83333	1195
9.84167	1175
9.85	1148
9.85833	1132
9.86667	1108
9.875	1093
9.88333	1060
9.89167	1037
9.9	996
9.90833	969
9.91667	930
9.925	908
9.93333	884
9.94167	875
9.95	866
9.95833	863
9.96667	854
9.975	846
9.98333	821
9.99167	798
10	761
10.0083	737
10.0167	701
10.025	681
10.0333	655
10.0417	639
10.05	610
10.0583	591
10.0667	556
10.075	532
10.0833	495
10.0917	479
10.1	466
10.1083	470
10.1167	492
10.125	519
10.1333	576
10.1417	622
10.15	705
10.1583	769
10.1667	880
10.175	969
10.1833	1127
10.1917	1248
10.2	1447
10.2083	1590
10.2167	1811
10.225	1957
10.2333	2170
10.2417	2308
10.25	2512
10.2583	2650
10.2667	2862
10.275	3016
10.2833	3264
10.2917	3442
10.3	3731
10.3083	3933
10.3167	4251
10.325	4468
10.3333	4801
10.3417	5023
10.35	5349
10.3583	5561
10.3667	5864
10.375	6049
10.3833	6293
10.3917	6430
10.4	6588
10.4083	6662
10.4167	6725
10.425	6736
10.4333	6708
10.4417	6663
10.45	6571
10.4583	6493
10.4667	6352
10.475	6249
10.4833	6075
10.4917	5949
10.5	5751
10.5083	5612
10.5167	5398
10.525	5256
10.5333	5048
10.5417	4913
10.55	4719
10.5583	4598
10.5667	4418
10.575	4298
10.5833	4118
10.5917	3997
10.6	3809
10.6083	3686
10.6167	3506
10.625	3394
10.6333	3236
10.6417	3142
10.65	3009
10.6583	2925
10.6667	2806
10.675	2728
10.6833	2615
10.6917	2548
10.7	2463
10.7083	2420
10.7167	2383
10.725	2374
10.7333	2381
10.7417	2395
10.75	2424
10.7583	2444
10.7667	2471
10.775	2489
10.7833	2508
10.7917	2519
10.8	2531
10.8083	2538
10.8167	2536
10.825	2530
10.8333	2499
10.8417	2468
10.85	2406
10.8583	2356
10.8667	2273
10.875	2216
10.8833	2133
10.8917	2081
10.9	2009
10.9083	1966
10.9167	1903
10.925	1860
10.9333	1800
10.9417	1760
10.95	1704
10.9583	1671
10.9667	1629
10.975	1613
10.9833	1593
10.9917	1589
11	1589
11.0083	1589
11.0167	1591
11.025	1592
11.0333	1596
11.0417	1598
11.05	1602
11.0583	1609
11.0667	1625
11.075	1639
11.0833	1666
11.0917	1682
11.1	1696
11.1083	1699
11.1167	1690
11.125	1668
11.1333	1630
11.1417	1599
11.15	1549
11.1583	1516
11.1667	1471
11.175	1439
11.1833	1387
11.1917	1350
11.2	1288
11.2083	1240
11.2167	1164
11.225	1111
11.2333	1033
11.2417	987
11.25	922
11.2583	886
11.2667	836
11.275	807
11.2833	776
11.2917	773
11.3	809
11.3083	883
11.3167	1087
11.325	1300
11.3333	1747
11.3417	2121
11.35	2777
11.3583	3252
11.3667	3961
11.375	4400
11.3833	4949
11.3917	5217
11.4	5449
11.4083	5484
11.4167	5362
11.425	5178
11.4333	4779
11.4417	4456
11.45	3909
11.4583	3529
11.4667	2962
11.475	2599
11.4833	2101
11.4917	1804
11.5	1414
11.5083	1193
11.5167	908
11.525	747
11.5333	541
11.5417	422
11.55	266
11.5583	177
11.5667	59
11.575	-7
11.5833	-92
11.5917	-141
11.6	-205
11.6083	-244
11.6167	-301
11.625	-337
11.6333	-397
11.6417	-440
11.65	-504
11.6583	-547
11.6667	-607
11.675	-643
11.6833	-688
11.6917	-711
11.7	-747
11.7083	-770
11.7167	-804
11.725	-829
11.7333	-872
11.7417	-904
11.75	-947
11.7583	-978
11.7667	-1012
11.775	-1028
11.7833	-1048
11.7917	-1060
11.8	-1075
11.8083	-1088
11.8167	-1116
11.825	-1133
11.8333	-1161
11.8417	-1176
11.85	-1193
11.8583	-1198
11.8667	-1201
11.875	-1201
11.8833	-1203
11.8917	-1208
11.9	-1227
11.9083	-1243
11.9167	-1274
11.925	-1294
11.9333	-1318
11.9417	-1327
11.95	-1337
11.9583	-1339
11.9667	-1342
11.975	-1345
11.9833	-1357
11.9917	-1367
12	-1388
12.0083	-1401
12.0167	-1417
12.025	-1424
12.0333	-1426
12.0417	-1425
12.05	-1423
12.0583	-1424
12.0667	-1431
12.075	-1438
12.0833	-1454
12.0917	-1465
12.1	-1482
12.1083	-1487
12.1167	-1492
12.125	-1490
12.1333	-1490
12.1417	-1490
12.15	-1495
12.1583	-1499
12.1667	-1507
12.175	-1513
12.1833	-1521
12.1917	-1522
12.2	-1521
12.2083	-1516
12.2167	-1506
12.225	-1499
12.2333	-1491
12.2417	-1490
12.25	-1493
12.2583	-1501
12.2667	-1518
12.275	-1529
12.2833	-1546
12.2917	-1552
12.3	-1558
12.3083	-1559
12.3167	-1562
12.325	-1564
12.3333	-1575
12.3417	-1585
12.35	-1609
12.3583	-1624
12.3667	-1643
12.375	-1648
12.3833	-1652
12.3917	-1645
12.4	-1631
12.4083	-1618
12.4167	-1602
12.425	-1594
12.4333	-1586
12.4417	-1581
12.45	-1575
12.4583	-1570
12.4667	-1557
12.475	-1546
12.4833	-1531
12.4917	-1526
12.5	-1533
12.5083	-1546
12.5167	-1576
12.525	-1603
12.5333	-1645
12.5417	-1670
12.55	-1702
12.5583	-1718
12.5667	-1741
12.575	-1752
12.5833	-1771
12.5917	-1786
12.6	-1811
12.6083	-1829
12.6167	-1860
12.625	-1874
12.6333	-1891
12.6417	-1898
12.65	-1904
12.6583	-1907
12.6667	-1913
12.675	-1918
12.6833	-1929
12.6917	-1941
12.7	-1959
12.7083	-1971
12.7167	-1983
12.725	-1989
12.7333	-1993
12.7417	-1996
12.75	-1999
12.7583	-2003
12.7667	-2010
12.775	-2018
12.7833	-2035
12.7917	-2048
12.8	-2067
12.8083	-2080
12.8167	-2093
12.825	-2102
12.8333	-2106
12.8417	-2109
12.85	-2116
12.8583	-2124
12.8667	-2145
12.875	-2161
12.8833	-2192
12.8917	-2211
12.9	-2238
12.9083	-2249
12.9167	-2261
12.925	-2264
12.9333	-2274
12.9417	-2280
12.95	-2295
12.9583	-2311
12.9667	-2340
12.975	-2357
12.9833	-2377
12.9917	-2384
13	-2383
13.0083	-2380
13.0167	-2371
13.025	-2368
13.0333	-2371
13.0417	-2378
13.05	-2397
13.0583	-2408
13.0667	-2422
13.075	-2427
13.0833	-2423
13.0917	-2416
13.1	-2406
13.1083	-2396
13.1167	-2388
13.125	-2388
13.1333	-2388
13.1417	-2385
13.15	-2376
13.1583	-2360
13.1667	-2327
13.175	-2291
13.1833	-2224
13.1917	-2168
13.2	-2071
13.2083	-1997
13.2167	-1871
13.225	-1774
13.2333	-1605
13.2417	-1477
13.25	-1263
13.2583	-1106
13.2667	-856
13.275	-678
13.2833	-415
13.2917	-241
13.3	9
13.3083	169
13.3167	392
13.325	529
13.3333	713
13.3417	820
13.35	959
13.3583	1032
13.3667	1112
13.375	1145
13.3833	1161
13.3917	1148
13.4	1099
13.4083	1046
13.4167	956
13.425	880
13.4333	759
13.4417	674
13.45	535
13.4583	439
13.4667	280
13.475	168
13.4833	-5
13.4917	-124
13.5	-302
13.5083	-414
13.5167	-572
13.525	-671
13.5333	-810
13.5417	-894
13.55	-1020
13.5583	-1102
13.5667	-1228
13.575	-1310
13.5833	-1425
13.5917	-1496
13.6	-1585
13.6083	-1634
13.6167	-1697
13.625	-1732
13.6333	-1781
13.6417	-1815
13.65	-1868
13.6583	-1905
13.6667	-1956
13.675	-1986
13.6833	-2025
13.6917	-2038
13.7	-2055
13.7083	-2061
13.7167	-2072
13.725	-2078
13.7333	-2093
13.7417	-2107
13.75	-2130
13.7583	-2142
13.7667	-2160
13.775	-2167
13.7833	-2171
13.7917	-2174
13.8	-2174
13.8083	-2177
13.8167	-2188
13.825	-2196
13.8333	-2212
13.8417	-2225
13.85	-2237
13.8583	-2243
13.8667	-2245
13.875	-2243
13.8833	-2241
13.8917	-2239
13.9	-2244
13.9083	-2251
13.9167	-2269
13.925	-2283
13.9333	-2309
13.9417	-2322
13.95	-2336
13.9583	-2342
13.9667	-2347
13.975	-2349
13.9833	-2352
13.9917	-2357
14	-2370
14.0083	-2381
14.0167	-2403
14.025	-2418
14.0333	-2439
14.0417	-2446
14.05	-2455
14.0583	-2458
14.0667	-2462
14.075	-2465
14.0833	-2481
14.0917	-2493
14.1	-2518
14.1083	-2535
14.1167	-2561
14.125	-2574
14.1333	-2587
14.1417	-2588
14.15	-2589
14.1583	-2588
14.1667	-2590
14.175	-2594
14.1833	-2611
14.1917	-2620
14.2	-2630
14.2083	-2635
14.2167	-2630
14.225	-2622
14.2333	-2608
14.2417	-2600
14.25	-2600
14.2583	-2603
14.2667	-2622
14.275	-2635
14.2833	-2658
14.2917	-2668
14.3	-2676
14.3083	-2679
14.3167	-2676
14.325	-2675
14.3333	-2679
14.3417	-2688
14.35	-2702
14.3583	-2713
14.3667	-2731
14.375	-2737
14.3833	-2741
14.3917	-2738
14.4	-2731
14.4083	-2725
14.4167	-2721
14.425	-2723
14.4333	-2729
14.4417	-2735
14.45	-2742
14.4583	-2746
14.4667	-2745
14.475	-2741
14.4833	-2733
14.4917	-2726
14.5	-2715
14.5083	-2707
14.5167	-2702
14.525	-2702
14.5333	-2703
14.5417	-2704
14.55	-2706
14.5583	-2704
14.5667	-2701
14.575	-2694
14.5833	-2684
14.5917	-2674
14.6	-2664
14.6083	-2660
14.6167	-2654
14.625	-2657
14.6333	-2658
14.6417	-2659
14.65	-2653
14.6583	-2644
14.6667	-2619
14.675	-2598
14.6833	-2563
14.6917	-2540
14.7	-2509
14.7083	-2489
14.7167	-2458
14.725	-2431
14.7333	-2379
14.7417	-2335
14.75	-2259
14.7583	-2206
14.7667	-2127
14.775	-2078
14.7833	-2023
14.7917	-1998
14.8	-1978
14.8083	-1977
14.8167	-1984
14.825	-1994
14.8333	-2016
14.8417	-2034
14.85	-2065
14.8583	-2094
14.8667	-2143
14.875	-2182
14.8833	-2242
14.8917	-2279
14.9	-2330
14.9083	-2353
14.9167	-2379
14.925	-2392
14.9333	-2406
14.9417	-2413
14.95	-2427
14.9583	-2439
14.9667	-2462
14.975	-2475
14.9833	-2497
14.9917	-2508
15	-2518
15.0083	-2523
15.0167	-2526
15.025	-2527
15.0333	-2532
15.0417	-2534
15.05	-2544
15.0583	-2553
15.0667	-2570
15.075	-2579
15.0833	-2593
15.0917	-2594
15.1	-2596
15.1083	-2596
15.1167	-2592
15.125	-2591
15.1333	-2592
15.1417	-2595
15.15	-2593
15.1583	-2585
15.1667	-2537
15.175	-2472
15.1833	-2295
15.1917	-2104
15.2	-1674
15.2083	-1268
15.2167	-457
15.225	227
15.2333	1465
15.2417	2414
15.25	3961
15.2583	5028
15.2667	6584
15.275	7531
15.2833	8716
15.2917	9306
15.3	9837
15.3083	9946
15.3167	9756
15.325	9420
15.3333	8667
15.3417	8042
15.35	6994
15.3583	6262
15.3667	5166
15.375	4462
15.3833	3467
15.3917	2856
15.4	2029
15.4083	1540
15.4167	897
15.425	531
15.4333	67
15.4417	-188
15.45	-506
15.4583	-680
15.4667	-903
15.475	-1029
15.4833	-1198
15.4917	-1296
15.5	-1426
15.5083	-1499
15.5167	-1592
15.525	-1638
15.5333	-1696
15.5417	-1730
15.55	-1775
15.5583	-1804
15.5667	-1847
15.575	-1881
15.5833	-1928
15.5917	-1958
15.6	-2002
15.6083	-2024
15.6167	-2052
15.625	-2068
15.6333	-2090
15.6417	-2104
15.65	-2126
15.6583	-2142
15.6667	-2164
15.675	-2181
15.6833	-2199
15.6917	-2207
15.7	-2210
15.7083	-2208
15.7167	-2197
15.725	-2187
15.7333	-2176
15.7417	-2169
15.75	-2172
15.7583	-2179
15.7667	-2200
15.775	-2218
15.7833	-2248
15.7917	-2269
15.8	-2295
15.8083	-2312
15.8167	-2337
15.825	-2357
15.8333	-2393
15.8417	-2422
15.85	-2469
15.8583	-2503
15.8667	-2543
15.875	-2567
15.8833	-2588
15.8917	-2596
15.9	-2604
15.9083	-2611
15.9167	-2626
15.925	-2641
15.9333	-2669
15.9417	-2687
15.95	-2713
15.9583	-2724
15.9667	-2729
15.975	-2726
15.9833	-2724
15.9917	-2725
16	-2730
16.0083	-2741
16.0167	-2763
16.025	-2781
16.0333	-2801
16.0417	-2810
16.05	-2816
16.0583	-2813
16.0667	-2804
16.075	-2795
16.0833	-2789
16.0917	-2788
16.1	-2796
16.1083	-2801
16.1167	-2812
16.125	-2818
16.1333	-2816
16.1417	-2812
16.15	-2806
16.1583	-2800
16.1667	-2798
16.175	-2799
16.1833	-2810
16.1917	-2822
16.2	-2841
16.2083	-2852
16.2167	-2864
16.225	-2873
16.2333	-2873
16.2417	-2872
16.25	-2873
16.2583	-2872
16.2667	-2875
16.275	-2880
16.2833	-2889
16.2917	-2894
16.3	-2902
16.3083	-2905
16.3167	-2907
16.325	-2909
16.3333	-2904
16.3417	-2901
16.35	-2898
16.3583	-2900
16.3667	-2908
16.375	-2916
16.3833	-2928
16.3917	-2933
16.4	-2935
16.4083	-2929
16.4167	-2915
16.425	-2905
16.4333	-2890
16.4417	-2882
16.45	-2880
16.4583	-2883
16.4667	-2890
16.475	-2892
16.4833	-2890
16.4917	-2885
16.5	-2871
16.5083	-2861
16.5167	-2845
16.525	-2841
16.5333	-2841
16.5417	-2847
16.55	-2855
16.5583	-2860
16.5667	-2854
16.575	-2848
16.5833	-2829
16.5917	-2812
16.6	-2790
16.6083	-2780
16.6167	-2771
16.625	-2772
16.6333	-2778
16.6417	-2778
16.65	-2775
[truncated: 3,402 more rows]

## Sheet: Gizzard digesta 38
min	Intensity
0	-53
0.00833333	-22
0.0166667	13
0.025	13
0.0333333	13
0.0416667	11
0.05	6
0.0583333	1
0.0666667	4
0.075	10
0.0833333	23
0.0916667	35
0.1	59
0.108333	75
0.116667	95
0.125	104
0.133333	113
0.141667	116
0.15	124
0.158333	131
0.166667	145
0.175	160
0.183333	181
0.191667	196
0.2	215
0.208333	228
0.216667	238
0.225	243
0.233333	247
0.241667	251
0.25	260
0.258333	268
0.266667	284
0.275	295
0.283333	312
0.291667	321
0.3	327
0.308333	329
0.316667	323
0.325	315
0.333333	306
0.341667	302
0.35	302
0.358333	306
0.366667	317
0.375	323
0.383333	332
0.391667	340
0.4	348
0.408333	357
0.416667	387
0.425	424
0.433333	515
0.441667	607
0.45	782
0.458333	924
0.466667	1159
0.475	1323
0.483333	1567
0.491667	1724
0.5	1944
0.508333	2085
0.516667	2283
0.525	2406
0.533333	2575
0.541667	2675
0.55	2784
0.558333	2824
0.566667	2835
0.575	2809
0.583333	2726
0.591667	2651
0.6	2524
0.608333	2447
0.616667	2349
0.625	2302
0.633333	2269
0.641667	2267
0.65	2296
0.658333	2329
0.666667	2393
0.675	2445
0.683333	2527
0.691667	2581
0.7	2662
0.708333	2709
0.716667	2771
0.725	2799
0.733333	2824
0.741667	2829
0.75	2821
0.758333	2807
0.766667	2777
0.775	2758
0.783333	2726
0.791667	2706
0.8	2678
0.808333	2657
0.816667	2624
0.825	2597
0.833333	2555
0.841667	2523
0.85	2473
0.858333	2440
0.866667	2394
0.875	2367
0.883333	2327
0.891667	2305
0.9	2271
0.908333	2248
0.916667	2213
0.925	2187
0.933333	2147
0.941667	2119
0.95	2083
0.958333	2064
0.966667	2042
0.975	2031
0.983333	2018
0.991667	2011
1	1994
1.00833	1981
1.01667	1958
1.025	1940
1.03333	1915
1.04167	1901
1.05	1887
1.05833	1880
1.06667	1875
1.075	1871
1.08333	1860
1.09167	1848
1.1	1821
1.10833	1803
1.11667	1774
1.125	1756
1.13333	1743
1.14167	1737
1.15	1732
1.15833	1730
1.16667	1728
1.175	1721
1.18333	1702
1.19167	1688
1.2	1663
1.20833	1646
1.21667	1628
1.225	1624
1.23333	1621
1.24167	1621
1.25	1618
1.25833	1614
1.26667	1599
1.275	1588
1.28333	1569
1.29167	1558
1.3	1544
1.30833	1539
1.31667	1537
1.325	1537
1.33333	1533
1.34167	1529
1.35	1515
1.35833	1506
1.36667	1490
1.375	1480
1.38333	1469
1.39167	1466
1.4	1465
1.40833	1468
1.41667	1476
1.425	1482
1.43333	1485
1.44167	1483
1.45	1477
1.45833	1469
1.46667	1455
1.475	1448
1.48333	1441
1.49167	1438
1.5	1440
1.50833	1442
1.51667	1444
1.525	1442
1.53333	1433
1.54167	1425
1.55	1410
1.55833	1399
1.56667	1388
1.575	1387
1.58333	1390
1.59167	1393
1.6	1403
1.60833	1405
1.61667	1403
1.625	1398
1.63333	1384
1.64167	1375
1.65	1363
1.65833	1358
1.66667	1362
1.675	1367
1.68333	1375
1.69167	1383
1.7	1385
1.70833	1382
1.71667	1373
1.725	1365
1.73333	1354
1.74167	1349
1.75	1348
1.75833	1353
1.76667	1361
1.775	1366
1.78333	1371
1.79167	1370
1.8	1362
1.80833	1356
1.81667	1347
1.825	1342
1.83333	1339
1.84167	1342
1.85	1348
1.85833	1354
1.86667	1357
1.875	1357
1.88333	1347
1.89167	1339
1.9	1326
1.90833	1316
1.91667	1309
1.925	1308
1.93333	1309
1.94167	1313
1.95	1318
1.95833	1319
1.96667	1322
1.975	1323
1.98333	1327
1.99167	1333
2	1343
2.00833	1356
2.01667	1377
2.025	1392
2.03333	1416
2.04167	1429
2.05	1442
2.05833	1445
2.06667	1445
2.075	1441
2.08333	1435
2.09167	1428
2.1	1427
2.10833	1428
2.11667	1432
2.125	1440
2.13333	1444
2.14167	1448
2.15	1446
2.15833	1443
2.16667	1436
2.175	1435
2.18333	1442
2.19167	1451
2.2	1472
2.20833	1493
2.21667	1525
2.225	1547
2.23333	1582
2.24167	1610
2.25	1661
2.25833	1702
2.26667	1791
2.275	1864
2.28333	1994
2.29167	2093
2.3	2254
2.30833	2364
2.31667	2535
2.325	2648
2.33333	2816
2.34167	2931
2.35	3105
2.35833	3222
2.36667	3398
2.375	3515
2.38333	3729
2.39167	3939
2.4	4634
2.40833	5689
2.41667	9456
2.425	14800
2.43333	31007
2.44167	50637
2.45	100627
2.45833	152214
2.46667	263307
2.475	361270
2.48333	540501
2.49167	675460
2.5	885115
2.50833	1018697
2.51667	1144835
2.525	1144839
2.53333	1144843
2.54167	1144839
2.55	1144842
2.55833	1144840
2.56667	1144847
2.575	1144840
2.58333	1079054
2.59167	992674
2.6	863371
2.60833	780932
2.61667	666773
2.625	598014
2.63333	505736
2.64167	450666
2.65	375734
2.65833	329764
2.66667	265226
2.675	224621
2.68333	167115
2.69167	131208
2.7	81487
2.70833	51452
2.71667	11439
2.725	-11757
2.73333	-41341
2.74167	-57610
2.75	-76591
2.75833	-85227
2.76667	-90471
2.775	-87145
2.78333	-67502
2.79167	-41165
2.8	25150
2.80833	91362
2.81667	229118
2.825	347657
2.83333	561771
2.84167	722645
2.85	974649
2.85833	1121724
2.86667	1144845
2.875	1144842
2.88333	1144848
2.89167	1144848
2.9	1144846
2.90833	1144846
2.91667	1144843
2.925	1144846
2.93333	1144847
2.94167	1144848
2.95	1144846
2.95833	1144847
2.96667	1144848
2.975	1144845
2.98333	1144851
2.99167	1144849
3	1144847
3.00833	1144849
3.01667	1144845
3.025	1144849
3.03333	1144850
3.04167	1144851
3.05	1144847
3.05833	1144851
3.06667	1144847
3.075	1144845
3.08333	1144846
3.09167	1144846
3.1	1144843
3.10833	1144849
3.11667	1144849
3.125	1144846
3.13333	1144849
3.14167	1144851
3.15	1144853
3.15833	1144849
3.16667	1144852
3.175	1119414
3.18333	909987
3.19167	766997
3.2	572453
3.20833	461253
3.21667	325644
3.225	255392
3.23333	176444
3.24167	138521
3.25	98659
3.25833	80771
3.26667	63266
3.275	56052
3.28333	49661
3.29167	47360
3.3	45642
3.30833	45162
3.31667	44887
3.325	44808
3.33333	44659
3.34167	44485
3.35	44084
3.35833	43731
3.36667	43096
3.375	42625
3.38333	41872
3.39167	41368
3.4	40630
3.40833	40162
3.41667	39504
3.425	39091
3.43333	38498
3.44167	38104
3.45	37485
3.45833	37040
3.46667	36312
3.475	35783
3.48333	34931
3.49167	34332
3.5	33409
3.50833	32788
3.51667	31867
3.525	31267
3.53333	30398
3.54167	29845
3.55	29064
3.55833	28582
3.56667	27924
3.575	27529
3.58333	26998
3.59167	26692
3.6	26302
3.60833	26097
3.61667	25890
3.625	25832
3.63333	25919
3.64167	26128
3.65	26762
3.65833	27470
3.66667	29136
3.675	30771
3.68333	34242
3.69167	37373
3.7	43459
3.70833	48467
3.71667	57266
3.725	63786
3.73333	73978
3.74167	80628
3.75	89586
3.75833	94434
3.76667	99373
3.775	100879
3.78333	100324
3.79167	98162
3.8	92632
3.80833	87741
3.81667	79255
3.825	73202
3.83333	64118
3.84167	58328
3.85	50369
3.85833	45663
3.86667	39577
3.875	36164
3.88333	31925
3.89167	29626
3.9	26832
3.90833	25334
3.91667	23525
3.925	22553
3.93333	21360
3.94167	20708
3.95	19885
3.95833	19415
3.96667	18795
3.975	18421
3.98333	17902
3.99167	17580
4	17128
4.00833	16852
4.01667	16484
4.025	16277
4.03333	16037
4.04167	15933
4.05	15878
4.05833	15912
4.06667	16077
4.075	16258
4.08333	16627
4.09167	16919
4.1	17392
4.10833	17702
4.11667	18113
4.125	18320
4.13333	18497
4.14167	18519
4.15	18395
4.15833	18219
4.16667	17839
4.175	17528
4.18333	17011
4.19167	16650
4.2	16110
4.20833	15766
4.21667	15276
4.225	14974
4.23333	14557
4.24167	14303
4.25	13951
4.25833	13734
4.26667	13433
4.275	13245
4.28333	12980
4.29167	12809
4.3	12564
4.30833	12404
4.31667	12170
4.325	12017
4.33333	11795
4.34167	11650
4.35	11450
4.35833	11325
4.36667	11155
4.375	11054
4.38333	10921
4.39167	10840
4.4	10729
4.40833	10661
4.41667	10561
4.425	10495
4.43333	10399
4.44167	10337
4.45	10251
4.45833	10200
4.46667	10130
4.475	10089
4.48333	10032
4.49167	9996
4.5	9946
4.50833	9914
4.51667	9863
4.525	9835
4.53333	9807
4.54167	9798
4.55	9807
4.55833	9830
4.56667	9880
4.575	9924
4.58333	9995
4.59167	10045
4.6	10111
4.60833	10149
4.61667	10196
4.625	10219
4.63333	10236
4.64167	10238
4.65	10219
4.65833	10189
4.66667	10124
4.675	10062
4.68333	9949
4.69167	9859
4.7	9721
4.70833	9624
4.71667	9481
4.725	9392
4.73333	9267
4.74167	9191
4.75	9077
4.75833	9005
4.76667	8901
4.775	8836
4.78333	8747
4.79167	8694
4.8	8628
4.80833	8595
4.81667	8558
4.825	8538
4.83333	8512
4.84167	8491
4.85	8461
4.85833	8437
4.86667	8399
4.875	8372
4.88333	8335
4.89167	8316
4.9	8283
4.90833	8266
4.91667	8239
4.925	8217
4.93333	8183
4.94167	8156
4.95	8109
4.95833	8074
4.96667	8022
4.975	7991
4.98333	7941
4.99167	7910
5	7864
5.00833	7835
5.01667	7791
5.025	7763
5.03333	7721
5.04167	7693
5.05	7660
5.05833	7647
5.06667	7652
5.075	7671
5.08333	7735
5.09167	7799
5.1	7923
5.10833	8019
5.11667	8176
5.125	8287
5.13333	8442
5.14167	8536
5.15	8659
5.15833	8721
5.16667	8783
5.175	8798
5.18333	8775
5.19167	8730
5.2	8623
5.20833	8524
5.21667	8351
5.225	8224
5.23333	8025
5.24167	7894
5.25	7711
5.25833	7595
5.26667	7437
5.275	7336
5.28333	7195
5.29167	7105
5.3	6977
5.30833	6897
5.31667	6790
5.325	6726
5.33333	6645
5.34167	6601
5.35	6540
5.35833	6500
5.36667	6445
5.375	6409
5.38333	6353
5.39167	6323
5.4	6284
5.40833	6266
5.41667	6259
5.425	6282
5.43333	6315
5.44167	6394
5.45	6465
5.45833	6602
5.46667	6712
5.475	6898
5.48333	7034
5.49167	7246
5.5	7386
5.50833	7579
5.51667	7691
5.525	7818
5.53333	7872
5.54167	7900
5.55	7879
5.55833	7795
5.56667	7711
5.575	7544
5.58333	7418
5.59167	7219
5.6	7083
5.60833	6883
5.61667	6757
5.625	6578
5.63333	6464
5.64167	6307
5.65	6210
5.65833	6072
5.66667	5992
5.675	5887
5.68333	5830
5.69167	5765
5.7	5734
5.70833	5697
5.71667	5675
5.725	5647
5.73333	5625
5.74167	5591
5.75	5566
5.75833	5532
5.76667	5516
5.775	5494
5.78333	5481
5.79167	5468
5.8	5455
5.80833	5430
5.81667	5411
5.825	5375
5.83333	5349
5.84167	5316
5.85	5296
5.85833	5272
5.86667	5260
5.875	5246
5.88333	5235
5.89167	5217
5.9	5201
5.90833	5171
5.91667	5152
5.925	5125
5.93333	5114
5.94167	5110
5.95	5121
5.95833	5155
5.96667	5193
5.975	5269
5.98333	5332
5.99167	5442
6	5525
6.00833	5661
6.01667	5758
6.025	5895
6.03333	5982
6.04167	6091
6.05	6147
6.05833	6195
6.06667	6201
6.075	6172
6.08333	6127
6.09167	6026
6.1	5943
6.10833	5803
6.11667	5705
6.125	5555
6.13333	5456
6.14167	5309
6.15	5214
6.15833	5073
6.16667	4983
6.175	4852
6.18333	4769
6.19167	4650
6.2	4582
6.20833	4490
6.21667	4437
6.225	4372
6.23333	4335
6.24167	4282
6.25	4250
6.25833	4200
6.26667	4166
6.275	4115
6.28333	4086
6.29167	4044
6.3	4024
6.30833	3999
6.31667	3985
6.325	3964
6.33333	3951
6.34167	3924
6.35	3904
6.35833	3869
6.36667	3848
6.375	3822
6.38333	3811
6.39167	3799
6.4	3796
6.40833	3790
6.41667	3782
6.425	3768
6.43333	3755
6.44167	3729
6.45	3710
6.45833	3688
6.46667	3677
6.475	3668
6.48333	3663
6.49167	3660
6.5	3658
6.50833	3646
6.51667	3634
6.525	3606
6.53333	3589
6.54167	3566
6.55	3559
6.55833	3571
6.56667	3604
6.575	3710
6.58333	3839
6.59167	4175
6.6	4535
6.60833	5370
6.61667	6189
6.625	7923
6.63333	9479
6.64167	12478
6.65	14949
6.65833	19316
6.66667	22611
6.675	27955
6.68333	31652
6.69167	37119
6.7	40563
6.70833	45155
6.71667	47717
6.725	50661
6.73333	51983
6.74167	52999
6.75	53065
6.75833	52360
6.76667	51428
6.775	49504
6.78333	47957
6.79167	45389
6.8	43582
6.80833	40849
6.81667	39054
6.825	36464
6.83333	34825
6.84167	32528
6.85	31100
6.85833	29116
6.86667	27890
6.875	26192
6.88333	25147
6.89167	23699
6.9	22810
6.90833	21581
6.91667	20829
6.925	19784
6.93333	19140
6.94167	18239
6.95	17679
6.95833	16896
6.96667	16404
6.975	15722
6.98333	15301
6.99167	14723
7	14367
7.00833	13878
7.01667	13580
7.025	13158
7.03333	12893
7.04167	12520
7.05	12282
7.05833	11950
7.06667	11744
7.075	11463
7.08333	11291
7.09167	11069
7.1	10935
7.10833	10765
7.11667	10671
7.125	10557
7.13333	10506
7.14167	10464
7.15	10463
7.15833	10496
7.16667	10540
7.175	10626
7.18333	10688
7.19167	10775
7.2	10821
7.20833	10853
7.21667	10849
7.225	10800
7.23333	10734
7.24167	10598
7.25	10482
7.25833	10286
7.26667	10152
7.275	9958
7.28333	9846
7.29167	9731
7.3	9710
7.30833	9769
7.31667	9880
7.325	10150
7.33333	10383
7.34167	10773
7.35	11028
7.35833	11345
7.36667	11484
7.375	11538
7.38333	11466
7.39167	11194
7.4	10918
7.40833	10396
7.41667	10004
7.425	9387
7.43333	8983
7.44167	8412
7.45	8063
7.45833	7597
7.46667	7325
7.475	6971
7.48333	6764
7.49167	6495
7.5	6341
7.50833	6142
7.51667	6035
7.525	5906
7.53333	5836
7.54167	5751
7.55	5704
7.55833	5638
7.56667	5593
7.575	5527
7.58333	5482
7.59167	5423
7.6	5387
7.60833	5345
7.61667	5322
7.625	5296
7.63333	5282
7.64167	5265
7.65	5260
7.65833	5261
7.66667	5274
7.675	5312
7.68333	5354
7.69167	5442
7.7	5512
7.70833	5626
7.71667	5702
7.725	5799
7.73333	5850
7.74167	5896
7.75	5906
7.75833	5885
7.76667	5854
7.775	5778
7.78333	5713
7.79167	5601
7.8	5514
7.80833	5376
7.81667	5277
7.825	5119
7.83333	5010
7.84167	4846
7.85	4738
7.85833	4585
7.86667	4490
7.875	4358
7.88333	4278
7.89167	4173
7.9	4109
7.90833	4016
7.91667	3960
7.925	3870
7.93333	3814
7.94167	3732
7.95	3681
7.95833	3612
7.96667	3573
7.975	3519
7.98333	3485
7.99167	3428
8	3389
8.00833	3321
8.01667	3273
8.025	3198
8.03333	3152
8.04167	3086
8.05	3049
8.05833	3005
8.06667	2980
8.075	2946
8.08333	2923
8.09167	2883
8.1	2854
8.10833	2803
8.11667	2773
8.125	2737
8.13333	2722
8.14167	2709
8.15	2707
8.15833	2708
8.16667	2706
8.175	2705
8.18333	2700
8.19167	2687
8.2	2679
8.20833	2670
8.21667	2671
8.225	2678
8.23333	2689
8.24167	2707
8.25	2720
8.25833	2740
8.26667	2754
8.275	2789
8.28333	2822
8.29167	2896
8.3	2969
8.30833	3110
8.31667	3226
8.325	3426
8.33333	3568
8.34167	3787
8.35	3925
8.35833	4107
8.36667	4209
8.375	4321
8.38333	4367
8.39167	4394
8.4	4380
8.40833	4319
8.41667	4252
8.425	4115
8.43333	4006
8.44167	3813
8.45	3675
8.45833	3463
8.46667	3321
8.475	3116
8.48333	2989
8.49167	2815
8.5	2713
8.50833	2576
8.51667	2493
8.525	2380
8.53333	2315
8.54167	2228
8.55	2187
8.55833	2157
8.56667	2167
8.575	2228
8.58333	2298
8.59167	2448
8.6	2570
8.60833	2764
8.61667	2894
8.625	3071
8.63333	3173
8.64167	3297
8.65	3360
8.65833	3432
8.66667	3466
8.675	3499
8.68333	3508
8.69167	3507
8.7	3494
8.70833	3455
8.71667	3419
8.725	3355
8.73333	3312
8.74167	3246
8.75	3207
8.75833	3150
8.76667	3117
8.775	3061
8.78333	3019
8.79167	2952
8.8	2901
8.80833	2826
8.81667	2778
8.825	2709
8.83333	2667
8.84167	2612
8.85	2579
8.85833	2527
8.86667	2487
8.875	2419
8.88333	2368
8.89167	2285
8.9	2233
8.90833	2156
8.91667	2108
8.925	2046
8.93333	2012
8.94167	1966
8.95	1939
8.95833	1904
8.96667	1882
8.975	1858
8.98333	1845
8.99167	1831
9	1830
9.00833	1834
9.01667	1838
9.025	1846
9.03333	1846
9.04167	1834
9.05	1818
9.05833	1782
9.06667	1752
9.075	1702
9.08333	1669
9.09167	1626
9.1	1603
9.10833	1580
9.11667	1571
9.125	1562
9.13333	1555
9.14167	1548
9.15	1539
9.15833	1522
9.16667	1512
9.175	1497
9.18333	1492
9.19167	1487
9.2	1489
9.20833	1492
9.21667	1493
9.225	1490
9.23333	1482
9.24167	1464
9.25	1448
9.25833	1430
9.26667	1417
9.275	1403
9.28333	1398
9.29167	1388
9.3	1379
9.30833	1356
9.31667	1336
9.325	1298
9.33333	1269
9.34167	1220
9.35	1193
9.35833	1155
9.36667	1136
9.375	1113
9.38333	1102
9.39167	1080
9.4	1069
9.40833	1044
9.41667	1028
9.425	1013
9.43333	1011
9.44167	1020
9.45	1039
9.45833	1078
9.46667	1108
9.475	1159
9.48333	1193
9.49167	1246
9.5	1282
9.50833	1338
9.51667	1380
9.525	1446
9.53333	1492
9.54167	1563
9.55	1609
9.55833	1668
9.56667	1698
9.575	1731
9.58333	1745
9.59167	1752
9.6	1748
9.60833	1736
9.61667	1727
9.625	1707
9.63333	1695
9.64167	1673
9.65	1654
9.65833	1626
9.66667	1603
9.675	1563
9.68333	1535
9.69167	1491
9.7	1467
9.70833	1432
9.71667	1416
9.725	1394
9.73333	1383
9.74167	1365
9.75	1351
9.75833	1325
9.76667	1302
9.775	1265
9.78333	1240
9.79167	1200
9.8	1177
9.80833	1141
9.81667	1118
9.825	1078
9.83333	1052
9.84167	998
9.85	959
9.85833	892
9.86667	848
9.875	786
9.88333	751
9.89167	708
9.9	687
9.90833	663
9.91667	648
9.925	629
9.93333	620
9.94167	608
9.95	606
9.95833	614
9.96667	632
9.975	663
9.98333	689
9.99167	721
10	736
10.0083	742
10.0167	732
10.025	702
10.0333	677
10.0417	637
10.05	613
10.0583	588
10.0667	579
10.075	581
10.0833	593
10.0917	628
10.1	664
10.1083	735
10.1167	798
10.125	918
10.1333	1018
10.1417	1194
10.15	1331
10.1583	1554
10.1667	1714
10.175	1960
10.1833	2126
10.1917	2373
10.2	2534
10.2083	2782
10.2167	2951
10.225	3221
10.2333	3419
10.2417	3743
10.25	3986
10.2583	4381
10.2667	4665
10.275	5117
10.2833	5429
10.2917	5903
10.3	6220
10.3083	6685
10.3167	6982
10.325	7399
10.3333	7651
10.3417	7976
10.35	8157
10.3583	8362
10.3667	8454
10.375	8524
10.3833	8529
10.3917	8483
10.4	8422
10.4083	8292
10.4167	8187
10.425	8001
10.4333	7860
10.4417	7627
10.45	7456
10.4583	7182
10.4667	6988
10.475	6693
10.4833	6496
10.4917	6211
10.5	6030
10.5083	5769
10.5167	5602
10.525	5358
10.5333	5199
10.5417	4961
10.55	4804
10.5583	4573
10.5667	4423
10.575	4205
10.5833	4071
10.5917	3876
10.6	3750
10.6083	3564
10.6167	3439
10.625	3254
10.6333	3132
10.6417	2956
10.65	2843
10.6583	2687
10.6667	2594
10.675	2471
10.6833	2398
10.6917	2304
10.7	2250
10.7083	2178
10.7167	2135
10.725	2090
10.7333	2073
10.7417	2067
10.75	2078
10.7583	2114
10.7667	2149
10.775	2212
10.7833	2256
10.7917	2321
10.8	2353
10.8083	2392
10.8167	2406
10.825	2410
10.8333	2403
10.8417	2380
10.85	2354
10.8583	2312
10.8667	2279
10.875	2216
10.8833	2166
10.8917	2082
10.9	2018
10.9083	1919
10.9167	1854
10.925	1764
10.9333	1711
10.9417	1647
10.95	1615
10.9583	1573
10.9667	1547
10.975	1512
10.9833	1486
10.9917	1447
11	1422
11.0083	1393
11.0167	1381
11.025	1378
11.0333	1385
11.0417	1401
11.05	1416
11.0583	1437
11.0667	1451
11.075	1471
11.0833	1484
11.0917	1517
11.1	1545
11.1083	1592
11.1167	1629
11.125	1684
11.1333	1714
11.1417	1738
11.15	1740
11.1583	1719
11.1667	1689
11.175	1631
11.1833	1585
11.1917	1513
11.2	1468
11.2083	1398
11.2167	1354
11.225	1281
11.2333	1231
11.2417	1150
11.25	1097
11.2583	1012
11.2667	959
11.275	885
11.2833	840
11.2917	787
11.3	760
11.3083	736
11.3167	740
11.325	801
11.3333	896
11.3417	1162
11.35	1449
11.3583	2086
11.3667	2657
11.375	3733
11.3833	4572
11.3917	5942
11.4	6871
11.4083	8170
11.4167	8910
11.425	9733
11.4333	10060
11.4417	10191
11.45	10052
11.4583	9545
11.4667	9047
11.475	8133
11.4833	7454
11.4917	6404
11.5	5711
11.5083	4726
11.5167	4121
11.525	3308
11.5333	2834
11.5417	2228
11.55	1888
11.5583	1463
11.5667	1232
11.575	945
11.5833	781
11.5917	571
11.6	449
11.6083	287
11.6167	196
11.625	75
11.6333	8
11.6417	-75
11.65	-124
11.6583	-192
11.6667	-239
11.675	-312
11.6833	-360
11.6917	-439
11.7	-492
11.7083	-565
11.7167	-607
11.725	-660
11.7333	-686
11.7417	-720
11.75	-743
11.7583	-778
11.7667	-804
11.775	-845
11.7833	-873
11.7917	-913
11.8	-931
11.8083	-954
11.8167	-965
11.825	-980
11.8333	-988
11.8417	-1009
11.85	-1020
11.8583	-1050
11.8667	-1066
11.875	-1094
11.8833	-1108
11.8917	-1123
11.9	-1129
11.9083	-1138
11.9167	-1142
11.925	-1151
11.9333	-1158
11.9417	-1175
11.95	-1189
11.9583	-1215
11.9667	-1230
11.975	-1251
11.9833	-1261
11.9917	-1271
12	-1276
12.0083	-1279
12.0167	-1283
12.025	-1292
12.0333	-1302
12.0417	-1323
12.05	-1336
12.0583	-1361
12.0667	-1371
12.075	-1383
12.0833	-1387
12.0917	-1387
12.1	-1388
12.1083	-1395
12.1167	-1407
12.125	-1424
12.1333	-1440
12.1417	-1462
12.15	-1469
12.1583	-1475
12.1667	-1474
12.175	-1463
12.1833	-1453
12.1917	-1443
12.2	-1442
12.2083	-1447
12.2167	-1454
12.225	-1470
12.2333	-1475
12.2417	-1480
12.25	-1478
12.2583	-1468
12.2667	-1461
12.275	-1454
12.2833	-1451
12.2917	-1461
12.3	-1470
12.3083	-1491
12.3167	-1505
12.325	-1521
12.3333	-1524
12.3417	-1523
12.35	-1522
12.3583	-1520
12.3667	-1518
12.375	-1525
12.3833	-1532
12.3917	-1546
12.4	-1551
12.4083	-1553
12.4167	-1551
12.425	-1533
12.4333	-1513
12.4417	-1479
12.45	-1451
12.4583	-1406
12.4667	-1375
12.475	-1333
12.4833	-1304
12.4917	-1266
12.5	-1241
12.5083	-1215
12.5167	-1204
12.525	-1199
12.5333	-1206
12.5417	-1233
12.55	-1261
12.5583	-1317
12.5667	-1361
12.575	-1432
12.5833	-1476
12.5917	-1541
12.6	-1575
12.6083	-1618
12.6167	-1640
12.625	-1669
12.6333	-1687
12.6417	-1715
12.65	-1735
12.6583	-1769
12.6667	-1789
12.675	-1818
12.6833	-1831
12.6917	-1844
12.7	-1847
12.7083	-1852
12.7167	-1854
12.725	-1863
12.7333	-1875
12.7417	-1897
12.75	-1911
12.7583	-1933
12.7667	-1941
12.775	-1947
12.7833	-1945
12.7917	-1938
12.8	-1934
12.8083	-1935
12.8167	-1943
12.825	-1962
12.8333	-1977
12.8417	-1998
12.85	-2006
12.8583	-2009
12.8667	-2007
12.875	-2002
12.8833	-1996
12.8917	-1999
12.9	-2007
12.9083	-2022
12.9167	-2038
12.925	-2059
12.9333	-2072
12.9417	-2081
12.95	-2083
12.9583	-2081
12.9667	-2082
12.975	-2083
12.9833	-2089
12.9917	-2104
13	-2116
13.0083	-2134
13.0167	-2143
13.025	-2152
13.0333	-2153
13.0417	-2152
13.05	-2148
13.0583	-2143
13.0667	-2143
13.075	-2148
13.0833	-2154
13.0917	-2160
13.1	-2159
13.1083	-2149
13.1167	-2134
13.125	-2097
13.1333	-2057
13.1417	-1983
13.15	-1923
13.1583	-1817
13.1667	-1733
13.175	-1594
13.1833	-1486
13.1917	-1299
13.2	-1156
13.2083	-916
13.2167	-737
13.225	-454
13.2333	-258
13.2417	33
13.25	223
13.2583	491
13.2667	655
13.275	881
13.2833	1015
13.2917	1194
13.3	1300
13.3083	1430
13.3167	1501
13.325	1574
13.3333	1597
13.3417	1594
13.35	1567
13.3583	1493
13.3667	1427
13.375	1312
13.3833	1228
13.3917	1098
13.4	1007
13.4083	862
13.4167	759
13.425	590
13.4333	473
13.4417	287
13.45	164
13.4583	-16
13.4667	-127
13.475	-283
13.4833	-382
13.4917	-519
13.5	-610
13.5083	-743
13.5167	-833
13.525	-963
13.5333	-1042
13.5417	-1152
13.55	-1218
13.5583	-1298
13.5667	-1343
13.575	-1404
13.5833	-1440
13.5917	-1492
13.6	-1527
13.6083	-1581
13.6167	-1615
13.625	-1663
13.6333	-1690
13.6417	-1724
13.65	-1742
13.6583	-1764
13.6667	-1777
13.675	-1798
13.6833	-1815
13.6917	-1847
13.7	-1869
13.7083	-1906
13.7167	-1925
13.725	-1954
13.7333	-1968
13.7417	-1987
13.75	-1993
13.7583	-2008
13.7667	-2018
13.775	-2039
13.7833	-2058
13.7917	-2091
13.8	-2113
13.8083	-2146
13.8167	-2167
13.825	-2191
13.8333	-2203
13.8417	-2214
13.85	-2222
13.8583	-2239
13.8667	-2254
13.875	-2282
13.8833	-2303
13.8917	-2339
13.9	-2359
13.9083	-2382
13.9167	-2391
13.925	-2399
13.9333	-2402
13.9417	-2411
13.95	-2421
13.9583	-2444
13.9667	-2461
13.975	-2491
13.9833	-2504
13.9917	-2517
14	-2520
14.0083	-2514
14.0167	-2509
14.025	-2502
14.0333	-2506
14.0417	-2516
14.05	-2526
14.0583	-2545
14.0667	-2553
14.075	-2563
14.0833	-2560
14.0917	-2552
14.1	-2545
14.1083	-2536
14.1167	-2533
14.125	-2539
14.1333	-2545
14.1417	-2555
14.15	-2557
14.1583	-2560
14.1667	-2557
14.175	-2548
14.1833	-2540
14.1917	-2530
14.2	-2529
14.2083	-2532
14.2167	-2540
14.225	-2553
14.2333	-2564
14.2417	-2578
14.25	-2584
14.2583	-2586
14.2667	-2584
14.275	-2582
14.2833	-2580
14.2917	-2580
14.3	-2584
14.3083	-2595
14.3167	-2604
14.325	-2618
14.3333	-2627
14.3417	-2631
14.35	-2633
14.3583	-2630
14.3667	-2626
14.375	-2619
14.3833	-2617
14.3917	-2623
14.4	-2629
14.4083	-2641
14.4167	-2647
14.425	-2655
14.4333	-2656
14.4417	-2647
14.45	-2639
14.4583	-2628
14.4667	-2622
14.475	-2621
14.4833	-2623
14.4917	-2636
14.5	-2647
14.5083	-2660
14.5167	-2660
14.525	-2660
14.5333	-2654
14.5417	-2642
14.55	-2634
14.5583	-2631
14.5667	-2635
14.575	-2642
14.5833	-2647
14.5917	-2652
14.6	-2652
14.6083	-2639
14.6167	-2625
14.625	-2601
14.6333	-2586
14.6417	-2571
14.65	-2565
14.6583	-2567
14.6667	-2573
14.675	-2576
14.6833	-2576
14.6917	-2565
14.7	-2551
14.7083	-2522
14.7167	-2496
14.725	-2461
14.7333	-2435
14.7417	-2396
14.75	-2366
14.7583	-2309
14.7667	-2255
14.775	-2158
14.7833	-2082
14.7917	-1958
14.8	-1871
14.8083	-1754
14.8167	-1684
14.825	-1607
14.8333	-1575
14.8417	-1551
14.85	-1554
14.8583	-1581
14.8667	-1611
14.875	-1674
14.8833	-1723
14.8917	-1805
14.9	-1865
14.9083	-1959
14.9167	-2024
14.925	-2121
14.9333	-2178
14.9417	-2259
14.95	-2302
14.9583	-2355
14.9667	-2379
14.975	-2404
14.9833	-2415
14.9917	-2432
15	-2444
15.0083	-2466
15.0167	-2481
15.025	-2505
15.0333	-2518
15.0417	-2530
15.05	-2529
15.0583	-2524
15.0667	-2517
15.075	-2513
15.0833	-2513
15.0917	-2521
15.1	-2531
15.1083	-2552
15.1167	-2564
15.125	-2576
15.1333	-2578
15.1417	-2574
15.15	-2571
15.1583	-2564
15.1667	-2557
15.175	-2554
15.1833	-2540
15.1917	-2484
15.2	-2397
15.2083	-2149
15.2167	-1862
15.225	-1182
15.2333	-513
15.2417	881
15.25	2106
15.2583	4401
15.2667	6209
15.275	9256
15.2833	11413
15.2917	14652
15.3	16677
15.3083	19305
15.3167	20672
15.325	22023
15.3333	22413
15.3417	22245
15.35	21674
15.3583	20245
15.3667	18998
15.375	16844
15.3833	15312
15.3917	12986
15.4	11484
15.4083	9374
15.4167	8091
15.425	6370
15.4333	5365
15.4417	4057
15.45	3317
15.4583	2374
15.4667	1848
15.475	1197
15.4833	836
15.4917	388
15.5	143
15.5083	-165
15.5167	-339
15.525	-566
15.5333	-696
15.5417	-869
15.55	-970
15.5583	-1108
15.5667	-1182
15.575	-1282
15.5833	-1337
15.5917	-1415
15.6	-1462
15.6083	-1534
15.6167	-1586
15.625	-1668
15.6333	-1718
15.6417	-1790
15.65	-1831
15.6583	-1881
15.6667	-1907
15.675	-1934
15.6833	-1952
15.6917	-1981
15.7	-2004
15.7083	-2037
15.7167	-2059
15.725	-2082
15.7333	-2089
15.7417	-2086
15.75	-2073
15.7583	-2052
15.7667	-2034
15.775	-2015
15.7833	-2013
15.7917	-2025
15.8	-2042
15.8083	-2073
15.8167	-2097
15.825	-2132
15.8333	-2149
15.8417	-2175
15.85	-2194
15.8583	-2223
15.8667	-2248
15.875	-2294
15.8833	-2328
15.8917	-2375
15.9	-2403
15.9083	-2437
15.9167	-2450
15.925	-2468
15.9333	-2478
15.9417	-2495
15.95	-2511
15.9583	-2536
15.9667	-2556
15.975	-2589
15.9833	-2608
15.9917	-2630
16	-2639
16.0083	-2650
16.0167	-2651
16.025	-2652
16.0333	-2655
16.0417	-2659
16.05	-2665
16.0583	-2677
16.0667	-2688
16.075	-2699
16.0833	-2700
16.0917	-2700
16.1	-2693
16.1083	-2680
16.1167	-2669
16.125	-2655
16.1333	-2649
16.1417	-2647
16.15	-2648
16.1583	-2653
16.1667	-2654
16.175	-2654
16.1833	-2649
16.1917	-2636
16.2	-2627
16.2083	-2613
16.2167	-2608
16.225	-2608
16.2333	-2614
16.2417	-2630
16.25	-2637
16.2583	-2646
16.2667	-2648
16.275	-2638
16.2833	-2630
16.2917	-2615
16.3	-2610
16.3083	-2609
16.3167	-2613
16.325	-2627
16.3333	-2635
16.3417	-2646
16.35	-2645
16.3583	-2637
16.3667	-2627
16.375	-2611
16.3833	-2602
16.3917	-2601
16.4	-2602
16.4083	-2608
16.4167	-2616
16.425	-2624
16.4333	-2623
16.4417	-2618
16.45	-2607
16.4583	-2596
16.4667	-2593
16.475	-2596
16.4833	-2600
16.4917	-2618
16.5	-2632
16.5083	-2650
16.5167	-2659
16.525	-2661
16.5333	-2659
16.5417	-2655
16.55	-2653
16.5583	-2653
16.5667	-2657
16.575	-2672
16.5833	-2682
16.5917	-2701
16.6	-2710
16.6083	-2721
16.6167	-2726
16.625	-2727
16.6333	-2726
16.6417	-2729
16.65	-2731
[truncated: 3,402 more rows]

## Sheet: Gizzard digesta 41
min	Intensity
0	-84
0.00833333	12
0.0166667	11
0.025	8
0.0333333	-7
0.0416667	-25
0.05	-33
0.0583333	-35
0.0666667	-30
0.075	-21
0.0833333	-13
0.0916667	-4
0.1	0
0.108333	1
0.116667	3
0.125	5
0.133333	11
0.141667	23
0.15	36
0.158333	59
0.166667	75
0.175	93
0.183333	100
0.191667	109
0.2	112
0.208333	115
0.216667	115
0.225	126
0.233333	137
0.241667	160
0.25	175
0.258333	193
0.266667	205
0.275	214
0.283333	216
0.291667	215
0.3	215
0.308333	218
0.316667	223
0.325	237
0.333333	250
0.341667	267
0.35	276
0.358333	283
0.366667	283
0.375	280
0.383333	275
0.391667	280
0.4	289
0.408333	317
0.416667	346
0.425	408
0.433333	467
0.441667	579
0.45	677
0.458333	849
0.466667	985
0.475	1208
0.483333	1366
0.491667	1604
0.5	1757
0.508333	1968
0.516667	2096
0.525	2253
0.533333	2340
0.541667	2437
0.55	2477
0.558333	2503
0.566667	2498
0.575	2449
0.583333	2397
0.591667	2288
0.6	2204
0.608333	2070
0.616667	1984
0.625	1872
0.633333	1812
0.641667	1758
0.65	1745
0.658333	1765
0.666667	1797
0.675	1872
0.683333	1936
0.691667	2034
0.7	2097
0.708333	2180
0.716667	2226
0.725	2275
0.733333	2298
0.741667	2323
0.75	2335
0.758333	2349
0.766667	2356
0.775	2366
0.783333	2370
0.791667	2364
0.8	2354
0.808333	2331
0.816667	2309
0.825	2276
0.833333	2256
0.841667	2230
0.85	2218
0.858333	2203
0.866667	2192
0.875	2170
0.883333	2152
0.891667	2118
0.9	2091
0.908333	2050
0.916667	2027
0.925	2001
0.933333	1989
0.941667	1978
0.95	1974
0.958333	1966
0.966667	1956
0.975	1937
0.983333	1923
0.991667	1900
1	1883
1.00833	1866
1.01667	1860
1.025	1853
1.03333	1851
1.04167	1844
1.05	1836
1.05833	1823
1.06667	1810
1.075	1790
1.08333	1780
1.09167	1763
1.1	1755
1.10833	1751
1.11667	1752
1.125	1753
1.13333	1753
1.14167	1744
1.15	1736
1.15833	1713
1.16667	1698
1.175	1676
1.18333	1662
1.19167	1648
1.2	1641
1.20833	1633
1.21667	1631
1.225	1626
1.23333	1617
1.24167	1601
1.25	1587
1.25833	1567
1.26667	1550
1.275	1532
1.28333	1524
1.29167	1519
1.3	1516
1.30833	1515
1.31667	1512
1.325	1499
1.33333	1490
1.34167	1471
1.35	1461
1.35833	1447
1.36667	1442
1.375	1443
1.38333	1448
1.39167	1455
1.4	1462
1.40833	1460
1.41667	1459
1.425	1447
1.43333	1438
1.44167	1426
1.45	1423
1.45833	1422
1.46667	1425
1.475	1430
1.48333	1433
1.49167	1428
1.5	1420
1.50833	1401
1.51667	1383
1.525	1363
1.53333	1356
1.54167	1347
1.55	1347
1.55833	1350
1.56667	1352
1.575	1351
1.58333	1349
1.59167	1335
1.6	1322
1.60833	1305
1.61667	1296
1.625	1291
1.63333	1291
1.64167	1294
1.65	1298
1.65833	1300
1.66667	1299
1.675	1292
1.68333	1288
1.69167	1275
1.7	1271
1.70833	1261
1.71667	1263
1.725	1263
1.73333	1265
1.74167	1270
1.75	1273
1.75833	1272
1.76667	1266
1.775	1258
1.78333	1253
1.79167	1245
1.8	1245
1.80833	1251
1.81667	1258
1.825	1272
1.83333	1283
1.84167	1292
1.85	1297
1.85833	1296
1.86667	1292
1.875	1288
1.88333	1285
1.89167	1287
1.9	1290
1.90833	1299
1.91667	1305
1.925	1315
1.93333	1317
1.94167	1313
1.95	1304
1.95833	1291
1.96667	1284
1.975	1280
1.98333	1283
1.99167	1299
2	1312
2.00833	1335
2.01667	1350
2.025	1369
2.03333	1378
2.04167	1387
2.05	1395
2.05833	1411
2.06667	1425
2.075	1445
2.08333	1460
2.09167	1478
2.1	1486
2.10833	1483
2.11667	1478
2.125	1468
2.13333	1460
2.14167	1458
2.15	1462
2.15833	1477
2.16667	1490
2.175	1514
2.18333	1528
2.19167	1545
2.2	1552
2.20833	1563
2.21667	1573
2.225	1595
2.23333	1620
2.24167	1668
2.25	1713
2.25833	1791
2.26667	1850
2.275	1949
2.28333	2021
2.29167	2137
2.3	2223
2.30833	2355
2.31667	2453
2.325	2610
2.33333	2719
2.34167	2890
2.35	3001
2.35833	3162
2.36667	3263
2.375	3406
2.38333	3497
2.39167	3662
2.4	3839
2.40833	4472
2.41667	5461
2.425	9058
2.43333	14182
2.44167	29800
2.45	48767
2.45833	97230
2.46667	147366
2.475	255736
2.48333	351599
2.49167	527765
2.5	660985
2.50833	869153
2.51667	1002587
2.525	1144855
2.53333	1144873
2.54167	1144877
2.55	1144880
2.55833	1144879
2.56667	1144883
2.575	1144879
2.58333	1144880
2.59167	1086325
2.6	999576
2.60833	868069
2.61667	783273
2.625	664412
2.63333	592091
2.64167	494223
2.65	435573
2.65833	355795
2.66667	307163
2.675	239554
2.68333	197608
2.69167	139038
2.7	103021
2.70833	53885
2.71667	24649
2.725	-13728
2.73333	-35639
2.74167	-63176
2.75	-78084
2.75833	-95290
2.76667	-103036
2.775	-107694
2.78333	-104664
2.79167	-86776
2.8	-62659
2.80833	-1204
2.81667	60828
2.825	191639
2.83333	305630
2.84167	514463
2.85	673491
2.85833	926525
2.86667	1093273
2.875	1144876
2.88333	1144874
2.89167	1144875
2.9	1144875
2.90833	1144870
2.91667	1144869
2.925	1144872
2.93333	1144871
2.94167	1144870
2.95	1144872
2.95833	1144873
2.96667	1144870
2.975	1144871
2.98333	1144872
2.99167	1144873
3	1144872
3.00833	1144871
3.01667	1144875
3.025	1144871
3.03333	1144872
3.04167	1144867
3.05	1144874
3.05833	1144870
3.06667	1144874
3.075	1144875
3.08333	1144876
3.09167	1144874
3.1	1144878
3.10833	1144877
3.11667	1144879
3.125	1144875
3.13333	1144880
3.14167	1144876
3.15	1144879
3.15833	1144883
3.16667	1144885
3.175	1144883
3.18333	1144880
3.19167	1027062
3.2	879615
3.20833	669690
3.21667	544629
3.225	385966
3.23333	300603
3.24167	200864
3.25	150915
3.25833	95924
3.26667	69992
3.275	43261
3.28333	31736
3.29167	21389
3.3	17947
3.30833	16359
3.31667	16925
3.325	19190
3.33333	21189
3.34167	24372
3.35	26401
3.35833	29097
3.36667	30606
3.375	32418
3.38333	33344
3.39167	34357
3.4	34815
3.40833	35229
3.41667	35352
3.425	35346
3.43333	35235
3.44167	34939
3.45	34667
3.45833	34161
3.46667	33767
3.475	33104
3.48333	32618
3.49167	31834
3.5	31284
3.50833	30428
3.51667	29857
3.525	29005
3.53333	28456
3.54167	27673
3.55	27185
3.55833	26510
3.56667	26098
3.575	25539
3.58333	25200
3.59167	24741
3.6	24464
3.60833	24104
3.61667	23903
3.625	23675
3.63333	23589
3.64167	23584
3.65	23688
3.65833	24060
3.66667	24501
3.675	25567
3.68333	26642
3.69167	29001
3.7	31200
3.70833	35659
3.71667	39487
3.725	46544
3.73333	52038
3.74167	61128
3.75	67439
3.75833	76610
3.76667	82093
3.775	88681
3.78333	91642
3.79167	93590
3.8	93157
3.80833	90065
3.81667	86592
3.825	79783
3.83333	74532
3.84167	66169
3.85	60587
3.85833	52610
3.86667	47738
3.875	41267
3.88333	37559
3.89167	32883
3.9	30320
3.90833	27197
3.91667	25529
3.925	23526
3.93333	22460
3.94167	21169
3.95	20468
3.95833	19598
3.96667	19112
3.975	18485
3.98333	18124
3.99167	17646
4	17362
4.00833	16971
4.01667	16736
4.025	16410
4.03333	16215
4.04167	15968
4.05	15841
4.05833	15714
4.06667	15687
4.075	15749
4.08333	15861
4.09167	16130
4.1	16367
4.10833	16779
4.11667	17069
4.125	17476
4.13333	17701
4.14167	17936
4.15	18010
4.15833	17979
4.16667	17868
4.175	17584
4.18333	17327
4.19167	16866
4.2	16528
4.20833	15993
4.21667	15639
4.225	15122
4.23333	14802
4.24167	14364
4.25	14106
4.25833	13766
4.26667	13566
4.275	13304
4.28333	13146
4.29167	12924
4.3	12781
4.30833	12574
4.31667	12443
4.325	12248
4.33333	12130
4.34167	11964
4.35	11862
4.35833	11721
4.36667	11632
4.375	11501
4.38333	11417
4.39167	11290
4.4	11211
4.40833	11097
4.41667	11032
4.425	10945
4.43333	10895
4.44167	10828
4.45	10784
4.45833	10717
4.46667	10669
4.475	10595
4.48333	10546
4.49167	10471
4.5	10423
4.50833	10359
4.51667	10324
4.525	10273
4.53333	10245
4.54167	10204
4.55	10173
4.55833	10133
4.56667	10108
4.575	10074
4.58333	10060
4.59167	10048
4.6	10051
4.60833	10064
4.61667	10074
4.625	10094
4.63333	10105
4.64167	10108
4.65	10104
4.65833	10080
4.66667	10058
4.675	10012
4.68333	9977
4.69167	9915
4.7	9874
4.70833	9805
4.71667	9752
4.725	9672
4.73333	9614
4.74167	9518
4.75	9450
4.75833	9354
4.76667	9295
4.775	9213
4.78333	9165
4.79167	9103
4.8	9067
4.80833	9019
4.81667	8988
4.825	8944
4.83333	8912
4.84167	8868
4.85	8843
4.85833	8810
4.86667	8794
4.875	8779
4.88333	8774
4.89167	8761
4.9	8752
4.90833	8729
4.91667	8711
4.925	8674
4.93333	8649
4.94167	8610
4.95	8589
4.95833	8558
4.96667	8541
4.975	8518
4.98333	8498
4.99167	8461
5	8433
5.00833	8384
5.01667	8350
5.025	8299
5.03333	8271
5.04167	8235
5.05	8220
5.05833	8202
5.06667	8196
5.075	8197
5.08333	8203
5.09167	8226
5.1	8257
5.10833	8330
5.11667	8398
5.125	8534
5.13333	8644
5.14167	8825
5.15	8953
5.15833	9137
5.16667	9249
5.175	9380
5.18333	9445
5.19167	9492
5.2	9495
5.20833	9451
5.21667	9396
5.225	9279
5.23333	9183
5.24167	9014
5.25	8891
5.25833	8694
5.26667	8562
5.275	8360
5.28333	8231
5.29167	8049
5.3	7940
5.30833	7795
5.31667	7709
5.325	7594
5.33333	7524
5.34167	7426
5.35	7362
5.35833	7269
5.36667	7209
5.375	7126
5.38333	7073
5.39167	7005
5.4	6966
5.40833	6913
5.41667	6882
5.425	6838
5.43333	6810
5.44167	6768
5.45	6745
5.45833	6721
5.46667	6718
5.475	6739
5.48333	6768
5.49167	6844
5.5	6909
5.50833	7018
5.51667	7091
5.525	7197
5.53333	7260
5.54167	7335
5.55	7369
5.55833	7400
5.56667	7405
5.575	7386
5.58333	7356
5.59167	7282
5.6	7214
5.60833	7091
5.61667	6996
5.625	6844
5.63333	6740
5.64167	6594
5.65	6504
5.65833	6383
5.66667	6310
5.675	6215
5.68333	6155
5.69167	6076
5.7	6026
5.70833	5952
5.71667	5910
5.725	5854
5.73333	5820
5.74167	5778
5.75	5756
5.75833	5724
5.76667	5707
5.775	5675
5.78333	5651
5.79167	5611
5.8	5585
5.80833	5545
5.81667	5518
5.825	5484
5.83333	5463
5.84167	5437
5.85	5422
5.85833	5400
5.86667	5382
5.875	5353
5.88333	5328
5.89167	5290
5.9	5266
5.90833	5234
5.91667	5212
5.925	5189
5.93333	5177
5.94167	5163
5.95	5151
5.95833	5134
5.96667	5123
5.975	5107
5.98333	5101
5.99167	5105
6	5118
6.00833	5157
6.01667	5196
6.025	5266
6.03333	5317
6.04167	5392
6.05	5435
6.05833	5489
6.06667	5516
6.075	5543
6.08333	5552
6.09167	5553
6.1	5546
6.10833	5520
6.11667	5492
6.125	5430
6.13333	5381
6.14167	5289
6.15	5224
6.15833	5125
6.16667	5058
6.175	4968
6.18333	4913
6.19167	4841
6.2	4795
6.20833	4727
6.21667	4684
6.225	4612
6.23333	4562
6.24167	4491
6.25	4447
6.25833	4389
6.26667	4355
6.275	4314
6.28333	4289
6.29167	4256
6.3	4233
6.30833	4201
6.31667	4177
6.325	4139
6.33333	4116
6.34167	4081
6.35	4062
6.35833	4036
6.36667	4019
6.375	3999
6.38333	3986
6.39167	3960
6.4	3943
6.40833	3916
6.41667	3895
6.425	3868
6.43333	3854
6.44167	3838
6.45	3834
6.45833	3828
6.46667	3827
6.475	3825
6.48333	3822
6.49167	3808
6.5	3797
6.50833	3773
6.51667	3760
6.525	3739
6.53333	3730
6.54167	3718
6.55	3713
6.55833	3704
6.56667	3696
6.575	3679
6.58333	3671
6.59167	3673
6.6	3690
6.60833	3773
6.61667	3876
6.625	4136
6.63333	4394
6.64167	4939
6.65	5422
6.65833	6348
6.66667	7101
6.675	8432
6.68333	9434
6.69167	11069
6.7	12211
6.70833	13931
6.71667	15035
6.725	16558
6.73333	17444
6.74167	18535
6.75	19087
6.75833	19650
6.76667	19856
6.775	19941
6.78333	19867
6.79167	19599
6.8	19336
6.80833	18852
6.81667	18488
6.825	17893
6.83333	17484
6.84167	16862
6.85	16455
6.85833	15859
6.86667	15478
6.875	14932
6.88333	14583
6.89167	14081
6.9	13754
6.90833	13272
6.91667	12955
6.925	12478
6.93333	12166
6.94167	11702
6.95	11401
6.95833	10966
6.96667	10693
6.975	10300
6.98333	10057
6.99167	9716
7	9501
7.00833	9199
7.01667	9009
7.025	8737
7.03333	8568
7.04167	8331
7.05	8186
7.05833	7985
7.06667	7866
7.075	7700
7.08333	7600
7.09167	7455
7.1	7363
7.10833	7226
7.11667	7138
7.125	7016
7.13333	6944
7.14167	6853
7.15	6808
7.15833	6755
7.16667	6736
7.175	6721
7.18333	6720
7.19167	6726
7.2	6735
7.20833	6761
7.21667	6781
7.225	6822
7.23333	6852
7.24167	6893
7.25	6913
7.25833	6923
7.26667	6915
7.275	6871
7.28333	6830
7.29167	6754
7.3	6703
7.30833	6662
7.31667	6657
7.325	6704
7.33333	6783
7.34167	6953
7.35	7098
7.35833	7335
7.36667	7487
7.375	7674
7.38333	7758
7.39167	7796
7.4	7759
7.40833	7607
7.41667	7449
7.425	7144
7.43333	6908
7.44167	6529
7.45	6272
7.45833	5895
7.46667	5666
7.475	5352
7.48333	5172
7.49167	4940
7.5	4813
7.50833	4651
7.51667	4562
7.525	4448
7.53333	4380
7.54167	4292
7.55	4240
7.55833	4170
7.56667	4128
7.575	4080
7.58333	4054
7.59167	4019
7.6	3999
7.60833	3973
7.61667	3955
7.625	3921
7.63333	3896
7.64167	3855
7.65	3829
7.65833	3791
7.66667	3775
7.675	3759
7.68333	3754
7.69167	3761
7.7	3770
7.70833	3791
7.71667	3804
7.725	3831
7.73333	3852
7.74167	3885
7.75	3915
7.75833	3957
7.76667	3985
7.775	4017
7.78333	4034
7.79167	4036
7.8	4025
7.80833	3983
7.81667	3943
7.825	3866
7.83333	3811
7.84167	3725
7.85	3670
7.85833	3586
7.86667	3530
7.875	3443
7.88333	3386
7.89167	3297
7.9	3237
7.90833	3154
7.91667	3103
7.925	3044
7.93333	3013
7.94167	2980
7.95	2958
7.95833	2928
7.96667	2902
7.975	2859
7.98333	2827
7.99167	2774
8	2737
8.00833	2687
8.01667	2657
8.025	2613
8.03333	2585
8.04167	2547
8.05	2520
8.05833	2474
8.06667	2441
8.075	2387
8.08333	2356
8.09167	2311
8.1	2287
8.10833	2259
8.11667	2245
8.125	2226
8.13333	2215
8.14167	2197
8.15	2184
8.15833	2158
8.16667	2142
8.175	2118
8.18333	2104
8.19167	2090
8.2	2085
8.20833	2079
8.21667	2081
8.225	2076
8.23333	2070
8.24167	2056
8.25	2042
8.25833	2019
8.26667	2004
8.275	1986
8.28333	1983
8.29167	1989
8.3	2006
8.30833	2041
8.31667	2076
8.325	2140
8.33333	2196
8.34167	2296
8.35	2371
8.35833	2504
8.36667	2600
8.375	2749
8.38333	2844
8.39167	2971
8.4	3038
8.40833	3099
8.41667	3113
8.425	3094
8.43333	3066
8.44167	2993
8.45	2934
8.45833	2833
8.46667	2759
8.475	2639
8.48333	2553
8.49167	2418
8.5	2323
8.50833	2181
8.51667	2087
8.525	1963
8.53333	1887
8.54167	1786
8.55	1730
8.55833	1654
8.56667	1609
8.575	1540
8.58333	1493
8.59167	1425
8.6	1385
8.60833	1342
8.61667	1328
8.625	1334
8.63333	1363
8.64167	1440
8.65	1515
8.65833	1656
8.66667	1761
8.675	1927
8.68333	2038
8.69167	2191
8.7	2282
8.70833	2399
8.71667	2463
8.725	2537
8.73333	2573
8.74167	2608
8.75	2618
8.75833	2615
8.76667	2600
8.775	2565
8.78333	2533
8.79167	2481
8.8	2447
8.80833	2400
8.81667	2370
8.825	2330
8.83333	2305
8.84167	2261
8.85	2229
8.85833	2172
8.86667	2131
8.875	2065
8.88333	2023
8.89167	1963
8.9	1925
8.90833	1875
8.91667	1842
8.925	1788
8.93333	1749
8.94167	1683
8.95	1636
8.95833	1563
8.96667	1521
8.975	1468
8.98333	1444
8.99167	1426
9	1419
9.00833	1418
9.01667	1418
9.025	1412
9.03333	1402
9.04167	1383
9.05	1367
9.05833	1340
9.06667	1323
9.075	1296
9.08333	1278
9.09167	1246
9.1	1221
9.10833	1181
9.11667	1151
9.125	1105
9.13333	1078
9.14167	1044
9.15	1031
9.15833	1013
9.16667	1010
9.175	1002
9.18333	996
9.19167	985
9.2	972
9.20833	952
9.21667	934
9.225	911
9.23333	899
9.24167	885
9.25	879
9.25833	876
9.26667	872
9.275	870
9.28333	864
9.29167	852
9.3	842
9.30833	824
9.31667	813
9.325	800
9.33333	798
9.34167	796
9.35	795
9.35833	796
9.36667	793
9.375	778
9.38333	765
9.39167	734
9.4	714
9.40833	685
9.41667	668
9.425	653
9.43333	647
9.44167	641
9.45	638
9.45833	628
9.46667	618
9.475	596
9.48333	583
9.49167	566
9.5	559
9.50833	556
9.51667	560
9.525	574
9.53333	581
9.54167	591
9.55	592
9.55833	588
9.56667	583
9.575	575
9.58333	569
9.59167	569
9.6	574
9.60833	583
9.61667	589
9.625	594
9.63333	592
9.64167	578
9.65	567
9.65833	547
9.66667	535
9.675	528
9.68333	523
9.69167	528
9.7	531
9.70833	531
9.71667	527
9.725	515
9.73333	503
9.74167	483
9.75	475
9.75833	463
9.76667	462
9.775	465
9.78333	469
9.79167	474
9.8	475
9.80833	467
9.81667	460
9.825	444
9.83333	431
9.84167	415
9.85	408
9.85833	397
9.86667	397
9.875	394
9.88333	395
9.89167	389
9.9	382
9.90833	369
9.91667	360
9.925	346
9.93333	339
9.94167	340
9.95	351
9.95833	379
9.96667	405
9.975	452
9.98333	485
9.99167	534
10	562
10.0083	596
10.0167	610
10.025	625
10.0333	627
10.0417	618
10.05	607
10.0583	572
10.0667	540
10.075	480
10.0833	433
10.0917	358
10.1	311
10.1083	249
10.1167	219
10.125	188
10.1333	180
10.1417	180
10.15	187
10.1583	208
10.1667	228
10.175	267
10.1833	300
10.1917	369
10.2	426
10.2083	532
10.2167	609
10.225	736
10.2333	823
10.2417	942
10.25	1018
10.2583	1118
10.2667	1181
10.275	1264
10.2833	1319
10.2917	1400
10.3	1459
10.3083	1548
10.3167	1609
10.325	1708
10.3333	1786
10.3417	1913
10.35	2016
10.3583	2194
10.3667	2339
10.375	2588
10.3833	2775
10.3917	3082
10.4	3295
10.4083	3614
10.4167	3821
10.425	4110
10.4333	4289
10.4417	4521
10.45	4654
10.4583	4822
10.4667	4911
10.475	5009
10.4833	5052
10.4917	5085
10.5	5084
10.5083	5043
10.5167	4998
10.525	4901
10.5333	4824
10.5417	4695
10.55	4603
10.5583	4463
10.5667	4370
10.575	4227
10.5833	4134
10.5917	3984
10.6	3880
10.6083	3713
10.6167	3601
10.625	3432
10.6333	3322
10.6417	3165
10.65	3067
10.6583	2935
10.6667	2851
10.675	2726
10.6833	2644
10.6917	2521
10.7	2438
10.7083	2319
10.7167	2251
10.725	2164
10.7333	2123
10.7417	2084
10.75	2072
10.7583	2076
10.7667	2084
10.775	2107
10.7833	2132
10.7917	2168
10.8	2199
10.8083	2247
10.8167	2281
10.825	2329
10.8333	2356
10.8417	2382
10.85	2383
10.8583	2362
10.8667	2332
10.875	2267
10.8833	2217
10.8917	2130
10.9	2070
10.9083	1980
10.9167	1924
10.925	1837
10.9333	1777
10.9417	1686
10.95	1623
10.9583	1530
10.9667	1469
10.975	1385
10.9833	1336
10.9917	1273
11	1240
11.0083	1199
11.0167	1176
11.025	1145
11.0333	1126
11.0417	1095
11.05	1074
11.0583	1047
11.0667	1032
11.075	1018
11.0833	1017
11.0917	1025
11.1	1035
11.1083	1052
11.1167	1067
11.125	1082
11.1333	1090
11.1417	1096
11.15	1099
11.1583	1097
11.1667	1094
11.175	1086
11.1833	1083
11.1917	1061
11.2	1041
11.2083	995
11.2167	954
11.225	881
11.2333	823
11.2417	740
11.25	687
11.2583	615
11.2667	572
11.275	514
11.2833	475
11.2917	409
11.3	365
11.3083	288
11.3167	241
11.325	177
11.3333	151
11.3417	149
11.35	183
11.3583	311
11.3667	460
11.375	803
11.3833	1126
11.3917	1758
11.4	2275
11.4083	3163
11.4167	3804
11.425	4765
11.4333	5365
11.4417	6118
11.45	6489
11.4583	6808
11.4667	6852
11.475	6683
11.4833	6428
11.4917	5886
11.5	5451
11.5083	4740
11.5167	4257
11.525	3547
11.5333	3102
11.5417	2489
11.55	2121
11.5583	1629
11.5667	1342
11.575	966
11.5833	751
11.5917	476
11.6	323
11.6083	129
11.6167	23
11.625	-113
11.6333	-191
11.6417	-300
11.65	-368
11.6583	-468
11.6667	-530
11.675	-621
11.6833	-677
11.6917	-755
11.7	-799
11.7083	-857
11.7167	-893
11.725	-947
11.7333	-982
11.7417	-1038
11.75	-1077
11.7583	-1136
11.7667	-1173
11.775	-1221
11.7833	-1245
11.7917	-1274
11.8	-1288
11.8083	-1307
11.8167	-1322
11.825	-1352
11.8333	-1373
11.8417	-1410
11.85	-1433
11.8583	-1463
11.8667	-1475
11.875	-1487
11.8833	-1491
11.8917	-1496
11.9	-1503
11.9083	-1520
11.9167	-1535
11.925	-1567
11.9333	-1587
11.9417	-1615
11.95	-1631
11.9583	-1645
11.9667	-1651
11.975	-1654
11.9833	-1659
11.9917	-1673
12	-1687
12.0083	-1715
12.0167	-1736
12.025	-1765
12.0333	-1781
12.0417	-1800
12.05	-1806
12.0583	-1816
12.0667	-1823
12.075	-1839
12.0833	-1855
12.0917	-1884
12.1	-1905
12.1083	-1936
12.1167	-1954
12.125	-1974
12.1333	-1983
12.1417	-1994
12.15	-1999
12.1583	-2008
12.1667	-2018
12.175	-2034
12.1833	-2048
12.1917	-2071
12.2	-2084
12.2083	-2105
12.2167	-2114
12.225	-2123
12.2333	-2127
12.2417	-2134
12.25	-2139
12.2583	-2155
12.2667	-2167
12.275	-2194
12.2833	-2213
12.2917	-2237
12.3	-2248
12.3083	-2257
12.3167	-2259
12.325	-2255
12.3333	-2252
12.3417	-2248
12.35	-2248
12.3583	-2262
12.3667	-2274
12.375	-2291
12.3833	-2301
12.3917	-2309
12.4	-2311
12.4083	-2312
12.4167	-2310
12.425	-2312
12.4333	-2314
12.4417	-2330
12.45	-2342
12.4583	-2354
12.4667	-2361
12.475	-2354
12.4833	-2341
12.4917	-2310
12.5	-2285
12.5083	-2248
12.5167	-2225
12.525	-2209
12.5333	-2207
12.5417	-2213
12.55	-2220
12.5583	-2233
12.5667	-2241
12.575	-2247
12.5833	-2254
12.5917	-2266
12.6	-2277
12.6083	-2306
12.6167	-2327
12.625	-2364
12.6333	-2387
12.6417	-2412
12.65	-2426
12.6583	-2433
12.6667	-2436
12.675	-2436
12.6833	-2440
12.6917	-2452
12.7	-2464
12.7083	-2489
12.7167	-2503
12.725	-2527
12.7333	-2537
12.7417	-2543
12.75	-2543
12.7583	-2533
12.7667	-2528
12.775	-2523
12.7833	-2522
12.7917	-2527
12.8	-2533
12.8083	-2544
12.8167	-2552
12.825	-2557
12.8333	-2557
12.8417	-2552
12.85	-2546
12.8583	-2542
12.8667	-2541
12.875	-2548
12.8833	-2555
12.8917	-2573
12.9	-2583
12.9083	-2599
12.9167	-2605
12.925	-2606
12.9333	-2603
12.9417	-2594
12.95	-2591
12.9583	-2592
12.9667	-2593
12.975	-2604
12.9833	-2614
12.9917	-2626
13	-2626
13.0083	-2622
13.0167	-2614
13.025	-2601
13.0333	-2593
13.0417	-2591
13.05	-2598
13.0583	-2613
13.0667	-2629
13.075	-2654
13.0833	-2664
13.0917	-2678
13.1	-2681
13.1083	-2684
13.1167	-2688
13.125	-2697
13.1333	-2707
13.1417	-2729
13.15	-2746
13.1583	-2768
13.1667	-2780
13.175	-2786
13.1833	-2782
13.1917	-2764
13.2	-2750
13.2083	-2728
13.2167	-2713
13.225	-2695
13.2333	-2682
13.2417	-2657
13.25	-2633
13.2583	-2582
13.2667	-2536
13.275	-2452
13.2833	-2386
13.2917	-2278
13.3	-2203
13.3083	-2083
13.3167	-2001
13.325	-1877
13.3333	-1790
13.3417	-1654
13.35	-1559
13.3583	-1416
13.3667	-1325
13.375	-1192
13.3833	-1113
13.3917	-1014
13.4	-962
13.4083	-908
13.4167	-883
13.425	-867
13.4333	-863
13.4417	-866
13.45	-874
13.4583	-895
13.4667	-915
13.475	-963
13.4833	-1007
13.4917	-1088
13.5	-1153
13.5083	-1258
13.5167	-1330
13.525	-1436
13.5333	-1505
13.5417	-1604
13.55	-1666
13.5583	-1760
13.5667	-1824
13.575	-1925
13.5833	-1994
13.5917	-2094
13.6	-2159
13.6083	-2240
13.6167	-2286
13.625	-2339
13.6333	-2368
13.6417	-2406
13.65	-2432
13.6583	-2474
13.6667	-2503
13.675	-2551
13.6833	-2583
13.6917	-2623
13.7	-2642
13.7083	-2663
13.7167	-2671
13.725	-2685
13.7333	-2697
13.7417	-2719
13.75	-2738
13.7583	-2773
13.7667	-2794
13.775	-2822
13.7833	-2834
13.7917	-2841
13.8	-2844
13.8083	-2845
13.8167	-2847
13.825	-2856
13.8333	-2866
13.8417	-2886
13.85	-2899
13.8583	-2922
13.8667	-2934
13.875	-2948
13.8833	-2950
13.8917	-2952
13.9	-2954
13.9083	-2960
13.9167	-2967
13.925	-2978
13.9333	-2989
13.9417	-3002
13.95	-3012
13.9583	-3019
13.9667	-3021
13.975	-3018
13.9833	-3014
13.9917	-3009
14	-3007
14.0083	-3011
14.0167	-3017
14.025	-3027
14.0333	-3038
14.0417	-3051
14.05	-3058
14.0583	-3065
14.0667	-3062
14.075	-3058
14.0833	-3057
14.0917	-3066
14.1	-3071
14.1083	-3091
14.1167	-3107
14.125	-3129
14.1333	-3141
14.1417	-3153
14.15	-3155
14.1583	-3156
14.1667	-3154
14.175	-3155
14.1833	-3159
14.1917	-3178
14.2	-3193
14.2083	-3217
14.2167	-3231
14.225	-3244
14.2333	-3244
14.2417	-3241
14.25	-3238
14.2583	-3238
14.2667	-3241
14.275	-3257
14.2833	-3270
14.2917	-3294
14.3	-3309
14.3083	-3322
14.3167	-3324
14.325	-3321
14.3333	-3319
14.3417	-3314
14.35	-3313
14.3583	-3323
14.3667	-3334
14.375	-3354
14.3833	-3365
14.3917	-3380
14.4	-3382
14.4083	-3387
14.4167	-3383
14.425	-3382
14.4333	-3383
14.4417	-3390
14.45	-3399
14.4583	-3413
14.4667	-3424
14.475	-3435
14.4833	-3439
14.4917	-3440
14.5	-3437
14.5083	-3433
14.5167	-3431
14.525	-3431
14.5333	-3435
14.5417	-3444
14.55	-3452
14.5583	-3460
14.5667	-3462
14.575	-3459
14.5833	-3454
14.5917	-3441
14.6	-3430
14.6083	-3418
14.6167	-3412
14.625	-3409
14.6333	-3411
14.6417	-3418
14.65	-3421
14.6583	-3422
14.6667	-3417
14.675	-3406
14.6833	-3393
14.6917	-3373
14.7	-3361
14.7083	-3352
14.7167	-3349
14.725	-3352
14.7333	-3352
14.7417	-3345
14.75	-3331
14.7583	-3300
14.7667	-3268
14.775	-3212
14.7833	-3166
14.7917	-3095
14.8	-3048
14.8083	-2963
14.8167	-2902
14.825	-2804
14.8333	-2731
14.8417	-2625
14.85	-2559
14.8583	-2477
14.8667	-2437
14.875	-2413
14.8833	-2420
14.8917	-2457
14.9	-2499
14.9083	-2573
14.9167	-2627
14.925	-2705
14.9333	-2751
14.9417	-2818
14.95	-2859
14.9583	-2922
14.9667	-2962
14.975	-3019
14.9833	-3055
14.9917	-3099
15	-3121
15.0083	-3144
15.0167	-3150
15.025	-3157
15.0333	-3161
15.0417	-3169
15.05	-3179
15.0583	-3198
15.0667	-3215
15.075	-3238
15.0833	-3253
15.0917	-3269
15.1	-3276
15.1083	-3280
15.1167	-3282
15.125	-3281
15.1333	-3281
15.1417	-3288
15.15	-3294
15.1583	-3307
15.1667	-3318
15.175	-3331
15.1833	-3337
15.1917	-3333
15.2	-3319
15.2083	-3284
15.2167	-3241
15.225	-3126
15.2333	-3001
15.2417	-2691
15.25	-2367
15.2583	-1632
15.2667	-932
15.275	486
15.2833	1695
15.2917	3881
15.3	5554
15.3083	8257
15.3167	10101
15.325	12741
15.3333	14315
15.3417	16233
15.35	17151
15.3583	17916
15.3667	18016
15.375	17582
15.3833	16951
15.3917	15595
15.4	14488
15.4083	12641
15.4167	11351
15.425	9434
15.4333	8208
15.4417	6506
15.45	5481
15.4583	4128
15.4667	3339
15.475	2319
15.4833	1735
15.4917	981
15.5	552
15.5083	4
15.5167	-303
15.525	-692
15.5333	-906
15.5417	-1171
15.55	-1322
15.5583	-1510
15.5667	-1620
15.575	-1772
15.5833	-1865
15.5917	-1997
15.6	-2077
15.6083	-2184
15.6167	-2245
15.625	-2322
15.6333	-2362
15.6417	-2419
15.65	-2454
15.6583	-2502
15.6667	-2534
15.675	-2584
15.6833	-2619
15.6917	-2668
15.7	-2700
15.7083	-2736
15.7167	-2759
15.725	-2784
15.7333	-2796
15.7417	-2809
15.75	-2819
15.7583	-2833
15.7667	-2842
15.775	-2853
15.7833	-2859
15.7917	-2861
15.8	-2858
15.8083	-2850
15.8167	-2844
15.825	-2834
15.8333	-2836
15.8417	-2849
15.85	-2866
15.8583	-2902
15.8667	-2928
15.875	-2969
15.8833	-2993
15.8917	-3022
15.9	-3037
15.9083	-3055
15.9167	-3068
15.925	-3093
15.9333	-3114
15.9417	-3151
15.95	-3179
15.9583	-3213
15.9667	-3228
15.975	-3242
15.9833	-3243
15.9917	-3238
16	-3235
16.0083	-3230
16.0167	-3235
16.025	-3250
16.0333	-3260
16.0417	-3280
16.05	-3288
16.0583	-3295
16.0667	-3293
16.075	-3286
16.0833	-3281
16.0917	-3275
16.1	-3279
16.1083	-3290
16.1167	-3299
16.125	-3316
16.1333	-3323
16.1417	-3327
16.15	-3325
16.1583	-3314
16.1667	-3304
16.175	-3291
16.1833	-3286
16.1917	-3284
16.2	-3285
16.2083	-3291
16.2167	-3296
16.225	-3299
16.2333	-3294
16.2417	-3284
16.25	-3273
16.2583	-3262
16.2667	-3257
16.275	-3256
16.2833	-3260
16.2917	-3271
16.3	-3280
16.3083	-3293
16.3167	-3300
16.325	-3306
16.3333	-3307
16.3417	-3305
16.35	-3303
16.3583	-3306
16.3667	-3309
16.375	-3319
16.3833	-3328
16.3917	-3345
16.4	-3354
16.4083	-3360
16.4167	-3361
16.425	-3355
16.4333	-3346
16.4417	-3340
16.45	-3338
16.4583	-3346
16.4667	-3355
16.475	-3374
16.4833	-3388
16.4917	-3401
16.5	-3404
16.5083	-3401
16.5167	-3398
16.525	-3389
16.5333	-3391
16.5417	-3396
16.55	-3407
16.5583	-3427
16.5667	-3442
16.575	-3454
16.5833	-3461
16.5917	-3457
16.6	-3451
16.6083	-3436
16.6167	-3430
16.625	-3430
16.6333	-3434
16.6417	-3445
16.65	-3453
[truncated: 3,402 more rows]

## Sheet: Ileal digesta 4
min	Intensity
0	500
0.00833333	464
0.0166667	229
0.025	7
0.0333333	7
0.0416667	14
0.05	18
0.0583333	24
0.0666667	20
0.075	10
0.0833333	0
0.0916667	-10
0.1	-15
0.108333	-12
0.116667	-5
0.125	13
0.133333	26
0.141667	50
0.15	59
0.158333	63
0.166667	62
0.175	57
0.183333	56
0.191667	61
0.2	71
0.208333	97
0.216667	117
0.225	149
0.233333	168
0.241667	185
0.25	194
0.258333	196
0.266667	195
0.275	196
0.283333	197
0.291667	215
0.3	233
0.308333	269
0.316667	294
0.325	325
0.333333	339
0.341667	352
0.35	354
0.358333	355
0.366667	358
0.375	373
0.383333	388
0.391667	422
0.4	447
0.408333	484
0.416667	507
0.425	540
0.433333	564
0.441667	625
0.45	690
0.458333	830
0.466667	960
0.475	1208
0.483333	1401
0.491667	1713
0.5	1924
0.508333	2237
0.516667	2435
0.525	2712
0.533333	2881
0.541667	3114
0.55	3254
0.558333	3433
0.566667	3532
0.575	3640
0.583333	3681
0.591667	3698
0.6	3678
0.608333	3622
0.616667	3570
0.625	3494
0.633333	3445
0.641667	3390
0.65	3366
0.658333	3339
0.666667	3325
0.675	3304
0.683333	3286
0.691667	3253
0.7	3227
0.708333	3181
0.716667	3150
0.725	3112
0.733333	3088
0.741667	3060
0.75	3042
0.758333	3014
0.766667	2990
0.775	2944
0.783333	2910
0.791667	2853
0.8	2817
0.808333	2768
0.816667	2740
0.825	2710
0.833333	2691
0.841667	2669
0.85	2652
0.858333	2620
0.866667	2594
0.875	2550
0.883333	2519
0.891667	2476
0.9	2453
0.908333	2430
0.916667	2422
0.925	2414
0.933333	2413
0.941667	2402
0.95	2388
0.958333	2359
0.966667	2335
0.975	2298
0.983333	2276
0.991667	2256
1	2248
1.00833	2244
1.01667	2245
1.025	2243
1.03333	2232
1.04167	2207
1.05	2186
1.05833	2148
1.06667	2125
1.075	2101
1.08333	2091
1.09167	2086
1.1	2087
1.10833	2086
1.11667	2080
1.125	2058
1.13333	2037
1.14167	2001
1.15	1977
1.15833	1949
1.16667	1935
1.175	1927
1.18333	1924
1.19167	1918
1.2	1913
1.20833	1897
1.21667	1878
1.225	1845
1.23333	1820
1.24167	1788
1.25	1773
1.25833	1761
1.26667	1757
1.275	1758
1.28333	1758
1.29167	1755
1.3	1746
1.30833	1727
1.31667	1709
1.325	1687
1.33333	1672
1.34167	1658
1.35	1657
1.35833	1659
1.36667	1665
1.375	1671
1.38333	1671
1.39167	1665
1.4	1655
1.40833	1636
1.41667	1623
1.425	1609
1.43333	1605
1.44167	1608
1.45	1613
1.45833	1619
1.46667	1624
1.475	1620
1.48333	1610
1.49167	1589
1.5	1572
1.50833	1549
1.51667	1540
1.525	1541
1.53333	1550
1.54167	1566
1.55	1575
1.55833	1586
1.56667	1582
1.575	1571
1.58333	1558
1.59167	1544
1.6	1542
1.60833	1549
1.61667	1564
1.625	1588
1.63333	1601
1.64167	1617
1.65	1618
1.65833	1611
1.66667	1596
1.675	1579
1.68333	1569
1.69167	1564
1.7	1569
1.70833	1584
1.71667	1595
1.725	1606
1.73333	1609
1.74167	1603
1.75	1592
1.75833	1574
1.76667	1562
1.775	1554
1.78333	1555
1.79167	1564
1.8	1574
1.80833	1587
1.81667	1592
1.825	1591
1.83333	1583
1.84167	1564
1.85	1547
1.85833	1530
1.86667	1520
1.875	1517
1.88333	1521
1.89167	1531
1.9	1539
1.90833	1548
1.91667	1547
1.925	1540
1.93333	1528
1.94167	1514
1.95	1504
1.95833	1498
1.96667	1499
1.975	1508
1.98333	1515
1.99167	1526
2	1528
2.00833	1524
2.01667	1520
2.025	1512
2.03333	1510
2.04167	1516
2.05	1530
2.05833	1559
2.06667	1582
2.075	1617
2.08333	1634
2.09167	1645
2.1	1643
2.10833	1630
2.11667	1621
2.125	1611
2.13333	1611
2.14167	1621
2.15	1634
2.15833	1658
2.16667	1673
2.175	1685
2.18333	1688
2.19167	1683
2.2	1675
2.20833	1668
2.21667	1672
2.225	1688
2.23333	1708
2.24167	1745
2.25	1775
2.25833	1816
2.26667	1842
2.275	1885
2.28333	1920
2.29167	1992
2.3	2057
2.30833	2186
2.31667	2299
2.325	2511
2.33333	2679
2.34167	2971
2.35	3194
2.35833	3575
2.36667	3859
2.375	4338
2.38333	4690
2.39167	5276
2.4	5695
2.40833	6365
2.41667	6828
2.425	7565
2.43333	8100
2.44167	9103
2.45	10120
2.45833	12924
2.46667	16507
2.475	26959
2.48333	39486
2.49167	71567
2.5	104945
2.50833	177811
2.51667	242832
2.525	363422
2.53333	455195
2.54167	598946
2.55	690543
2.55833	807630
2.56667	865227
2.575	913911
2.58333	920123
2.59167	893263
2.6	855301
2.60833	777159
2.61667	716518
2.625	621203
2.63333	558826
2.64167	471605
2.65	419256
2.65833	350036
2.66667	309705
2.675	256177
2.68333	223920
2.69167	178467
2.7	149101
2.70833	105209
2.71667	75836
2.725	31861
2.73333	3190
2.74167	-37569
2.75	-62280
2.75833	-94010
2.76667	-110448
2.775	-125700
2.78333	-127737
2.79167	-114450
2.8	-91690
2.80833	-30850
2.81667	30689
2.825	158783
2.83333	268647
2.84167	467587
2.85	618192
2.85833	858814
2.86667	1019523
2.875	1144866
2.88333	1144865
2.89167	1144865
2.9	1144864
2.90833	1144862
2.91667	1144860
2.925	1144863
2.93333	1144859
2.94167	1144861
2.95	1144861
2.95833	1144865
2.96667	1144863
2.975	1144865
2.98333	1144863
2.99167	1144864
3	1144864
3.00833	1144866
3.01667	1144870
3.025	1144866
3.03333	1144868
3.04167	1144861
3.05	1144862
3.05833	1144861
3.06667	1144863
3.075	1144858
3.08333	1144861
3.09167	1144862
3.1	1144861
3.10833	1144860
3.11667	1144860
3.125	1144861
3.13333	1144860
3.14167	1144863
3.15	1144861
3.15833	1144866
3.16667	1144867
3.175	1144865
3.18333	1144862
3.19167	1076403
3.2	938245
3.20833	740809
3.21667	622894
3.225	473304
3.23333	392984
3.24167	299575
3.25	253044
3.25833	201930
3.26667	177578
3.275	151464
3.28333	139109
3.29167	125588
3.3	118877
3.30833	110977
3.31667	106689
3.325	101193
3.33333	97984
3.34167	93659
3.35	91047
3.35833	87462
3.36667	85262
3.375	82185
3.38333	80257
3.39167	77499
3.4	75728
3.40833	73147
3.41667	71473
3.425	69036
3.43333	67464
3.44167	65199
3.45	63753
3.45833	61694
3.46667	60392
3.475	58544
3.48333	57379
3.49167	55715
3.5	54666
3.50833	53172
3.51667	52234
3.525	50920
3.53333	50123
3.54167	49082
3.55	48527
3.55833	48011
3.56667	47951
3.575	48441
3.58333	49248
3.59167	51328
3.6	53345
3.60833	57328
3.61667	60570
3.625	66151
3.63333	70224
3.64167	76704
3.65	81219
3.65833	88388
3.66667	93563
3.675	102268
3.68333	108852
3.69167	120001
3.7	128113
3.70833	140669
3.71667	148693
3.725	159024
3.73333	164067
3.74167	167934
3.75	167728
3.75833	163184
3.76667	157587
3.775	146098
3.78333	136972
3.79167	122127
3.8	112035
3.80833	97395
3.81667	88331
3.825	76128
3.83333	69036
3.84167	59975
3.85	54948
3.85833	48788
3.86667	45501
3.875	41630
3.88333	39656
3.89167	37439
3.9	36373
3.90833	35246
3.91667	34736
3.925	34219
3.93333	33985
3.94167	33710
3.95	33535
3.95833	33241
3.96667	33000
3.975	32541
3.98333	32159
3.99167	31471
4	30935
4.00833	30027
4.01667	29363
4.025	28309
4.03333	27585
4.04167	26504
4.05	25808
4.05833	24831
4.06667	24240
4.075	23472
4.08333	23048
4.09167	22552
4.1	22321
4.10833	22124
4.11667	22084
4.125	22156
4.13333	22274
4.14167	22528
4.15	22726
4.15833	23025
4.16667	23200
4.175	23396
4.18333	23464
4.19167	23476
4.2	23422
4.20833	23280
4.21667	23152
4.225	22936
4.23333	22791
4.24167	22575
4.25	22431
4.25833	22208
4.26667	22040
4.275	21739
4.28333	21499
4.29167	21069
4.3	20744
4.30833	20210
4.31667	19836
4.325	19285
4.33333	18931
4.34167	18442
4.35	18146
4.35833	17752
4.36667	17518
4.375	17199
4.38333	17005
4.39167	16739
4.4	16574
4.40833	16350
4.41667	16215
4.425	16033
4.43333	15922
4.44167	15774
4.45	15680
4.45833	15552
4.46667	15476
4.475	15379
4.48333	15338
4.49167	15320
4.5	15344
4.50833	15442
4.51667	15542
4.525	15729
4.53333	15866
4.54167	16059
4.55	16162
4.55833	16262
4.56667	16280
4.575	16241
4.58333	16166
4.59167	15998
4.6	15862
4.60833	15626
4.61667	15460
4.625	15205
4.63333	15036
4.64167	14786
4.65	14623
4.65833	14380
4.66667	14218
4.675	13979
4.68333	13817
4.69167	13571
4.7	13409
4.70833	13156
4.71667	12986
4.725	12727
4.73333	12549
4.74167	12290
4.75	12124
4.75833	11886
4.76667	11748
4.775	11562
4.78333	11455
4.79167	11320
4.8	11240
4.80833	11130
4.81667	11059
4.825	10955
4.83333	10888
4.84167	10794
4.85	10744
4.85833	10685
4.86667	10658
4.875	10635
4.88333	10625
4.89167	10613
4.9	10604
4.90833	10585
4.91667	10562
4.925	10527
4.93333	10503
4.94167	10474
4.95	10457
4.95833	10439
4.96667	10430
4.975	10417
4.98333	10393
4.99167	10373
5	10334
5.00833	10307
5.01667	10267
5.025	10244
5.03333	10223
5.04167	10213
5.05	10206
5.05833	10198
5.06667	10181
5.075	10159
5.08333	10119
5.09167	10082
5.1	10023
5.10833	9985
5.11667	9930
5.125	9896
5.13333	9848
5.14167	9819
5.15	9771
5.15833	9732
5.16667	9666
5.175	9613
5.18333	9530
5.19167	9470
5.2	9381
5.20833	9327
5.21667	9254
5.225	9213
5.23333	9153
5.24167	9117
5.25	9060
5.25833	9020
5.26667	8959
5.275	8920
5.28333	8872
5.29167	8851
5.3	8849
5.30833	8876
5.31667	8963
5.325	9061
5.33333	9278
5.34167	9484
5.35	9895
5.35833	10249
5.36667	10903
5.375	11423
5.38333	12305
5.39167	12944
5.4	13922
5.40833	14556
5.41667	15403
5.425	15864
5.43333	16359
5.44167	16539
5.45	16584
5.45833	16471
5.46667	16116
5.475	15778
5.48333	15163
5.49167	14701
5.5	13968
5.50833	13467
5.51667	12728
5.525	12255
5.53333	11589
5.54167	11181
5.55	10641
5.55833	10328
5.56667	9930
5.575	9709
5.58333	9437
5.59167	9286
5.6	9097
5.60833	8990
5.61667	8860
5.625	8790
5.63333	8711
5.64167	8673
5.65	8642
5.65833	8636
5.66667	8630
5.675	8629
5.68333	8612
5.69167	8589
5.7	8534
5.70833	8482
5.71667	8392
5.725	8325
5.73333	8221
5.74167	8153
5.75	8051
5.75833	7988
5.76667	7894
5.775	7829
5.78333	7732
5.79167	7667
5.8	7573
5.80833	7511
5.81667	7438
5.825	7401
5.83333	7376
5.84167	7384
5.85	7435
5.85833	7498
5.86667	7646
5.875	7787
5.88333	8074
5.89167	8317
5.9	8769
5.90833	9123
5.91667	9719
5.925	10139
5.93333	10766
5.94167	11153
5.95	11647
5.95833	11897
5.96667	12129
5.975	12179
5.98333	12114
5.99167	11982
6	11682
6.00833	11424
6.01667	10985
6.025	10671
6.03333	10177
6.04167	9845
6.05	9352
6.05833	9039
6.06667	8597
6.075	8329
6.08333	7979
6.09167	7778
6.1	7523
6.10833	7380
6.11667	7196
6.125	7085
6.13333	6935
6.14167	6839
6.15	6704
6.15833	6626
6.16667	6521
6.175	6464
6.18333	6396
6.19167	6362
6.2	6320
6.20833	6293
6.21667	6252
6.225	6220
6.23333	6171
6.24167	6133
6.25	6079
6.25833	6051
6.26667	6013
6.275	5997
6.28333	5980
6.29167	5974
6.3	5970
6.30833	5965
6.31667	5955
6.325	5946
6.33333	5931
6.34167	5924
6.35	5921
6.35833	5922
6.36667	5930
6.375	5936
6.38333	5940
6.39167	5935
6.4	5909
6.40833	5886
6.41667	5836
6.425	5800
6.43333	5750
6.44167	5726
6.45	5711
6.45833	5719
6.46667	5768
6.475	5840
6.48333	6040
6.49167	6274
6.5	6880
6.50833	7541
6.51667	9113
6.525	10696
6.53333	14155
6.54167	17358
6.55	23791
6.55833	29296
6.56667	39495
6.575	47566
6.58333	61377
6.59167	71483
6.6	87426
6.60833	98162
6.61667	113648
6.625	123100
6.63333	135287
6.64167	141761
6.65	148661
6.65833	151300
6.66667	152397
6.675	151359
6.68333	147523
6.69167	143714
6.7	136592
6.70833	131182
6.71667	122485
6.725	116511
6.73333	107560
6.74167	101731
6.75	93346
6.75833	88059
6.76667	80645
6.775	76067
6.78333	69744
6.79167	65888
6.8	60616
6.80833	57421
6.81667	53064
6.825	50424
6.83333	46822
6.84167	44634
6.85	41638
6.85833	39821
6.86667	37332
6.875	35826
6.88333	33773
6.89167	32530
6.9	30831
6.90833	29799
6.91667	28376
6.925	27506
6.93333	26292
6.94167	25539
6.95	24498
6.95833	23857
6.96667	22974
6.975	22434
6.98333	21696
6.99167	21246
7	20633
7.00833	20259
7.01667	19760
7.025	19472
7.03333	19128
7.04167	18969
7.05	18853
7.05833	18875
7.06667	19052
7.075	19267
7.08333	19709
7.09167	20058
7.1	20627
7.10833	21006
7.11667	21516
7.125	21797
7.13333	22089
7.14167	22183
7.15	22156
7.15833	22026
7.16667	21663
7.175	21323
7.18333	20685
7.19167	20199
7.2	19420
7.20833	18898
7.21667	18159
7.225	17719
7.23333	17166
7.24167	16868
7.25	16520
7.25833	16331
7.26667	16077
7.275	15900
7.28333	15596
7.29167	15350
7.3	14913
7.30833	14581
7.31667	14036
7.325	13658
7.33333	13082
7.34167	12703
7.35	12161
7.35833	11819
7.36667	11337
7.375	11042
7.38333	10643
7.39167	10406
7.4	10091
7.40833	9908
7.41667	9676
7.425	9540
7.43333	9363
7.44167	9256
7.45	9101
7.45833	9001
7.46667	8854
7.475	8757
7.48333	8621
7.49167	8540
7.5	8432
7.50833	8373
7.51667	8298
7.525	8257
7.53333	8207
7.54167	8178
7.55	8144
7.55833	8131
7.56667	8150
7.575	8193
7.58333	8324
7.59167	8462
7.6	8752
7.60833	8999
7.61667	9437
7.625	9762
7.63333	10271
7.64167	10610
7.65	11092
7.65833	11380
7.66667	11740
7.675	11922
7.68333	12091
7.69167	12127
7.7	12062
7.70833	11940
7.71667	11649
7.725	11394
7.73333	10942
7.74167	10609
7.75	10095
7.75833	9761
7.76667	9276
7.775	8973
7.78333	8557
7.79167	8300
7.8	7943
7.80833	7725
7.81667	7420
7.825	7237
7.83333	6997
7.84167	6859
7.85	6690
7.85833	6600
7.86667	6498
7.875	6445
7.88333	6383
7.89167	6344
7.9	6290
7.90833	6251
7.91667	6189
7.925	6148
7.93333	6084
7.94167	6040
7.95	5975
7.95833	5929
7.96667	5850
7.975	5792
7.98333	5692
7.99167	5616
8	5504
8.00833	5428
8.01667	5324
8.025	5264
8.03333	5193
8.04167	5152
8.05	5100
8.05833	5070
8.06667	5023
8.075	4988
8.08333	4929
8.09167	4889
8.1	4837
8.10833	4808
8.11667	4780
8.125	4771
8.13333	4771
8.14167	4772
8.15	4776
8.15833	4774
8.16667	4763
8.175	4751
8.18333	4741
8.19167	4742
8.2	4771
8.20833	4813
8.21667	4918
8.225	5018
8.23333	5217
8.24167	5384
8.25	5694
8.25833	5944
8.26667	6394
8.275	6744
8.28333	7352
8.29167	7807
8.3	8554
8.30833	9084
8.31667	9907
8.325	10458
8.33333	11261
8.34167	11762
8.35	12433
8.35833	12807
8.36667	13229
8.375	13401
8.38333	13481
8.39167	13408
8.4	13114
8.40833	12807
8.41667	12200
8.425	11723
8.43333	10932
8.44167	10385
8.45	9568
8.45833	9045
8.46667	8312
8.475	7870
8.48333	7272
8.49167	6917
8.5	6440
8.50833	6157
8.51667	5770
8.525	5542
8.53333	5232
8.54167	5055
8.55	4826
8.55833	4695
8.56667	4534
8.575	4442
8.58333	4327
8.59167	4259
8.6	4159
8.60833	4096
8.61667	4002
8.625	3943
8.63333	3868
8.64167	3834
8.65	3804
8.65833	3804
8.66667	3836
8.675	3875
8.68333	3951
8.69167	4014
8.7	4114
8.70833	4182
8.71667	4284
8.725	4350
8.73333	4444
8.74167	4500
8.75	4569
8.75833	4597
8.76667	4621
8.775	4619
8.78333	4591
8.79167	4562
8.8	4508
8.80833	4471
8.81667	4423
8.825	4400
8.83333	4373
8.84167	4357
8.85	4336
8.85833	4315
8.86667	4277
8.875	4246
8.88333	4201
8.89167	4172
8.9	4149
8.90833	4144
8.91667	4152
8.925	4167
8.93333	4193
8.94167	4211
8.95	4233
8.95833	4244
8.96667	4259
8.975	4272
8.98333	4301
8.99167	4332
9	4389
9.00833	4437
9.01667	4516
9.025	4568
9.03333	4642
9.04167	4684
9.05	4740
9.05833	4774
9.06667	4823
9.075	4857
9.08333	4912
9.09167	4950
9.1	5006
9.10833	5038
9.11667	5077
9.125	5092
9.13333	5100
9.14167	5092
9.15	5076
9.15833	5062
9.16667	5046
9.175	5039
9.18333	5037
9.19167	5035
9.2	5036
9.20833	5034
9.21667	5024
9.225	5008
9.23333	4982
9.24167	4966
9.25	4943
9.25833	4937
9.26667	4937
9.275	4941
9.28333	4949
9.29167	4946
9.3	4926
9.30833	4902
9.31667	4846
9.325	4801
9.33333	4731
9.34167	4692
9.35	4646
9.35833	4629
9.36667	4623
9.375	4627
9.38333	4642
9.39167	4653
9.4	4671
9.40833	4683
9.41667	4707
9.425	4729
9.43333	4776
9.44167	4812
9.45	4875
9.45833	4918
9.46667	4969
9.475	4999
9.48333	5028
9.49167	5041
9.5	5064
9.50833	5084
9.51667	5125
9.525	5164
9.53333	5230
9.54167	5275
9.55	5339
9.55833	5372
9.56667	5406
9.575	5412
9.58333	5411
9.59167	5398
9.6	5373
9.60833	5353
9.61667	5320
9.625	5295
9.63333	5247
9.64167	5208
9.65	5134
9.65833	5077
9.66667	4981
9.675	4912
9.68333	4814
9.69167	4754
9.7	4679
9.70833	4639
9.71667	4588
9.725	4557
9.73333	4512
9.74167	4474
9.75	4410
9.75833	4362
9.76667	4286
9.775	4233
9.78333	4158
9.79167	4107
9.8	4039
9.80833	3991
9.81667	3912
9.825	3849
9.83333	3743
9.84167	3659
9.85	3525
9.85833	3435
9.86667	3302
9.875	3221
9.88333	3111
9.89167	3044
9.9	2946
9.90833	2880
9.91667	2774
9.925	2701
9.93333	2582
9.94167	2504
9.95	2395
9.95833	2334
9.96667	2259
9.975	2219
9.98333	2169
9.99167	2143
10	2099
10.0083	2072
10.0167	2036
10.025	2024
10.0333	2032
10.0417	2068
10.05	2183
10.0583	2306
10.0667	2568
10.075	2800
10.0833	3232
10.0917	3579
10.1	4185
10.1083	4644
10.1167	5425
10.125	6003
10.1333	6961
10.1417	7660
10.15	8799
10.1583	9618
10.1667	10948
10.175	11903
10.1833	13442
10.1917	14532
10.2	16260
10.2083	17459
10.2167	19298
10.225	20525
10.2333	22327
10.2417	23470
10.25	25053
10.2583	25995
10.2667	27202
10.275	27863
10.2833	28625
10.2917	28983
10.3	29314
10.3083	29407
10.3167	29383
10.325	29264
10.3333	28961
10.3417	28680
10.35	28157
10.3583	27751
10.3667	27065
10.375	26564
10.3833	25780
10.3917	25240
10.4	24423
10.4083	23880
10.4167	23075
10.425	22543
10.4333	21748
10.4417	21217
10.45	20422
10.4583	19890
10.4667	19100
10.475	18584
10.4833	17838
10.4917	17362
10.5	16678
10.5083	16241
10.5167	15606
10.525	15193
10.5333	14583
10.5417	14182
10.55	13592
10.5583	13214
10.5667	12671
10.575	12332
10.5833	11855
10.5917	11558
10.6	11129
10.6083	10856
10.6167	10448
10.625	10178
10.6333	9770
10.6417	9505
10.65	9112
10.6583	8861
10.6667	8503
10.675	8276
10.6833	7949
10.6917	7736
10.7	7425
10.7083	7216
10.7167	6903
10.725	6698
10.7333	6403
10.7417	6217
10.75	5961
10.7583	5807
10.7667	5605
10.775	5479
10.7833	5303
10.7917	5192
10.8	5029
10.8083	4919
10.8167	4763
10.825	4664
10.8333	4530
10.8417	4456
10.85	4359
10.8583	4308
10.8667	4243
10.875	4202
10.8833	4142
10.8917	4099
10.9	4026
10.9083	3976
10.9167	3906
10.925	3864
10.9333	3815
10.9417	3789
10.95	3764
10.9583	3745
10.9667	3714
10.975	3685
10.9833	3625
10.9917	3577
11	3497
11.0083	3444
11.0167	3371
11.025	3331
11.0333	3281
11.0417	3249
11.05	3204
11.0583	3172
11.0667	3115
11.075	3077
11.0833	3028
11.0917	3004
11.1	2995
11.1083	3003
11.1167	3038
11.125	3073
11.1333	3127
11.1417	3166
11.15	3209
11.1583	3231
11.1667	3255
11.175	3267
11.1833	3291
11.1917	3311
11.2	3347
11.2083	3370
11.2167	3405
11.225	3421
11.2333	3427
11.2417	3423
11.25	3398
11.2583	3377
11.2667	3344
11.275	3323
11.2833	3297
11.2917	3285
11.3	3269
11.3083	3250
11.3167	3215
11.325	3181
11.3333	3111
11.3417	3058
11.35	2962
11.3583	2899
11.3667	2809
11.375	2749
11.3833	2669
11.3917	2617
11.4	2535
11.4083	2477
11.4167	2376
11.425	2304
11.4333	2189
11.4417	2111
11.45	1999
11.4583	1934
11.4667	1852
11.475	1805
11.4833	1744
11.4917	1709
11.5	1666
11.5083	1650
11.5167	1665
11.525	1720
11.5333	1896
11.5417	2100
11.55	2553
11.5583	2955
11.5667	3684
11.575	4231
11.5833	5074
11.5917	5608
11.6	6294
11.6083	6637
11.6167	6948
11.625	7008
11.6333	6889
11.6417	6684
11.65	6222
11.6583	5840
11.6667	5191
11.675	4733
11.6833	4051
11.6917	3614
11.7	3018
11.7083	2665
11.7167	2219
11.725	1974
11.7333	1679
11.7417	1521
11.75	1328
11.7583	1222
11.7667	1083
11.775	1002
11.7833	901
11.7917	845
11.8	785
11.8083	759
11.8167	737
11.825	725
11.8333	707
11.8417	690
11.85	646
11.8583	606
11.8667	537
11.875	485
11.8833	414
11.8917	371
11.9	312
11.9083	284
11.9167	252
11.925	233
11.9333	208
11.9417	188
11.95	157
11.9583	134
11.9667	104
11.975	85
11.9833	70
11.9917	69
12	73
12.0083	81
12.0167	90
12.025	90
12.0333	83
12.0417	69
12.05	48
12.0583	32
12.0667	21
12.075	21
12.0833	37
12.0917	53
12.1	87
12.1083	103
12.1167	119
12.125	121
12.1333	115
12.1417	109
12.15	101
12.1583	104
12.1667	119
12.175	132
12.1833	157
12.1917	167
12.2	165
12.2083	156
12.2167	123
12.225	98
12.2333	60
12.2417	41
12.25	20
12.2583	14
12.2667	7
12.275	2
12.2833	-19
12.2917	-40
12.3	-85
12.3083	-120
12.3167	-174
12.325	-207
12.3333	-246
12.3417	-265
12.35	-286
12.3583	-297
12.3667	-318
12.375	-342
12.3833	-382
12.3917	-414
12.4	-466
12.4083	-498
12.4167	-535
12.425	-552
12.4333	-562
12.4417	-565
12.45	-569
12.4583	-575
12.4667	-587
12.475	-602
12.4833	-627
12.4917	-648
12.5	-675
12.5083	-687
12.5167	-694
12.525	-691
12.5333	-678
12.5417	-668
12.55	-657
12.5583	-655
12.5667	-663
12.575	-673
12.5833	-690
12.5917	-697
12.6	-698
12.6083	-690
12.6167	-671
12.625	-653
12.6333	-630
12.6417	-618
12.65	-606
12.6583	-602
12.6667	-597
12.675	-593
12.6833	-573
12.6917	-554
12.7	-515
12.7083	-491
12.7167	-462
12.725	-455
12.7333	-469
12.7417	-492
12.75	-545
12.7583	-585
12.7667	-642
12.775	-674
12.7833	-706
12.7917	-721
12.8	-740
12.8083	-754
12.8167	-783
12.825	-810
12.8333	-855
12.8417	-888
12.85	-928
12.8583	-945
12.8667	-957
12.875	-959
12.8833	-956
12.8917	-951
12.9	-951
12.9083	-960
12.9167	-978
12.925	-994
12.9333	-1016
12.9417	-1024
12.95	-1028
12.9583	-1021
12.9667	-1004
12.975	-995
12.9833	-986
12.9917	-983
13	-992
13.0083	-1004
13.0167	-1025
13.025	-1038
13.0333	-1049
13.0417	-1050
13.05	-1039
13.0583	-1022
13.0667	-993
13.075	-970
13.0833	-927
13.0917	-889
13.1	-810
13.1083	-732
13.1167	-557
13.125	-392
13.1333	-53
13.1417	239
13.15	784
13.1583	1215
13.1667	1956
13.175	2509
13.1833	3407
13.1917	4045
13.2	5051
13.2083	5738
13.2167	6780
13.225	7466
13.2333	8452
13.2417	9065
13.25	9886
13.2583	10361
13.2667	10944
13.275	11245
13.2833	11580
13.2917	11727
13.3	11848
13.3083	11869
13.3167	11817
13.325	11728
13.3333	11517
13.3417	11326
13.35	10968
13.3583	10694
13.3667	10234
13.375	9909
13.3833	9405
13.3917	9067
13.4	8559
13.4083	8224
13.4167	7718
13.425	7378
13.4333	6867
13.4417	6527
13.45	6022
13.4583	5696
13.4667	5226
13.475	4934
13.4833	4524
13.4917	4270
13.5	3909
13.5083	3680
13.5167	3345
13.525	3128
13.5333	2814
13.5417	2614
13.55	2330
13.5583	2157
13.5667	1921
13.575	1780
13.5833	1588
13.5917	1471
13.6	1303
13.6083	1193
13.6167	1025
13.625	915
13.6333	763
13.6417	665
13.65	537
13.6583	464
13.6667	374
13.675	323
13.6833	252
13.6917	209
13.7	133
13.7083	77
13.7167	-12
13.725	-72
13.7333	-155
13.7417	-205
13.75	-264
13.7583	-296
13.7667	-337
13.775	-368
13.7833	-419
13.7917	-463
13.8	-538
13.8083	-593
13.8167	-672
13.825	-716
13.8333	-771
13.8417	-798
13.85	-828
13.8583	-846
13.8667	-881
13.875	-910
13.8833	-963
13.8917	-1003
13.9	-1059
13.9083	-1090
13.9167	-1122
13.925	-1133
13.9333	-1140
13.9417	-1142
13.95	-1153
13.9583	-1167
13.9667	-1201
13.975	-1228
13.9833	-1268
13.9917	-1291
14	-1310
14.0083	-1311
14.0167	-1304
14.025	-1294
14.0333	-1276
14.0417	-1273
14.05	-1275
14.0583	-1283
14.0667	-1308
14.075	-1325
14.0833	-1347
14.0917	-1361
14.1	-1374
14.1083	-1379
14.1167	-1389
14.125	-1400
14.1333	-1424
14.1417	-1449
14.15	-1494
14.1583	-1528
14.1667	-1580
14.175	-1609
14.1833	-1646
14.1917	-1663
14.2	-1684
14.2083	-1694
14.2167	-1713
14.225	-1730
14.2333	-1765
14.2417	-1794
14.25	-1838
14.2583	-1863
14.2667	-1890
14.275	-1901
14.2833	-1901
14.2917	-1893
14.3	-1887
14.3083	-1886
14.3167	-1900
14.325	-1918
14.3333	-1952
14.3417	-1974
14.35	-1999
14.3583	-2005
14.3667	-2000
14.375	-1990
14.3833	-1973
14.3917	-1966
14.4	-1964
14.4083	-1972
14.4167	-1994
14.425	-2009
14.4333	-2022
14.4417	-2023
14.45	-2008
14.4583	-1993
14.4667	-1960
14.475	-1941
14.4833	-1919
14.4917	-1913
14.5	-1914
14.5083	-1919
14.5167	-1922
14.525	-1924
14.5333	-1905
14.5417	-1888
14.55	-1856
14.5583	-1839
14.5667	-1817
14.575	-1812
14.5833	-1819
14.5917	-1829
14.6	-1845
14.6083	-1854
14.6167	-1856
14.625	-1856
14.6333	-1842
14.6417	-1834
14.65	-1825
14.6583	-1825
14.6667	-1836
14.675	-1849
14.6833	-1879
14.6917	-1898
14.7	-1924
14.7083	-1932
14.7167	-1932
14.725	-1929
14.7333	-1916
14.7417	-1911
14.75	-1913
14.7583	-1920
14.7667	-1939
14.775	-1956
14.7833	-1977
14.7917	-1986
14.8	-1989
14.8083	-1982
14.8167	-1968
14.825	-1956
14.8333	-1949
14.8417	-1952
14.85	-1967
14.8583	-1984
14.8667	-2016
14.875	-2035
14.8833	-2053
14.8917	-2057
14.9	-2056
14.9083	-2049
14.9167	-2043
14.925	-2043
14.9333	-2060
14.9417	-2077
14.95	-2104
14.9583	-2122
14.9667	-2128
14.975	-2121
14.9833	-2093
14.9917	-2061
15	-2010
15.0083	-1976
15.0167	-1935
15.025	-1910
15.0333	-1882
15.0417	-1862
15.05	-1826
15.0583	-1803
15.0667	-1762
15.075	-1735
15.0833	-1712
15.0917	-1710
15.1	-1734
15.1083	-1766
15.1167	-1838
15.125	-1890
15.1333	-1968
15.1417	-2014
15.15	-2065
15.1583	-2092
15.1667	-2118
15.175	-2132
15.1833	-2151
15.1917	-2166
15.2	-2189
15.2083	-2203
15.2167	-2221
15.225	-2222
15.2333	-2212
15.2417	-2196
15.25	-2154
15.2583	-2124
15.2667	-2077
15.275	-2051
15.2833	-2017
15.2917	-1999
15.3	-1975
15.3083	-1960
15.3167	-1930
15.325	-1902
15.3333	-1848
15.3417	-1807
15.35	-1748
15.3583	-1710
15.3667	-1666
15.375	-1645
15.3833	-1620
15.3917	-1607
15.4	-1584
15.4083	-1564
15.4167	-1519
15.425	-1481
15.4333	-1401
15.4417	-1333
15.45	-1199
15.4583	-1071
15.4667	-797
15.475	-533
15.4833	31
15.4917	540
15.5	1522
15.5083	2318
15.5167	3684
15.525	4661
15.5333	6140
15.5417	7067
15.55	8270
15.5583	8898
15.5667	9517
15.575	9703
15.5833	9647
15.5917	9403
15.6	8775
15.6083	8218
15.6167	7236
15.625	6519
15.6333	5416
15.6417	4689
15.65	3657
15.6583	3026
15.6667	2187
15.675	1708
15.6833	1097
15.6917	755
15.7	324
15.7083	80
15.7167	-236
15.725	-422
15.7333	-664
15.7417	-802
15.75	-978
15.7583	-1072
15.7667	-1186
15.775	-1243
15.7833	-1315
15.7917	-1356
15.8	-1419
15.8083	-1464
15.8167	-1536
15.825	-1587
15.8333	-1658
15.8417	-1701
15.85	-1752
15.8583	-1777
15.8667	-1804
15.875	-1819
15.8833	-1840
15.8917	-1859
15.9	-1894
15.9083	-1919
15.9167	-1961
15.925	-1982
15.9333	-2001
15.9417	-1999
15.95	-1974
15.9583	-1942
15.9667	-1874
15.975	-1824
15.9833	-1747
15.9917	-1692
16	-1611
16.0083	-1561
16.0167	-1481
16.025	-1429
16.0333	-1352
16.0417	-1308
16.05	-1263
16.0583	-1250
16.0667	-1263
16.075	-1296
16.0833	-1372
16.0917	-1438
16.1	-1536
16.1083	-1603
16.1167	-1685
16.125	-1730
16.1333	-1785
16.1417	-1820
16.15	-1876
16.1583	-1919
16.1667	-1986
16.175	-2036
16.1833	-2103
16.1917	-2137
16.2	-2171
16.2083	-2182
16.2167	-2188
16.225	-2190
16.2333	-2196
16.2417	-2208
16.25	-2238
16.2583	-2264
16.2667	-2305
16.275	-2329
16.2833	-2354
16.2917	-2365
16.3	-2366
16.3083	-2363
16.3167	-2360
16.325	-2364
16.3333	-2377
16.3417	-2394
16.35	-2418
16.3583	-2436
16.3667	-2453
16.375	-2459
16.3833	-2456
16.3917	-2450
16.4	-2433
16.4083	-2427
16.4167	-2422
16.425	-2429
16.4333	-2442
16.4417	-2458
16.45	-2480
16.4583	-2490
16.4667	-2501
16.475	-2503
16.4833	-2496
16.4917	-2493
16.5	-2494
16.5083	-2502
16.5167	-2526
16.525	-2546
16.5333	-2584
16.5417	-2606
16.55	-2627
16.5583	-2630
16.5667	-2623
16.575	-2613
16.5833	-2599
16.5917	-2594
16.6	-2602
16.6083	-2616
16.6167	-2641
16.625	-2659
16.6333	-2677
16.6417	-2678
16.65	-2667
[truncated: 3,402 more rows]

## Sheet: Ileal digesta 16
min	Intensity
0	-360
0.00833333	-179
0.0166667	9
0.025	7
0.0333333	-4
0.0416667	-18
0.05	-31
0.0583333	-33
0.0666667	-24
0.075	-10
0.0833333	13
0.0916667	33
0.1	53
0.108333	63
0.116667	67
0.125	66
0.133333	60
0.141667	62
0.15	67
0.158333	79
0.166667	104
0.175	123
0.183333	155
0.191667	171
0.2	188
0.208333	191
0.216667	192
0.225	193
0.233333	193
0.241667	203
0.25	227
0.258333	250
0.266667	282
0.275	302
0.283333	323
0.291667	328
0.3	325
0.308333	323
0.316667	320
0.325	326
0.333333	343
0.341667	362
0.35	392
0.358333	412
0.366667	431
0.375	439
0.383333	441
0.391667	438
0.4	440
0.408333	448
0.416667	479
0.425	516
0.433333	597
0.441667	673
0.45	814
0.458333	931
0.466667	1146
0.475	1311
0.483333	1602
0.491667	1820
0.5	2188
0.508333	2458
0.516667	2894
0.525	3200
0.533333	3663
0.541667	3963
0.55	4376
0.558333	4616
0.566667	4905
0.575	5047
0.583333	5176
0.591667	5207
0.6	5193
0.608333	5147
0.616667	5041
0.625	4953
0.633333	4814
0.641667	4726
0.65	4602
0.658333	4533
0.666667	4456
0.675	4421
0.683333	4390
0.691667	4383
0.7	4381
0.708333	4380
0.716667	4370
0.725	4354
0.733333	4313
0.741667	4279
0.75	4222
0.758333	4185
0.766667	4134
0.775	4107
0.783333	4074
0.791667	4054
0.8	4020
0.808333	3993
0.816667	3941
0.825	3899
0.833333	3833
0.841667	3793
0.85	3746
0.858333	3723
0.866667	3700
0.875	3691
0.883333	3678
0.891667	3663
0.9	3632
0.908333	3606
0.916667	3561
0.925	3532
0.933333	3498
0.941667	3485
0.95	3473
0.958333	3471
0.966667	3468
0.975	3462
0.983333	3446
0.991667	3429
1	3396
1.00833	3372
1.01667	3343
1.025	3328
1.03333	3317
1.04167	3317
1.05	3319
1.05833	3316
1.06667	3306
1.075	3294
1.08333	3266
1.09167	3247
1.1	3213
1.10833	3196
1.11667	3177
1.125	3171
1.13333	3171
1.14167	3170
1.15	3165
1.15833	3157
1.16667	3134
1.175	3117
1.18333	3082
1.19167	3059
1.2	3033
1.20833	3021
1.21667	3012
1.225	3008
1.23333	3007
1.24167	3004
1.25	2989
1.25833	2973
1.26667	2944
1.275	2924
1.28333	2896
1.29167	2885
1.3	2877
1.30833	2880
1.31667	2885
1.325	2888
1.33333	2883
1.34167	2869
1.35	2840
1.35833	2816
1.36667	2780
1.375	2760
1.38333	2744
1.39167	2742
1.4	2744
1.40833	2744
1.41667	2741
1.425	2735
1.43333	2712
1.44167	2695
1.45	2669
1.45833	2653
1.46667	2640
1.475	2637
1.48333	2641
1.49167	2642
1.5	2641
1.50833	2631
1.51667	2609
1.525	2591
1.53333	2559
1.54167	2542
1.55	2528
1.55833	2526
1.56667	2528
1.575	2534
1.58333	2535
1.59167	2530
1.6	2514
1.60833	2499
1.61667	2472
1.625	2453
1.63333	2434
1.64167	2427
1.65	2424
1.65833	2427
1.66667	2433
1.675	2432
1.68333	2426
1.69167	2418
1.7	2399
1.70833	2383
1.71667	2367
1.725	2360
1.73333	2358
1.74167	2360
1.75	2366
1.75833	2369
1.76667	2366
1.775	2357
1.78333	2335
1.79167	2316
1.8	2285
1.80833	2268
1.81667	2250
1.825	2242
1.83333	2242
1.84167	2247
1.85	2252
1.85833	2251
1.86667	2238
1.875	2227
1.88333	2203
1.89167	2188
1.9	2171
1.90833	2163
1.91667	2164
1.925	2167
1.93333	2173
1.94167	2176
1.95	2163
1.95833	2149
1.96667	2120
1.975	2101
1.98333	2075
1.99167	2066
2	2070
2.00833	2079
2.01667	2099
2.025	2115
2.03333	2126
2.04167	2130
2.05	2127
2.05833	2122
2.06667	2116
2.075	2118
2.08333	2125
2.09167	2133
2.1	2148
2.10833	2156
2.11667	2162
2.125	2157
2.13333	2144
2.14167	2129
2.15	2110
2.15833	2101
2.16667	2093
2.175	2094
2.18333	2099
2.19167	2104
2.2	2108
2.20833	2105
2.21667	2095
2.225	2082
2.23333	2073
2.24167	2069
2.25	2073
2.25833	2085
2.26667	2121
2.275	2151
2.28333	2209
2.29167	2251
2.3	2336
2.30833	2402
2.31667	2530
2.325	2640
2.33333	2856
2.34167	3044
2.35	3402
2.35833	3700
2.36667	4246
2.375	4682
2.38333	5453
2.39167	6048
2.4	7063
2.40833	7826
2.41667	9106
2.425	10058
2.43333	11707
2.44167	13059
2.45	15950
2.45833	19022
2.46667	27212
2.475	36870
2.48333	62121
2.49167	89515
2.5	152422
2.50833	211908
2.51667	329119
2.525	424481
2.53333	584955
2.54167	696238
2.55	853911
2.55833	944129
2.56667	1044615
2.575	1084084
2.58333	1100011
2.59167	1083507
2.6	1024910
2.60833	968489
2.61667	867765
2.625	795248
2.63333	686387
2.64167	617098
2.65	521903
2.65833	465094
2.66667	389884
2.675	345569
2.68333	285914
2.69167	249375
2.7	197615
2.70833	164284
2.71667	115603
2.725	84045
2.73333	38983
2.74167	11174
2.75	-25312
2.75833	-44965
2.76667	-64670
2.775	-69359
2.78333	-59491
2.79167	-38684
2.8	19269
2.80833	78890
2.81667	203313
2.825	310383
2.83333	503897
2.84167	650616
2.85	884495
2.85833	1040912
2.86667	1144930
2.875	1144928
2.88333	1144929
2.89167	1144926
2.9	1144927
2.90833	1144921
2.91667	1144925
2.925	1144922
2.93333	1144922
2.94167	1144921
2.95	1144926
2.95833	1144927
2.96667	1144923
2.975	1144921
2.98333	1144922
2.99167	1144923
3	1144928
3.00833	1144927
3.01667	1144929
3.025	1144927
3.03333	1144929
3.04167	1144928
3.05	1144929
3.05833	1144932
3.06667	1144925
3.075	1144926
3.08333	1144925
3.09167	1144927
3.1	1144927
3.10833	1144932
3.11667	1144929
3.125	1144934
3.13333	1144927
3.14167	1144925
3.15	1144920
3.15833	1144927
3.16667	1144125
3.175	1040546
3.18333	833535
3.19167	704458
3.2	534580
3.20833	439881
3.21667	326322
3.225	267979
3.23333	202420
3.24167	170633
3.25	136672
3.25833	120976
3.26667	104926
3.275	97816
3.28333	90757
3.29167	87658
3.3	84472
3.30833	82936
3.31667	81092
3.325	80019
3.33333	78497
3.34167	77496
3.35	75971
3.35833	74929
3.36667	73318
3.375	72206
3.38333	70485
3.39167	69304
3.4	67488
3.40833	66250
3.41667	64380
3.425	63124
3.43333	61253
3.44167	60021
3.45	58215
3.45833	57051
3.46667	55371
3.475	54309
3.48333	52801
3.49167	51857
3.5	50537
3.50833	49723
3.51667	48625
3.525	47991
3.53333	47267
3.54167	46986
3.55	46991
3.55833	47363
3.56667	48609
3.575	49962
3.58333	52820
3.59167	55269
3.6	59627
3.60833	62887
3.61667	68083
3.625	71640
3.63333	77012
3.64167	80650
3.65	86415
3.65833	90692
3.66667	98194
3.675	104155
3.68333	114668
3.69167	122619
3.7	135304
3.70833	143705
3.71667	154961
3.725	160845
3.73333	166187
3.74167	167036
3.75	164048
3.75833	159379
3.76667	149053
3.775	140485
3.78333	126157
3.79167	116185
3.8	101485
3.80833	92227
3.81667	79629
3.825	72233
3.83333	62728
3.84167	57427
3.85	50923
3.85833	47442
3.86667	43330
3.875	41207
3.88333	38783
3.89167	37569
3.9	36213
3.90833	35544
3.91667	34782
3.925	34380
3.93333	33860
3.94167	33532
3.95	33021
3.95833	32649
3.96667	32020
3.975	31549
3.98333	30766
3.99167	30198
4	29295
4.00833	28664
4.01667	27700
4.025	27055
4.03333	26105
4.04167	25491
4.05	24619
4.05833	24082
4.06667	23359
4.075	22945
4.08333	22444
4.09167	22199
4.1	21970
4.10833	21908
4.11667	21941
4.125	22032
4.13333	22243
4.14167	22407
4.15	22653
4.15833	22799
4.16667	22959
4.175	23024
4.18333	23052
4.19167	23028
4.2	22938
4.20833	22846
4.21667	22681
4.225	22552
4.23333	22341
4.24167	22187
4.25	21937
4.25833	21759
4.26667	21458
4.275	21236
4.28333	20864
4.29167	20588
4.3	20138
4.30833	19813
4.31667	19304
4.325	18960
4.33333	18456
4.34167	18134
4.35	17690
4.35833	17421
4.36667	17061
4.375	16849
4.38333	16559
4.39167	16378
4.4	16123
4.40833	15963
4.41667	15732
4.425	15594
4.43333	15410
4.44167	15308
4.45	15189
4.45833	15132
4.46667	15085
4.475	15075
4.48333	15097
4.49167	15133
4.5	15221
4.50833	15298
4.51667	15440
4.525	15544
4.53333	15691
4.54167	15778
4.55	15866
4.55833	15890
4.56667	15860
4.575	15795
4.58333	15639
4.59167	15498
4.6	15257
4.60833	15086
4.61667	14826
4.625	14660
4.63333	14427
4.64167	14281
4.65	14066
4.65833	13924
4.66667	13701
4.675	13545
4.68333	13298
4.69167	13128
4.7	12875
4.70833	12710
4.71667	12475
4.725	12325
4.73333	12116
4.74167	11985
4.75	11795
4.75833	11674
4.76667	11502
4.775	11396
4.78333	11258
4.79167	11180
4.8	11086
4.80833	11042
4.81667	10991
4.825	10963
4.83333	10928
4.84167	10901
4.85	10860
4.85833	10829
4.86667	10789
4.875	10767
4.88333	10747
4.89167	10739
4.9	10732
4.90833	10725
4.91667	10708
4.925	10685
4.93333	10635
4.94167	10590
4.95	10519
4.95833	10473
4.96667	10407
4.975	10372
4.98333	10324
4.99167	10297
5	10256
5.00833	10224
5.01667	10171
5.025	10131
5.03333	10066
5.04167	10025
5.05	9969
5.05833	9936
5.06667	9895
5.075	9871
5.08333	9838
5.09167	9813
5.1	9768
5.10833	9735
5.11667	9678
5.125	9635
5.13333	9573
5.14167	9533
5.15	9483
5.15833	9450
5.16667	9409
5.175	9378
5.18333	9327
5.19167	9287
5.2	9220
5.20833	9171
5.21667	9096
5.225	9052
5.23333	8996
5.24167	8966
5.25	8934
5.25833	8921
5.26667	8903
5.275	8896
5.28333	8893
5.29167	8898
5.3	8929
5.30833	8979
5.31667	9114
5.325	9261
5.33333	9583
5.34167	9873
5.35	10423
5.35833	10863
5.36667	11610
5.375	12156
5.38333	13009
5.39167	13577
5.4	14380
5.40833	14855
5.41667	15437
5.425	15714
5.43333	15938
5.44167	15953
5.45	15777
5.45833	15543
5.46667	15046
5.475	14643
5.48333	13973
5.49167	13508
5.5	12820
5.50833	12379
5.51667	11762
5.525	11380
5.53333	10859
5.54167	10547
5.55	10127
5.55833	9886
5.56667	9580
5.575	9413
5.58333	9219
5.59167	9124
5.6	9022
5.60833	8980
5.61667	8938
5.625	8920
5.63333	8907
5.64167	8904
5.65	8903
5.65833	8906
5.66667	8915
5.675	8922
5.68333	8925
5.69167	8921
5.7	8898
5.70833	8872
5.71667	8808
5.725	8753
5.73333	8653
5.74167	8576
5.75	8462
5.75833	8388
5.76667	8283
5.775	8221
5.78333	8138
5.79167	8090
5.8	8019
5.80833	7972
5.81667	7914
5.825	7884
5.83333	7867
5.84167	7881
5.85	7956
5.85833	8049
5.86667	8257
5.875	8449
5.88333	8805
5.89167	9086
5.9	9554
5.90833	9889
5.91667	10406
5.925	10744
5.93333	11213
5.94167	11483
5.95	11798
5.95833	11935
5.96667	12015
5.975	11981
5.98333	11805
5.99167	11614
6	11247
6.00833	10966
6.01667	10520
6.025	10222
6.03333	9790
6.04167	9518
6.05	9134
6.05833	8896
6.06667	8565
6.075	8361
6.08333	8084
6.09167	7919
6.1	7708
6.10833	7592
6.11667	7448
6.125	7375
6.13333	7285
6.14167	7231
6.15	7156
6.15833	7105
6.16667	7031
6.175	6980
6.18333	6913
6.19167	6873
6.2	6824
6.20833	6798
6.21667	6760
6.225	6739
6.23333	6697
6.24167	6673
6.25	6616
6.25833	6582
6.26667	6530
6.275	6501
6.28333	6467
6.29167	6457
6.3	6452
6.30833	6455
6.31667	6467
6.325	6476
6.33333	6483
6.34167	6485
6.35	6481
6.35833	6475
6.36667	6467
6.375	6460
6.38333	6453
6.39167	6448
6.4	6435
6.40833	6422
6.41667	6389
6.425	6362
6.43333	6316
6.44167	6287
6.45	6256
6.45833	6256
6.46667	6302
6.475	6385
6.48333	6627
6.49167	6901
6.5	7588
6.50833	8311
6.51667	9971
6.525	11606
6.53333	15111
6.54167	18317
6.55	24668
6.55833	30058
6.56667	39930
6.575	47696
6.58333	60854
6.59167	70435
6.6	85435
6.60833	95503
6.61667	109966
6.625	118791
6.63333	130164
6.64167	136238
6.65	142765
6.65833	145331
6.66667	146550
6.675	145735
6.68333	142399
6.69167	138999
6.7	132569
6.70833	127640
6.71667	119678
6.725	114178
6.73333	105922
6.74167	100523
6.75	92742
6.75833	87812
6.76667	80867
6.775	76543
6.78333	70539
6.79167	66847
6.8	61769
6.80833	58674
6.81667	54439
6.825	51867
6.83333	48350
6.84167	46212
6.85	43284
6.85833	41495
6.86667	39041
6.875	37538
6.88333	35481
6.89167	34227
6.9	32514
6.90833	31470
6.91667	30042
6.925	29170
6.93333	27962
6.94167	27212
6.95	26161
6.95833	25505
6.96667	24586
6.975	24018
6.98333	23232
6.99167	22754
7	22109
7.00833	21727
7.01667	21228
7.025	20947
7.03333	20609
7.04167	20453
7.05	20319
7.05833	20310
7.06667	20422
7.075	20578
7.08333	20913
7.09167	21187
7.1	21626
7.10833	21910
7.11667	22270
7.125	22436
7.13333	22555
7.14167	22532
7.15	22345
7.15833	22122
7.16667	21665
7.175	21287
7.18333	20650
7.19167	20200
7.2	19523
7.20833	19097
7.21667	18529
7.225	18221
7.23333	17879
7.24167	17730
7.25	17604
7.25833	17560
7.26667	17504
7.275	17441
7.28333	17254
7.29167	17055
7.3	16637
7.30833	16278
7.31667	15653
7.325	15202
7.33333	14508
7.34167	14051
7.35	13405
7.35833	13002
7.36667	12454
7.375	12123
7.38333	11676
7.39167	11412
7.4	11056
7.40833	10848
7.41667	10574
7.425	10416
7.43333	10212
7.44167	10095
7.45	9941
7.45833	9845
7.46667	9706
7.475	9614
7.48333	9476
7.49167	9384
7.5	9260
7.50833	9186
7.51667	9092
7.525	9048
7.53333	9000
7.54167	8982
7.55	8974
7.55833	8983
7.56667	9025
7.575	9076
7.58333	9205
7.59167	9337
7.6	9603
7.60833	9832
7.61667	10235
7.625	10533
7.63333	10997
7.64167	11298
7.65	11706
7.65833	11934
7.66667	12187
7.675	12288
7.68333	12339
7.69167	12306
7.7	12162
7.70833	12006
7.71667	11693
7.725	11439
7.73333	11005
7.74167	10694
7.75	10211
7.75833	9894
7.76667	9449
7.775	9174
7.78333	8810
7.79167	8594
7.8	8313
7.80833	8145
7.81667	7915
7.825	7776
7.83333	7584
7.84167	7473
7.85	7328
7.85833	7255
7.86667	7176
7.875	7145
7.88333	7118
7.89167	7109
7.9	7097
7.90833	7081
7.91667	7044
7.925	7006
7.93333	6933
7.94167	6876
7.95	6782
7.95833	6715
7.96667	6619
7.975	6554
7.98333	6456
7.99167	6386
8	6282
8.00833	6209
8.01667	6107
8.025	6043
8.03333	5962
8.04167	5919
8.05	5871
8.05833	5849
8.06667	5822
8.075	5806
8.08333	5776
8.09167	5754
8.1	5714
8.10833	5687
8.11667	5652
8.125	5637
8.13333	5621
8.14167	5621
8.15	5622
8.15833	5625
8.16667	5622
8.175	5615
8.18333	5602
8.19167	5594
8.2	5600
8.20833	5621
8.21667	5691
8.225	5771
8.23333	5942
8.24167	6087
8.25	6355
8.25833	6559
8.26667	6904
8.275	7160
8.28333	7581
8.29167	7892
8.3	8402
8.30833	8771
8.31667	9362
8.325	9766
8.33333	10374
8.34167	10764
8.35	11284
8.35833	11574
8.36667	11891
8.375	12010
8.38333	12043
8.39167	11962
8.4	11697
8.40833	11431
8.41667	10920
8.425	10521
8.43333	9867
8.44167	9414
8.45	8734
8.45833	8299
8.46667	7693
8.475	7329
8.48333	6846
8.49167	6570
8.5	6204
8.50833	5990
8.51667	5703
8.525	5532
8.53333	5297
8.54167	5155
8.55	4970
8.55833	4864
8.56667	4732
8.575	4662
8.58333	4576
8.59167	4525
8.6	4461
8.60833	4417
8.61667	4351
8.625	4303
8.63333	4237
8.64167	4199
8.65	4148
8.65833	4128
8.66667	4117
8.675	4121
8.68333	4155
8.69167	4189
8.7	4259
8.70833	4313
8.71667	4406
8.725	4473
8.73333	4578
8.74167	4650
8.75	4753
8.75833	4816
8.76667	4892
8.775	4928
8.78333	4955
8.79167	4956
8.8	4932
8.80833	4908
8.81667	4868
8.825	4841
8.83333	4816
8.84167	4800
8.85	4787
8.85833	4777
8.86667	4751
8.875	4729
8.88333	4685
8.89167	4652
8.9	4606
8.90833	4581
8.91667	4561
8.925	4557
8.93333	4561
8.94167	4569
8.95	4579
8.95833	4582
8.96667	4578
8.975	4572
8.98333	4565
8.99167	4564
9	4572
9.00833	4586
9.01667	4617
9.025	4643
9.03333	4685
9.04167	4709
9.05	4737
9.05833	4754
9.06667	4774
9.075	4787
9.08333	4813
9.09167	4835
9.1	4872
9.10833	4901
9.11667	4938
9.125	4961
9.13333	4982
9.14167	4986
9.15	4985
9.15833	4978
9.16667	4966
9.175	4959
9.18333	4951
9.19167	4948
9.2	4944
9.20833	4943
9.21667	4933
9.225	4926
9.23333	4905
9.24167	4888
9.25	4861
9.25833	4846
9.26667	4834
9.275	4828
9.28333	4830
9.29167	4832
9.3	4824
9.30833	4811
9.31667	4780
9.325	4750
9.33333	4703
9.34167	4672
9.35	4640
9.35833	4634
9.36667	4648
9.375	4671
9.38333	4718
9.39167	4757
9.4	4809
9.40833	4844
9.41667	4892
9.425	4921
9.43333	4971
9.44167	5008
9.45	5066
9.45833	5104
9.46667	5151
9.475	5171
9.48333	5184
9.49167	5177
9.5	5152
9.50833	5128
9.51667	5091
9.525	5070
9.53333	5046
9.54167	5035
9.55	5022
9.55833	5010
9.56667	4981
9.575	4951
9.58333	4891
9.59167	4844
9.6	4765
9.60833	4714
9.61667	4641
9.625	4596
9.63333	4528
9.64167	4487
9.65	4416
9.65833	4363
9.66667	4270
9.675	4205
9.68333	4102
9.69167	4037
9.7	3945
9.70833	3892
9.71667	3824
9.725	3786
9.73333	3729
9.74167	3690
9.75	3626
9.75833	3577
9.76667	3497
9.775	3443
9.78333	3366
9.79167	3323
9.8	3268
9.80833	3234
9.81667	3190
9.825	3157
9.83333	3105
9.84167	3057
9.85	2981
9.85833	2925
9.86667	2839
9.875	2787
9.88333	2717
9.89167	2677
9.9	2627
9.90833	2597
9.91667	2550
9.925	2513
9.93333	2449
9.94167	2403
9.95	2335
9.95833	2295
9.96667	2250
9.975	2232
9.98333	2217
9.99167	2213
10	2215
10.0083	2217
10.0167	2226
10.025	2237
10.0333	2273
10.0417	2323
10.05	2447
10.0583	2570
10.0667	2820
10.075	3034
10.0833	3417
10.0917	3710
10.1	4196
10.1083	4545
10.1167	5103
10.125	5487
10.1333	6074
10.1417	6459
10.15	7021
10.1583	7374
10.1667	7857
10.175	8146
10.1833	8533
10.1917	8765
10.2	9108
10.2083	9346
10.2167	9750
10.225	10069
10.2333	10632
10.2417	11073
10.25	11825
10.2583	12375
10.2667	13253
10.275	13853
10.2833	14750
10.2917	15327
10.3	16137
10.3083	16632
10.3167	17284
10.325	17654
10.3333	18101
10.3417	18325
10.35	18540
10.3583	18603
10.3667	18582
10.375	18499
10.3833	18284
10.3917	18092
10.4	17749
10.4083	17488
10.4167	17063
10.425	16763
10.4333	16291
10.4417	15962
10.45	15442
10.4583	15085
10.4667	14533
10.475	14164
10.4833	13614
10.4917	13257
10.5	12747
10.5083	12421
10.5167	11951
10.525	11644
10.5333	11194
10.5417	10896
10.55	10454
10.5583	10170
10.5667	9762
10.575	9509
10.5833	9162
10.5917	8948
10.6	8654
10.6083	8463
10.6167	8181
10.625	7992
10.6333	7700
10.6417	7502
10.65	7207
10.6583	7013
10.6667	6733
10.675	6561
10.6833	6310
10.6917	6147
10.7	5910
10.7083	5750
10.7167	5507
10.725	5350
10.7333	5118
10.7417	4975
10.75	4780
10.7583	4666
10.7667	4518
10.775	4429
10.7833	4309
10.7917	4234
10.8	4122
10.8083	4046
10.8167	3937
10.825	3868
10.8333	3778
10.8417	3730
10.85	3671
10.8583	3645
10.8667	3617
10.875	3600
10.8833	3578
10.8917	3560
10.9	3532
10.9083	3513
10.9167	3488
10.925	3477
10.9333	3471
10.9417	3477
10.95	3486
10.9583	3495
10.9667	3503
10.975	3500
10.9833	3482
10.9917	3461
11	3429
11.0083	3392
11.0167	3373
11.025	3359
11.0333	3355
11.0417	3352
11.05	3356
11.0583	3351
11.0667	3345
11.075	3330
11.0833	3318
11.0917	3307
11.1	3309
11.1083	3329
11.1167	3350
11.125	3395
11.1333	3423
11.1417	3466
11.15	3480
11.1583	3491
11.1667	3494
11.175	3486
11.1833	3485
11.1917	3489
11.2	3498
11.2083	3515
11.2167	3527
11.225	3538
11.2333	3535
11.2417	3513
11.25	3491
11.2583	3450
11.2667	3425
11.275	3395
11.2833	3383
11.2917	3374
11.3	3369
11.3083	3364
11.3167	3352
11.325	3328
11.3333	3303
11.3417	3259
11.35	3226
11.3583	3177
11.3667	3143
11.375	3096
11.3833	3062
11.3917	3005
11.4	2962
11.4083	2881
11.4167	2820
11.425	2718
11.4333	2647
11.4417	2540
11.45	2475
11.4583	2386
11.4667	2333
11.475	2262
11.4833	2215
11.4917	2148
11.5	2099
11.5083	2037
11.5167	2007
11.525	2002
11.5333	2050
11.5417	2247
11.55	2490
11.5583	3075
11.5667	3635
11.575	4731
11.5833	5620
11.5917	7131
11.6	8199
11.6083	9765
11.6167	10711
11.625	11855
11.6333	12377
11.6417	12746
11.65	12705
11.6583	12246
11.6667	11712
11.675	10656
11.6833	9837
11.6917	8538
11.7	7672
11.7083	6451
11.7167	5714
11.725	4746
11.7333	4194
11.7417	3503
11.75	3117
11.7583	2636
11.7667	2366
11.775	2030
11.7833	1848
11.7917	1632
11.8	1522
11.8083	1407
11.8167	1352
11.825	1300
11.8333	1271
11.8417	1230
11.85	1198
11.8583	1141
11.8667	1096
11.875	1032
11.8833	991
11.8917	942
11.9	916
11.9083	884
11.9167	867
11.925	839
11.9333	814
11.9417	776
11.95	744
11.9583	703
11.9667	677
11.975	655
11.9833	649
11.9917	649
12	654
12.0083	665
12.0167	671
12.025	675
12.0333	669
12.0417	658
12.05	650
12.0583	640
12.0667	635
12.075	647
12.0833	659
12.0917	683
12.1	701
12.1083	720
12.1167	725
12.125	728
12.1333	723
12.1417	717
12.15	715
12.1583	724
12.1667	737
12.175	761
12.1833	777
12.1917	793
12.2	793
12.2083	778
12.2167	762
12.225	730
12.2333	709
12.2417	689
12.25	682
12.2583	679
12.2667	678
12.275	670
12.2833	657
12.2917	621
12.3	589
12.3083	538
12.3167	500
12.325	457
12.3333	435
12.3417	414
12.35	403
12.3583	388
12.3667	371
12.375	337
12.3833	308
12.3917	256
12.4	223
12.4083	181
12.4167	160
12.425	141
12.4333	135
12.4417	128
12.45	120
12.4583	102
12.4667	84
12.475	50
12.4833	23
12.4917	-6
12.5	-24
12.5083	-34
12.5167	-36
12.525	-31
12.5333	-27
12.5417	-25
12.55	-33
12.5583	-48
12.5667	-64
12.575	-90
12.5833	-101
12.5917	-110
12.6	-110
12.6083	-96
12.6167	-87
12.625	-72
12.6333	-65
12.6417	-62
12.65	-61
12.6583	-59
12.6667	-51
12.675	-19
12.6833	16
12.6917	91
12.7	146
12.7083	235
12.7167	287
12.725	338
12.7333	353
12.7417	342
12.75	318
12.7583	264
12.7667	223
12.775	157
12.7833	117
12.7917	57
12.8	13
12.8083	-51
12.8167	-102
12.825	-184
12.8333	-237
12.8417	-310
12.85	-349
12.8583	-389
12.8667	-407
12.875	-417
12.8833	-420
12.8917	-434
12.9	-447
12.9083	-482
12.9167	-511
12.925	-554
12.9333	-578
12.9417	-602
12.95	-609
12.9583	-607
12.9667	-604
12.975	-598
12.9833	-601
12.9917	-619
13	-636
13.0083	-666
13.0167	-684
13.025	-699
13.0333	-700
13.0417	-692
13.05	-678
13.0583	-654
13.0667	-636
13.075	-610
13.0833	-585
13.0917	-535
13.1	-481
13.1083	-359
13.1167	-245
13.125	-8
13.1333	193
13.1417	563
13.15	856
13.1583	1357
13.1667	1730
13.175	2344
13.1833	2781
13.1917	3480
13.2	3965
13.2083	4713
13.2167	5212
13.225	5941
13.2333	6406
13.2417	7038
13.25	7409
13.2583	7882
13.2667	8135
13.275	8426
13.2833	8564
13.2917	8695
13.3	8736
13.3083	8732
13.3167	8687
13.325	8558
13.3333	8430
13.3417	8178
13.35	7976
13.3583	7633
13.3667	7386
13.375	7002
13.3833	6740
13.3917	6360
13.4	6104
13.4083	5719
13.4167	5460
13.425	5064
13.4333	4795
13.4417	4394
13.45	4131
13.4583	3760
13.4667	3529
13.475	3213
13.4833	3020
13.4917	2751
13.5	2578
13.5083	2324
13.5167	2156
13.525	1914
13.5333	1758
13.5417	1546
13.55	1417
13.5583	1251
13.5667	1155
13.575	1026
13.5833	947
13.5917	830
13.6	752
13.6083	633
13.6167	554
13.625	447
13.6333	383
13.6417	308
13.65	268
13.6583	222
13.6667	195
13.675	160
13.6833	129
13.6917	78
13.7	39
13.7083	-18
13.7167	-59
13.725	-112
13.7333	-143
13.7417	-180
13.75	-204
13.7583	-241
13.7667	-270
13.775	-318
13.7833	-361
13.7917	-428
13.8	-478
13.8083	-545
13.8167	-583
13.825	-628
13.8333	-648
13.8417	-669
13.85	-685
13.8583	-708
13.8667	-731
13.875	-774
13.8833	-806
13.8917	-851
13.9	-877
13.9083	-902
13.9167	-910
13.925	-911
13.9333	-907
13.9417	-912
13.95	-921
13.9583	-945
13.9667	-966
13.975	-1000
13.9833	-1020
13.9917	-1035
14	-1036
14.0083	-1026
14.0167	-1013
14.025	-998
14.0333	-995
14.0417	-1006
14.05	-1022
14.0583	-1053
14.0667	-1072
14.075	-1094
14.0833	-1101
14.0917	-1099
14.1	-1094
14.1083	-1090
14.1167	-1094
14.125	-1112
14.1333	-1134
14.1417	-1171
14.15	-1199
14.1583	-1233
14.1667	-1248
14.175	-1258
14.1833	-1261
14.1917	-1261
14.2	-1263
14.2083	-1275
14.2167	-1293
14.225	-1323
14.2333	-1349
14.2417	-1385
14.25	-1404
14.2583	-1423
14.2667	-1429
14.275	-1431
14.2833	-1432
14.2917	-1438
14.3	-1448
14.3083	-1472
14.3167	-1490
14.325	-1521
14.3333	-1538
14.3417	-1556
14.35	-1561
14.3583	-1559
14.3667	-1555
14.375	-1548
14.3833	-1546
14.3917	-1554
14.4	-1564
14.4083	-1585
14.4167	-1602
14.425	-1617
14.4333	-1619
14.4417	-1609
14.45	-1593
14.4583	-1565
14.4667	-1547
14.475	-1530
14.4833	-1526
14.4917	-1532
14.5	-1538
14.5083	-1546
14.5167	-1546
14.525	-1531
14.5333	-1513
14.5417	-1477
14.55	-1458
14.5583	-1437
14.5667	-1436
14.575	-1446
14.5833	-1459
14.5917	-1478
14.6	-1484
14.6083	-1481
14.6167	-1474
14.625	-1453
14.6333	-1438
14.6417	-1423
14.65	-1421
14.6583	-1431
14.6667	-1443
14.675	-1462
14.6833	-1469
14.6917	-1472
14.7	-1465
14.7083	-1444
14.7167	-1429
14.725	-1412
14.7333	-1406
14.7417	-1414
14.75	-1424
14.7583	-1446
14.7667	-1460
14.775	-1471
14.7833	-1473
14.7917	-1467
14.8	-1460
14.8083	-1449
14.8167	-1448
14.825	-1453
14.8333	-1464
14.8417	-1482
14.85	-1494
14.8583	-1506
14.8667	-1508
14.875	-1501
14.8833	-1491
14.8917	-1471
14.9	-1462
14.9083	-1453
14.9167	-1453
14.925	-1465
14.9333	-1477
14.9417	-1490
14.95	-1491
14.9583	-1478
14.9667	-1457
14.975	-1406
14.9833	-1366
14.9917	-1298
15	-1249
15.0083	-1178
15.0167	-1126
15.025	-1051
15.0333	-993
15.0417	-900
15.05	-832
15.0583	-733
15.0667	-675
15.075	-609
15.0833	-590
15.0917	-598
15.1	-627
15.1083	-703
15.1167	-764
15.125	-866
15.1333	-929
15.1417	-1014
15.15	-1066
15.1583	-1136
15.1667	-1185
15.175	-1261
15.1833	-1317
15.1917	-1401
15.2	-1452
15.2083	-1513
15.2167	-1543
15.225	-1568
15.2333	-1575
15.2417	-1577
15.25	-1579
15.2583	-1593
15.2667	-1607
15.275	-1636
15.2833	-1657
15.2917	-1682
15.3	-1690
15.3083	-1687
15.3167	-1677
15.325	-1655
15.3333	-1640
15.3417	-1626
15.35	-1626
15.3583	-1629
15.3667	-1637
15.375	-1645
15.3833	-1646
15.3917	-1637
15.4	-1622
15.4083	-1593
15.4167	-1569
15.425	-1528
15.4333	-1497
15.4417	-1429
15.45	-1357
15.4583	-1169
15.4667	-960
15.475	-462
15.4833	29
15.4917	1066
15.5	1983
15.5083	3690
15.5167	5036
15.525	7280
15.5333	8857
15.5417	11189
15.55	12628
15.5583	14454
15.5667	15374
15.575	16226
15.5833	16413
15.5917	16145
15.6	15624
15.6083	14433
15.6167	13424
15.625	11716
15.6333	10513
15.6417	8724
15.65	7586
15.6583	6026
15.6667	5096
15.675	3887
15.6833	3196
15.6917	2313
15.7	1814
15.7083	1180
15.7167	822
15.725	377
15.7333	135
15.7417	-154
15.75	-308
15.7583	-484
15.7667	-581
15.775	-705
15.7833	-783
15.7917	-897
15.8	-972
15.8083	-1078
15.8167	-1138
15.825	-1213
15.8333	-1251
15.8417	-1288
15.85	-1305
15.8583	-1328
15.8667	-1348
15.875	-1387
15.8833	-1417
15.8917	-1464
15.9	-1494
15.9083	-1525
15.9167	-1535
15.925	-1535
15.9333	-1525
15.9417	-1500
15.95	-1476
15.9583	-1434
15.9667	-1406
15.975	-1345
15.9833	-1296
15.9917	-1202
16	-1126
16.0083	-993
16.0167	-898
16.025	-760
16.0333	-678
16.0417	-586
16.05	-545
16.0583	-527
16.0667	-543
16.075	-596
16.0833	-643
16.0917	-728
16.1	-786
16.1083	-869
16.1167	-925
16.125	-1005
16.1333	-1061
16.1417	-1142
16.15	-1198
16.1583	-1277
16.1667	-1328
16.175	-1385
16.1833	-1412
16.1917	-1436
16.2	-1446
16.2083	-1457
16.2167	-1467
16.225	-1493
16.2333	-1515
16.2417	-1558
16.25	-1586
16.2583	-1621
16.2667	-1636
16.275	-1645
16.2833	-1642
16.2917	-1632
16.3	-1627
16.3083	-1626
16.3167	-1634
16.325	-1656
16.3333	-1673
16.3417	-1693
16.35	-1703
16.3583	-1696
16.3667	-1682
16.375	-1662
16.3833	-1647
16.3917	-1637
16.4	-1640
16.4083	-1655
16.4167	-1672
16.425	-1692
16.4333	-1699
16.4417	-1696
16.45	-1689
16.4583	-1669
16.4667	-1659
16.475	-1654
16.4833	-1659
16.4917	-1683
16.5	-1706
16.5083	-1749
16.5167	-1777
16.525	-1810
16.5333	-1825
16.5417	-1838
16.55	-1843
16.5583	-1853
16.5667	-1867
16.575	-1892
16.5833	-1915
16.5917	-1954
16.6	-1980
16.6083	-2011
16.6167	-2026
16.625	-2037
16.6333	-2037
16.6417	-2033
16.65	-2031
[truncated: 3,402 more rows]

## Sheet: Ileal digesta 19
min	Intensity
0	638
0.00833333	320
0.0166667	11
0.025	11
0.0333333	-13
0.0416667	-27
0.05	-34
0.0583333	-26
0.0666667	-7
0.075	8
0.0833333	38
0.0916667	50
0.1	61
0.108333	62
0.116667	62
0.125	64
0.133333	68
0.141667	78
0.15	101
0.158333	115
0.166667	138
0.175	153
0.183333	167
0.191667	172
0.2	173
0.208333	170
0.216667	170
0.225	174
0.233333	187
0.241667	205
0.25	236
0.258333	259
0.266667	286
0.275	300
0.283333	309
0.291667	311
0.3	313
0.308333	315
0.316667	327
0.325	341
0.333333	373
0.341667	398
0.35	434
0.358333	454
0.366667	475
0.375	482
0.383333	489
0.391667	492
0.4	512
0.408333	535
0.416667	588
0.425	639
0.433333	739
0.441667	820
0.45	976
0.458333	1103
0.466667	1330
0.475	1512
0.483333	1825
0.491667	2067
0.5	2472
0.508333	2769
0.516667	3238
0.525	3557
0.533333	4025
0.541667	4317
0.55	4700
0.558333	4905
0.566667	5127
0.575	5211
0.583333	5244
0.591667	5205
0.6	5073
0.608333	4947
0.616667	4723
0.625	4562
0.633333	4330
0.641667	4195
0.65	4031
0.658333	3951
0.666667	3881
0.675	3861
0.683333	3858
0.691667	3870
0.7	3884
0.708333	3890
0.716667	3884
0.725	3871
0.733333	3841
0.741667	3817
0.75	3778
0.758333	3756
0.766667	3726
0.775	3712
0.783333	3688
0.791667	3669
0.8	3634
0.808333	3603
0.816667	3551
0.825	3516
0.833333	3460
0.841667	3433
0.85	3401
0.858333	3384
0.866667	3369
0.875	3359
0.883333	3341
0.891667	3320
0.9	3284
0.908333	3257
0.916667	3215
0.925	3193
0.933333	3169
0.941667	3162
0.95	3160
0.958333	3162
0.966667	3161
0.975	3154
0.983333	3133
0.991667	3114
1	3082
1.00833	3065
1.01667	3045
1.025	3041
1.03333	3040
1.04167	3043
1.05	3043
1.05833	3034
1.06667	3010
1.075	2988
1.08333	2949
1.09167	2924
1.1	2895
1.10833	2883
1.11667	2875
1.125	2872
1.13333	2870
1.14167	2864
1.15	2847
1.15833	2830
1.16667	2795
1.175	2774
1.18333	2745
1.19167	2731
1.2	2722
1.20833	2722
1.21667	2722
1.225	2722
1.23333	2713
1.24167	2701
1.25	2679
1.25833	2660
1.26667	2632
1.275	2616
1.28333	2601
1.29167	2596
1.3	2594
1.30833	2593
1.31667	2586
1.325	2577
1.33333	2556
1.34167	2539
1.35	2511
1.35833	2496
1.36667	2477
1.375	2472
1.38333	2469
1.39167	2469
1.4	2470
1.40833	2465
1.41667	2448
1.425	2431
1.43333	2401
1.44167	2378
1.45	2354
1.45833	2342
1.46667	2332
1.475	2334
1.48333	2333
1.49167	2331
1.5	2318
1.50833	2301
1.51667	2270
1.525	2248
1.53333	2215
1.54167	2203
1.55	2190
1.55833	2191
1.56667	2194
1.575	2196
1.58333	2190
1.59167	2180
1.6	2157
1.60833	2135
1.61667	2109
1.625	2093
1.63333	2086
1.64167	2088
1.65	2094
1.65833	2100
1.66667	2102
1.675	2097
1.68333	2077
1.69167	2062
1.7	2036
1.70833	2024
1.71667	2013
1.725	2014
1.73333	2018
1.74167	2024
1.75	2026
1.75833	2023
1.76667	1998
1.775	1977
1.78333	1944
1.79167	1921
1.8	1894
1.80833	1884
1.81667	1875
1.825	1873
1.83333	1873
1.84167	1868
1.85	1858
1.85833	1847
1.86667	1825
1.875	1809
1.88333	1790
1.89167	1779
1.9	1774
1.90833	1776
1.91667	1782
1.925	1783
1.93333	1784
1.94167	1780
1.95	1765
1.95833	1750
1.96667	1726
1.975	1710
1.98333	1697
1.99167	1696
2	1699
2.00833	1708
2.01667	1720
2.025	1727
2.03333	1729
2.04167	1729
2.05	1722
2.05833	1718
2.06667	1719
2.075	1726
2.08333	1742
2.09167	1756
2.1	1770
2.10833	1777
2.11667	1770
2.125	1760
2.13333	1735
2.14167	1717
2.15	1698
2.15833	1692
2.16667	1699
2.175	1709
2.18333	1726
2.19167	1736
2.2	1741
2.20833	1738
2.21667	1730
2.225	1726
2.23333	1728
2.24167	1742
2.25	1783
2.25833	1821
2.26667	1896
2.275	1956
2.28333	2061
2.29167	2143
2.3	2296
2.30833	2421
2.31667	2663
2.325	2866
2.33333	3244
2.34167	3549
2.35	4084
2.35833	4492
2.36667	5176
2.375	5677
2.38333	6483
2.39167	7053
2.4	7948
2.40833	8567
2.41667	9533
2.425	10218
2.43333	11442
2.44167	12576
2.45	15504
2.45833	19151
2.46667	29778
2.475	42735
2.48333	76553
2.49167	112647
2.5	193290
2.50833	267223
2.51667	407915
2.525	518216
2.53333	696420
2.54167	814654
2.55	973614
2.55833	1058694
2.56667	1139649
2.575	1144870
2.58333	1144866
2.59167	1132366
2.6	1053472
2.60833	985502
2.61667	870989
2.625	791635
2.63333	675695
2.64167	603441
2.65	505694
2.65833	448027
2.66667	372143
2.675	327546
2.68333	267432
2.69167	230537
2.7	178256
2.70833	144730
2.71667	96217
2.725	65336
2.73333	22511
2.74167	-2596
2.75	-32433
2.75833	-45220
2.76667	-49600
2.775	-39801
2.78333	-582
2.79167	45192
2.8	147755
2.80833	240331
2.81667	414410
2.825	551003
2.83333	776595
2.84167	932859
2.85	1134319
2.85833	1144876
2.86667	1144876
2.875	1144875
2.88333	1144872
2.89167	1144874
2.9	1144874
2.90833	1144872
2.91667	1144873
2.925	1144870
2.93333	1144871
2.94167	1144871
2.95	1144873
2.95833	1144878
2.96667	1144873
2.975	1144871
2.98333	1144876
2.99167	1144874
3	1144874
3.00833	1144878
3.01667	1144878
3.025	1144883
3.03333	1144881
3.04167	1144879
3.05	1144883
3.05833	1144880
3.06667	1144880
3.075	1144881
3.08333	1144877
3.09167	1144877
3.1	1144875
3.10833	1144882
3.11667	1144877
3.125	1144882
3.13333	1144872
3.14167	1144884
3.15	1144880
3.15833	1131138
3.16667	944567
3.175	809991
3.18333	625752
3.19167	519256
3.2	387184
3.20833	317043
3.21667	235654
3.225	194889
3.23333	149824
3.24167	128341
3.25	105821
3.25833	95764
3.26667	86058
3.275	82195
3.28333	79003
3.29167	78020
3.3	77506
3.30833	77498
3.31667	77625
3.325	77672
3.33333	77557
3.34167	77320
3.35	76708
3.35833	76133
3.36667	75053
3.375	74205
3.38333	72771
3.39167	71731
3.4	70074
3.40833	68923
3.41667	67152
3.425	65956
3.43333	64162
3.44167	62983
3.45	61264
3.45833	60166
3.46667	58608
3.475	57643
3.48333	56337
3.49167	55587
3.5	54715
3.50833	54358
3.51667	54287
3.525	54632
3.53333	55874
3.54167	57244
3.55	60135
3.55833	62577
3.56667	66821
3.575	69867
3.58333	74393
3.59167	77165
3.6	80663
3.60833	82477
3.61667	84466
3.625	85485
3.63333	87045
3.64167	88470
3.65	91785
3.65833	95061
3.66667	101739
3.675	107246
3.68333	116484
3.69167	122751
3.7	131204
3.70833	135580
3.71667	139367
3.725	139733
3.73333	136914
3.74167	132950
3.75	124456
3.75833	117536
3.76667	106103
3.775	98238
3.78333	86734
3.79167	79556
3.8	69853
3.80833	64201
3.81667	56990
3.825	53001
3.83333	48123
3.84167	45518
3.85	42419
3.85833	40791
3.86667	38858
3.875	37837
3.88333	36612
3.89167	35956
3.9	35159
3.90833	34727
3.91667	34187
3.925	33877
3.93333	33446
3.94167	33156
3.95	32685
3.95833	32330
3.96667	31717
3.975	31251
3.98333	30465
3.99167	29896
4	28991
4.00833	28368
4.01667	27422
4.025	26803
4.03333	25908
4.04167	25354
4.05	24606
4.05833	24180
4.06667	23665
4.075	23415
4.08333	23180
4.09167	23116
4.1	23127
4.10833	23194
4.11667	23337
4.125	23439
4.13333	23566
4.14167	23615
4.15	23625
4.15833	23585
4.16667	23466
4.175	23360
4.18333	23175
4.19167	23046
4.2	22853
4.20833	22727
4.21667	22537
4.225	22405
4.23333	22178
4.24167	22004
4.25	21698
4.25833	21466
4.26667	21064
4.275	20772
4.28333	20295
4.29167	19962
4.3	19450
4.30833	19109
4.31667	18608
4.325	18295
4.33333	17861
4.34167	17600
4.35	17256
4.35833	17058
4.36667	16797
4.375	16642
4.38333	16426
4.39167	16291
4.4	16102
4.40833	15984
4.41667	15830
4.425	15747
4.43333	15665
4.44167	15639
4.45	15645
4.45833	15680
4.46667	15766
4.475	15842
4.48333	15966
4.49167	16051
4.5	16168
4.50833	16229
4.51667	16288
4.525	16296
4.53333	16256
4.54167	16191
4.55	16035
4.55833	15896
4.56667	15652
4.575	15470
4.58333	15192
4.59167	15012
4.6	14761
4.60833	14610
4.61667	14403
4.625	14273
4.63333	14085
4.64167	13955
4.65	13750
4.65833	13601
4.66667	13366
4.675	13206
4.68333	12959
4.69167	12801
4.7	12574
4.70833	12433
4.71667	12234
4.725	12111
4.73333	11939
4.74167	11832
4.75	11675
4.75833	11582
4.76667	11454
4.775	11379
4.78333	11287
4.79167	11241
4.8	11186
4.80833	11159
4.81667	11121
4.825	11096
4.83333	11052
4.84167	11020
4.85	10972
4.85833	10943
4.86667	10904
4.875	10884
4.88333	10863
4.89167	10855
4.9	10840
4.90833	10826
4.91667	10792
4.925	10759
4.93333	10704
4.94167	10662
4.95	10604
4.95833	10569
4.96667	10527
4.975	10510
4.98333	10485
4.99167	10468
5	10439
5.00833	10415
5.01667	10367
5.025	10336
5.03333	10286
5.04167	10260
5.05	10225
5.05833	10207
5.06667	10184
5.075	10166
5.08333	10129
5.09167	10093
5.1	10021
5.10833	9967
5.11667	9880
5.125	9822
5.13333	9741
5.14167	9697
5.15	9634
5.15833	9594
5.16667	9536
5.175	9492
5.18333	9421
5.19167	9374
5.2	9306
5.20833	9269
5.21667	9229
5.225	9220
5.23333	9233
5.24167	9263
5.25	9341
5.25833	9419
5.26667	9590
5.275	9739
5.28333	10044
5.29167	10309
5.3	10810
5.30833	11217
5.31667	11918
5.325	12442
5.33333	13271
5.34167	13825
5.35	14611
5.35833	15073
5.36667	15634
5.375	15899
5.38333	16112
5.39167	16132
5.4	15987
5.40833	15784
5.41667	15347
5.425	14981
5.43333	14355
5.44167	13904
5.45	13206
5.45833	12741
5.46667	12075
5.475	11661
5.48333	11101
5.49167	10776
5.5	10357
5.50833	10121
5.51667	9820
5.525	9652
5.53333	9433
5.54167	9309
5.55	9157
5.55833	9078
5.56667	8998
5.575	8968
5.58333	8954
5.59167	8962
5.6	8985
5.60833	9002
5.61667	9012
5.625	9007
5.63333	8981
5.64167	8955
5.65	8903
5.65833	8863
5.66667	8797
5.675	8749
5.68333	8669
5.69167	8606
5.7	8501
5.70833	8422
5.71667	8296
5.725	8208
5.73333	8094
5.74167	8023
5.75	7941
5.75833	7898
5.76667	7851
5.775	7831
5.78333	7829
5.79167	7846
5.8	7908
5.80833	7988
5.81667	8171
5.825	8348
5.83333	8697
5.84167	8984
5.85	9486
5.85833	9853
5.86667	10417
5.875	10781
5.88333	11269
5.89167	11541
5.9	11833
5.90833	11948
5.91667	11999
5.925	11954
5.93333	11774
5.94167	11593
5.95	11247
5.95833	10975
5.96667	10529
5.975	10216
5.98333	9745
5.99167	9444
6	9021
6.00833	8766
6.01667	8432
6.025	8240
6.03333	7993
6.04167	7847
6.05	7657
6.05833	7540
6.06667	7378
6.075	7278
6.08333	7146
6.09167	7070
6.1	6978
6.10833	6932
6.11667	6876
6.125	6850
6.13333	6805
6.14167	6774
6.15	6713
6.15833	6668
6.16667	6598
6.175	6557
6.18333	6496
6.19167	6469
6.2	6434
6.20833	6416
6.21667	6392
6.225	6372
6.23333	6340
6.24167	6315
6.25	6280
6.25833	6260
6.26667	6239
6.275	6233
6.28333	6235
6.29167	6241
6.3	6246
6.30833	6247
6.31667	6232
6.325	6215
6.33333	6177
6.34167	6148
6.35	6102
6.35833	6074
6.36667	6040
6.375	6023
6.38333	6008
6.39167	6007
6.4	6018
6.40833	6049
6.41667	6153
6.425	6290
6.43333	6676
6.44167	7116
6.45	8190
6.45833	9295
6.46667	11752
6.475	14073
6.48333	18838
6.49167	23012
6.5	30942
6.50833	37398
6.51667	48764
6.525	57346
6.53333	71326
6.54167	81084
6.55	95721
6.55833	105087
6.56667	117842
6.575	125149
6.58333	133847
6.59167	137973
6.6	141553
6.60833	142248
6.61667	140973
6.625	138769
6.63333	133817
6.64167	129663
6.65	122546
6.65833	117418
6.66667	109466
6.675	104139
6.68333	96310
6.69167	91284
6.7	84140
6.70833	79674
6.71667	73453
6.725	69622
6.73333	64340
6.74167	61109
6.75	56668
6.75833	53952
6.76667	50218
6.775	47942
6.78333	44817
6.79167	42915
6.8	40320
6.80833	38743
6.81667	36591
6.825	35278
6.83333	33468
6.84167	32355
6.85	30812
6.85833	29858
6.86667	28537
6.875	27725
6.88333	26605
6.89167	25919
6.9	24975
6.90833	24394
6.91667	23586
6.925	23087
6.93333	22385
6.94167	21952
6.95	21362
6.95833	21016
6.96667	20577
6.975	20347
6.98333	20107
6.99167	20024
7	20013
7.00833	20080
7.01667	20285
7.025	20475
7.03333	20818
7.04167	21067
7.05	21431
7.05833	21648
7.06667	21890
7.075	21983
7.08333	21989
7.09167	21901
7.1	21623
7.10833	21352
7.11667	20846
7.125	20283
7.13333	19911
7.14167	19423
7.15	19176
7.15833	18962
7.16667	18927
7.175	19028
7.18333	19168
7.19167	19423
7.2	19575
7.20833	19702
7.21667	19683
7.225	19468
7.23333	19190
7.24167	18593
7.25	18093
7.25833	17225
7.26667	16596
7.275	15626
7.28333	14983
7.29167	14066
7.3	13495
7.30833	12731
7.31667	12286
7.325	11719
7.33333	11402
7.34167	11000
7.35	10774
7.35833	10481
7.36667	10308
7.375	10070
7.38333	9922
7.39167	9723
7.4	9603
7.40833	9454
7.41667	9368
7.425	9258
7.43333	9192
7.44167	9096
7.45	9033
7.45833	8935
7.46667	8870
7.475	8780
7.48333	8734
7.49167	8695
7.5	8695
7.50833	8746
7.51667	8814
7.525	8977
7.53333	9121
7.54167	9396
7.55	9609
7.55833	9979
7.56667	10245
7.575	10664
7.58333	10943
7.59167	11339
7.6	11569
7.60833	11841
7.61667	11956
7.625	12022
7.63333	11990
7.64167	11832
7.65	11662
7.65833	11327
7.66667	11067
7.675	10648
7.68333	10360
7.69167	9934
7.7	9652
7.70833	9256
7.71667	9005
7.725	8645
7.73333	8423
7.74167	8119
7.75	7937
7.75833	7702
7.76667	7569
7.775	7403
7.78333	7310
7.79167	7195
7.8	7126
7.80833	7029
7.81667	6968
7.825	6887
7.83333	6843
7.84167	6791
7.85	6770
7.85833	6755
7.86667	6750
7.875	6738
7.88333	6722
7.89167	6673
7.9	6622
7.90833	6523
7.91667	6445
7.925	6322
7.93333	6244
7.94167	6139
7.95	6076
7.95833	5993
7.96667	5942
7.975	5865
7.98333	5813
7.99167	5732
8	5681
8.00833	5612
8.01667	5574
8.025	5536
8.03333	5517
8.04167	5506
8.05	5501
8.05833	5498
8.06667	5492
8.075	5475
8.08333	5460
8.09167	5439
8.1	5426
8.10833	5415
8.11667	5421
8.125	5443
8.13333	5474
8.14167	5542
8.15	5602
8.15833	5726
8.16667	5831
8.175	6037
8.18333	6214
8.19167	6539
8.2	6799
8.20833	7247
8.21667	7574
8.225	8089
8.23333	8432
8.24167	8922
8.25	9218
8.25833	9595
8.26667	9799
8.275	10030
8.28333	10135
8.29167	10218
8.3	10225
8.30833	10165
8.31667	10074
8.325	9863
8.33333	9673
8.34167	9325
8.35	9059
8.35833	8626
8.36667	8330
8.375	7887
8.38333	7604
8.39167	7202
8.4	6950
8.40833	6596
8.41667	6372
8.425	6052
8.43333	5852
8.44167	5571
8.45	5398
8.45833	5175
8.46667	5050
8.475	4890
8.48333	4798
8.49167	4678
8.5	4604
8.50833	4498
8.51667	4426
8.525	4321
8.53333	4257
8.54167	4177
8.55	4133
8.55833	4084
8.56667	4056
8.575	4023
8.58333	4001
8.59167	3964
8.6	3938
8.60833	3910
8.61667	3907
8.625	3928
8.63333	3966
8.64167	4065
8.65	4152
8.65833	4301
8.66667	4405
8.675	4549
8.68333	4628
8.69167	4720
8.7	4761
8.70833	4801
8.71667	4814
8.725	4823
8.73333	4824
8.74167	4818
8.75	4811
8.75833	4787
8.76667	4764
8.775	4717
8.78333	4680
8.79167	4619
8.8	4577
8.80833	4527
8.81667	4499
8.825	4468
8.83333	4454
8.84167	4433
8.85	4420
8.85833	4397
8.86667	4372
8.875	4333
8.88333	4304
8.89167	4269
8.9	4254
8.90833	4250
8.91667	4258
8.925	4279
8.93333	4298
8.94167	4318
8.95	4325
8.95833	4329
8.96667	4328
8.975	4335
8.98333	4346
8.99167	4383
9	4417
9.00833	4478
9.01667	4519
9.025	4574
9.03333	4599
9.04167	4626
9.05	4636
9.05833	4645
9.06667	4652
9.075	4671
9.08333	4689
9.09167	4727
9.1	4754
9.10833	4785
9.11667	4799
9.125	4808
9.13333	4807
9.14167	4802
9.15	4801
9.15833	4807
9.16667	4817
9.175	4847
9.18333	4868
9.19167	4900
9.2	4917
9.20833	4936
9.21667	4941
9.225	4943
9.23333	4947
9.24167	4951
9.25	4964
9.25833	4991
9.26667	5018
9.275	5070
9.28333	5106
9.29167	5165
9.3	5208
9.30833	5275
9.31667	5323
9.325	5410
9.33333	5474
9.34167	5582
9.35	5658
9.35833	5777
9.36667	5852
9.375	5956
9.38333	6018
9.39167	6093
9.4	6133
9.40833	6183
9.41667	6211
9.425	6254
9.43333	6288
9.44167	6338
9.45	6373
9.45833	6415
9.46667	6429
9.475	6434
9.48333	6420
9.49167	6382
9.5	6343
9.50833	6277
9.51667	6233
9.525	6162
9.53333	6113
9.54167	6034
9.55	5974
9.55833	5868
9.56667	5787
9.575	5654
9.58333	5566
9.59167	5440
9.6	5364
9.60833	5268
9.61667	5214
9.625	5149
9.63333	5109
9.64167	5042
9.65	4993
9.65833	4915
9.66667	4857
9.675	4775
9.68333	4728
9.69167	4670
9.7	4632
9.70833	4577
9.71667	4537
9.725	4462
9.73333	4401
9.74167	4289
9.75	4209
9.75833	4079
9.76667	3994
9.775	3868
9.78333	3790
9.79167	3677
9.8	3602
9.80833	3492
9.81667	3412
9.825	3288
9.83333	3200
9.84167	3072
9.85	2988
9.85833	2874
9.86667	2804
9.875	2719
9.88333	2666
9.89167	2598
9.9	2557
9.90833	2493
9.91667	2453
9.925	2402
9.93333	2375
9.94167	2363
9.95	2380
9.95833	2456
9.96667	2547
9.975	2742
9.98333	2918
9.99167	3249
10	3516
10.0083	3985
10.0167	4344
10.025	4948
10.0333	5388
10.0417	6094
10.05	6585
10.0583	7321
10.0667	7802
10.075	8488
10.0833	8912
10.0917	9506
10.1	9881
10.1083	10438
10.1167	10827
10.125	11473
10.1333	11964
10.1417	12803
10.15	13440
10.1583	14497
10.1667	15258
10.175	16452
10.1833	17265
10.1917	18475
10.2	19258
10.2083	20369
10.2167	21048
10.225	21950
10.2333	22460
10.2417	23071
10.25	23369
10.2583	23645
10.2667	23725
10.275	23698
10.2833	23595
10.2917	23337
10.3	23105
10.3083	22689
10.3167	22369
10.325	21834
10.3333	21442
10.3417	20816
10.35	20372
10.3583	19684
10.3667	19216
10.375	18512
10.3833	18045
10.3917	17364
10.4	16920
10.4083	16272
10.4167	15844
10.425	15215
10.4333	14796
10.4417	14176
10.45	13768
10.4583	13175
10.4667	12794
10.475	12248
10.4833	11903
10.4917	11416
10.5	11109
10.5083	10669
10.5167	10385
10.525	9974
10.5333	9708
10.5417	9324
10.55	9077
10.5583	8732
10.5667	8516
10.575	8214
10.5833	8025
10.5917	7744
10.6	7560
10.6083	7271
10.6167	7074
10.625	6770
10.6333	6572
10.6417	6278
10.65	6092
10.6583	5832
10.6667	5672
10.675	5451
10.6833	5311
10.6917	5103
10.7	4965
10.7083	4758
10.7167	4627
10.725	4441
10.7333	4329
10.7417	4185
10.75	4107
10.7583	4005
10.7667	3945
10.775	3861
10.7833	3804
10.7917	3717
10.8	3657
10.8083	3575
10.8167	3528
10.825	3479
10.8333	3455
10.8417	3441
10.85	3435
10.8583	3429
10.8667	3421
10.875	3402
10.8833	3384
10.8917	3359
10.9	3342
10.9083	3334
10.9167	3337
10.925	3357
10.9333	3373
10.9417	3401
10.95	3414
10.9583	3430
10.9667	3432
10.975	3430
10.9833	3425
10.9917	3427
11	3432
11.0083	3454
11.0167	3474
11.025	3511
11.0333	3536
11.0417	3567
11.05	3583
11.0583	3600
11.0667	3604
11.075	3610
11.0833	3615
11.0917	3629
11.1	3643
11.1083	3668
11.1167	3683
11.125	3702
11.1333	3706
11.1417	3696
11.15	3679
11.1583	3649
11.1667	3626
11.175	3600
11.1833	3587
11.1917	3574
11.2	3567
11.2083	3557
11.2167	3543
11.225	3504
11.2333	3470
11.2417	3407
11.25	3362
11.2583	3301
11.2667	3267
11.275	3230
11.2833	3214
11.2917	3192
11.3	3173
11.3083	3138
11.3167	3103
11.325	3040
11.3333	2995
11.3417	2928
11.35	2888
11.3583	2840
11.3667	2810
11.375	2765
11.3833	2731
11.3917	2659
11.4	2601
11.4083	2500
11.4167	2428
11.425	2323
11.4333	2259
11.4417	2180
11.45	2136
11.4583	2080
11.4667	2045
11.475	1984
11.4833	1939
11.4917	1869
11.5	1824
11.5083	1774
11.5167	1763
11.525	1808
11.5333	1889
11.5417	2117
11.55	2344
11.5583	2807
11.5667	3193
11.575	3863
11.5833	4348
11.5917	5087
11.6	5546
11.6083	6132
11.6167	6420
11.625	6672
11.6333	6699
11.6417	6549
11.65	6335
11.6583	5867
11.6667	5486
11.675	4863
11.6833	4436
11.6917	3821
11.7	3442
11.7083	2939
11.7167	2654
11.725	2291
11.7333	2089
11.7417	1829
11.75	1679
11.7583	1487
11.7667	1377
11.775	1232
11.7833	1155
11.7917	1069
11.8	1030
11.8083	992
11.8167	978
11.825	959
11.8333	942
11.8417	912
11.85	889
11.8583	845
11.8667	823
11.875	794
11.8833	785
11.8917	781
11.9	780
11.9083	781
11.9167	774
11.925	756
11.9333	737
11.9417	706
11.95	685
11.9583	668
11.9667	666
11.975	679
11.9833	693
11.9917	717
12	734
12.0083	746
12.0167	749
12.025	746
12.0333	742
12.0417	742
12.05	751
12.0583	774
12.0667	793
12.075	821
12.0833	835
12.0917	842
12.1	834
12.1083	810
12.1167	785
12.125	746
12.1333	722
12.1417	692
12.15	675
12.1583	652
12.1667	639
12.175	612
12.1833	589
12.1917	548
12.2	517
12.2083	467
12.2167	436
12.225	397
12.2333	375
12.2417	354
12.25	343
12.2583	329
12.2667	315
12.275	284
12.2833	255
12.2917	209
12.3	174
12.3083	127
12.3167	104
12.325	79
12.3333	67
12.3417	53
12.35	40
12.3583	16
12.3667	-5
12.375	-47
12.3833	-74
12.3917	-112
12.4	-131
12.4083	-140
12.4167	-135
12.425	-122
12.4333	-111
12.4417	-99
12.45	-99
12.4583	-111
12.4667	-122
12.475	-138
12.4833	-146
12.4917	-142
12.5	-131
12.5083	-110
12.5167	-97
12.525	-84
12.5333	-85
12.5417	-100
12.55	-119
12.5583	-150
12.5667	-167
12.575	-182
12.5833	-185
12.5917	-181
12.6	-175
12.6083	-171
12.6167	-175
12.625	-194
12.6333	-216
12.6417	-249
12.65	-275
12.6583	-298
12.6667	-308
12.675	-312
12.6833	-310
12.6917	-304
12.7	-306
12.7083	-322
12.7167	-338
12.725	-375
12.7333	-402
12.7417	-438
12.75	-457
12.7583	-481
12.7667	-492
12.775	-503
12.7833	-513
12.7917	-532
12.8	-551
12.8083	-588
12.8167	-617
12.825	-658
12.8333	-682
12.8417	-706
12.85	-713
12.8583	-713
12.8667	-709
12.875	-704
12.8833	-704
12.8917	-711
12.9	-723
12.9083	-742
12.9167	-756
12.925	-764
12.9333	-764
12.9417	-744
12.95	-725
12.9583	-693
12.9667	-668
12.975	-622
12.9833	-589
12.9917	-516
13	-443
13.0083	-277
13.0167	-125
13.025	185
13.0333	451
13.0417	938
13.05	1316
13.0583	1965
13.0667	2444
13.075	3233
13.0833	3796
13.0917	4693
13.1	5317
13.1083	6266
13.1167	6895
13.125	7801
13.1333	8363
13.1417	9115
13.15	9549
13.1583	10094
13.1667	10380
13.175	10705
13.1833	10858
13.1917	10995
13.2	11028
13.2083	10993
13.2167	10914
13.225	10714
13.2333	10533
13.2417	10193
13.25	9934
13.2583	9506
13.2667	9206
13.275	8741
13.2833	8431
13.2917	7962
13.3	7649
13.3083	7179
13.3167	6863
13.325	6386
13.3333	6070
13.3417	5604
13.35	5301
13.3583	4873
13.3667	4602
13.375	4224
13.3833	3989
13.3917	3658
13.4	3448
13.4083	3142
13.4167	2946
13.425	2660
13.4333	2480
13.4417	2235
13.45	2085
13.4583	1893
13.4667	1785
13.475	1637
13.4833	1547
13.4917	1418
13.5	1328
13.5083	1196
13.5167	1105
13.525	979
13.5333	903
13.5417	807
13.55	753
13.5583	683
13.5667	639
13.575	572
13.5833	520
13.5917	433
13.6	368
13.6083	271
13.6167	210
13.625	132
13.6333	92
13.6417	44
13.65	22
13.6583	-14
13.6667	-43
13.675	-99
13.6833	-141
13.6917	-212
13.7	-257
13.7083	-317
13.7167	-348
13.725	-380
13.7333	-399
13.7417	-427
13.75	-451
13.7583	-501
13.7667	-540
13.775	-613
13.7833	-660
13.7917	-723
13.8	-760
13.8083	-804
13.8167	-830
13.825	-868
13.8333	-898
13.8417	-944
13.85	-978
13.8583	-1035
13.8667	-1075
13.875	-1126
13.8833	-1153
13.8917	-1183
13.9	-1190
13.9083	-1201
13.9167	-1203
13.925	-1209
13.9333	-1219
13.9417	-1239
13.95	-1257
13.9583	-1285
13.9667	-1302
13.975	-1318
13.9833	-1324
13.9917	-1322
14	-1319
14.0083	-1316
14.0167	-1318
14.025	-1333
14.0333	-1351
14.0417	-1384
14.05	-1403
14.0583	-1433
14.0667	-1445
14.075	-1454
14.0833	-1453
14.0917	-1450
14.1	-1450
14.1083	-1460
14.1167	-1474
14.125	-1508
14.1333	-1530
14.1417	-1561
14.15	-1573
14.1583	-1579
14.1667	-1572
14.175	-1559
14.1833	-1554
14.1917	-1550
14.2	-1559
14.2083	-1582
14.2167	-1601
14.225	-1631
14.2333	-1643
14.2417	-1647
14.25	-1642
14.2583	-1624
14.2667	-1611
14.275	-1603
14.2833	-1604
14.2917	-1618
14.3	-1635
14.3083	-1657
14.3167	-1669
14.325	-1670
14.3333	-1663
14.3417	-1643
14.35	-1632
14.3583	-1614
14.3667	-1610
14.375	-1610
14.3833	-1617
14.3917	-1624
14.4	-1628
14.4083	-1624
14.4167	-1617
14.425	-1595
14.4333	-1579
14.4417	-1556
14.45	-1545
14.4583	-1537
14.4667	-1535
14.475	-1546
14.4833	-1554
14.4917	-1560
14.5	-1558
14.5083	-1545
14.5167	-1531
14.525	-1507
14.5333	-1493
14.5417	-1481
14.55	-1478
14.5583	-1487
14.5667	-1497
14.575	-1513
14.5833	-1519
14.5917	-1520
14.6	-1512
14.6083	-1494
14.6167	-1482
14.625	-1470
14.6333	-1468
14.6417	-1477
14.65	-1492
14.6583	-1513
14.6667	-1526
14.675	-1534
14.6833	-1533
14.6917	-1519
14.7	-1506
14.7083	-1488
14.7167	-1485
14.725	-1494
14.7333	-1509
14.7417	-1536
14.75	-1555
14.7583	-1576
14.7667	-1583
14.775	-1582
14.7833	-1575
14.7917	-1561
14.8	-1559
14.8083	-1567
14.8167	-1582
14.825	-1614
14.8333	-1637
14.8417	-1664
14.85	-1675
14.8583	-1678
14.8667	-1674
14.875	-1660
14.8833	-1654
14.8917	-1656
14.9	-1667
14.9083	-1691
14.9167	-1710
14.925	-1732
14.9333	-1738
14.9417	-1734
14.95	-1723
14.9583	-1699
14.9667	-1682
14.975	-1660
14.9833	-1651
14.9917	-1642
15	-1636
15.0083	-1623
15.0167	-1607
15.025	-1574
15.0333	-1544
15.0417	-1492
15.05	-1459
15.0583	-1416
15.0667	-1394
15.075	-1375
15.0833	-1372
15.0917	-1373
15.1	-1379
15.1083	-1385
15.1167	-1384
15.125	-1378
15.1333	-1370
15.1417	-1354
15.15	-1344
15.1583	-1337
15.1667	-1335
15.175	-1341
15.1833	-1344
15.1917	-1346
15.2	-1339
15.2083	-1315
15.2167	-1291
15.225	-1249
15.2333	-1221
15.2417	-1188
15.25	-1176
15.2583	-1168
15.2667	-1171
15.275	-1174
15.2833	-1174
15.2917	-1165
15.3	-1154
15.3083	-1130
15.3167	-1114
15.325	-1103
15.3333	-1104
15.3417	-1124
15.35	-1142
15.3583	-1175
15.3667	-1192
15.375	-1206
15.3833	-1208
15.3917	-1201
15.4	-1193
15.4083	-1188
15.4167	-1188
15.425	-1194
15.4333	-1194
15.4417	-1160
15.45	-1094
15.4583	-885
15.4667	-640
15.475	-49
15.4833	520
15.4917	1698
15.5	2713
15.5083	4569
15.5167	6005
15.525	8368
15.5333	10004
15.5417	12381
15.55	13821
15.5583	15586
15.5667	16429
15.575	17109
15.5833	17154
15.5917	16645
15.6	15968
15.6083	14558
15.6167	13432
15.625	11596
15.6333	10340
15.6417	8510
15.65	7367
15.6583	5805
15.6667	4881
15.675	3666
15.6833	2967
15.6917	2076
15.7	1575
15.7083	948
15.7167	602
15.725	185
15.7333	-38
15.7417	-304
15.75	-446
15.7583	-621
15.7667	-724
15.775	-866
15.7833	-953
15.7917	-1077
15.8	-1153
15.8083	-1250
15.8167	-1299
15.825	-1354
15.8333	-1381
15.8417	-1409
15.85	-1432
15.8583	-1470
15.8667	-1500
15.875	-1553
15.8833	-1588
15.8917	-1631
15.9	-1649
15.9083	-1659
15.9167	-1661
15.925	-1653
15.9333	-1648
15.9417	-1648
15.95	-1653
15.9583	-1662
15.9667	-1665
15.975	-1657
15.9833	-1638
15.9917	-1588
16	-1543
16.0083	-1468
16.0167	-1420
16.025	-1363
16.0333	-1338
16.0417	-1326
16.05	-1330
16.0583	-1348
16.0667	-1362
16.075	-1385
16.0833	-1395
16.0917	-1415
16.1	-1426
16.1083	-1455
16.1167	-1480
16.125	-1533
16.1333	-1573
16.1417	-1633
16.15	-1668
16.1583	-1709
16.1667	-1725
16.175	-1741
16.1833	-1748
16.1917	-1752
16.2	-1763
16.2083	-1787
16.2167	-1810
16.225	-1844
16.2333	-1865
16.2417	-1887
16.25	-1893
16.2583	-1893
16.2667	-1889
16.275	-1873
16.2833	-1868
16.2917	-1860
16.3	-1863
16.3083	-1873
16.3167	-1884
16.325	-1896
16.3333	-1901
16.3417	-1901
16.35	-1894
16.3583	-1883
16.3667	-1876
16.375	-1876
16.3833	-1884
16.3917	-1906
16.4	-1928
16.4083	-1961
16.4167	-1980
16.425	-1994
16.4333	-1999
16.4417	-1993
16.45	-1987
16.4583	-1978
16.4667	-1982
16.475	-1996
16.4833	-2013
16.4917	-2046
16.5	-2063
16.5083	-2074
16.5167	-2073
16.525	-2051
16.5333	-2028
16.5417	-1989
16.55	-1966
16.5583	-1940
16.5667	-1930
16.575	-1908
16.5833	-1888
16.5917	-1835
16.6	-1779
16.6083	-1658
16.6167	-1552
16.625	-1364
16.6333	-1218
16.6417	-976
16.65	-795
[truncated: 3,402 more rows]

## Sheet: Ileal digesta 25
min	Intensity
0	-856
0.00833333	-442
0.0166667	-15
0.025	-15
0.0333333	-20
0.0416667	-23
0.05	-29
0.0583333	-40
0.0666667	-48
0.075	-55
0.0833333	-50
0.0916667	-39
0.1	-29
0.108333	-10
0.116667	-1
0.125	-1
0.133333	-7
0.141667	-23
0.15	-36
0.158333	-55
0.166667	-61
0.175	-60
0.183333	-51
0.191667	-35
0.2	-23
0.208333	-13
0.216667	-11
0.225	-19
0.233333	-27
0.241667	-42
0.25	-47
0.258333	-41
0.266667	-35
0.275	-19
0.283333	-11
0.291667	-5
0.3	-6
0.308333	-22
0.316667	-35
0.325	-58
0.333333	-69
0.341667	-77
0.35	-72
0.358333	-56
0.366667	-39
0.375	-17
0.383333	-8
0.391667	0
0.4	-1
0.408333	2
0.416667	8
0.425	41
0.433333	85
0.441667	190
0.45	294
0.458333	504
0.466667	675
0.475	981
0.483333	1216
0.491667	1617
0.5	1918
0.508333	2424
0.516667	2794
0.525	3383
0.533333	3783
0.541667	4352
0.55	4687
0.558333	5073
0.566667	5232
0.575	5311
0.583333	5257
0.591667	5034
0.6	4811
0.608333	4415
0.616667	4134
0.625	3727
0.633333	3482
0.641667	3168
0.65	2997
0.658333	2794
0.666667	2691
0.675	2585
0.683333	2539
0.691667	2502
0.7	2496
0.708333	2502
0.716667	2512
0.725	2522
0.733333	2524
0.741667	2508
0.75	2490
0.758333	2449
0.766667	2417
0.775	2372
0.783333	2347
0.791667	2315
0.8	2297
0.808333	2263
0.816667	2239
0.825	2187
0.833333	2147
0.841667	2079
0.85	2038
0.858333	1976
0.866667	1945
0.875	1909
0.883333	1891
0.891667	1868
0.9	1850
0.908333	1816
0.916667	1785
0.925	1733
0.933333	1695
0.941667	1642
0.95	1611
0.958333	1575
0.966667	1557
0.975	1543
0.983333	1537
0.991667	1531
1	1528
1.00833	1523
1.01667	1513
1.025	1501
1.03333	1494
1.04167	1488
1.05	1490
1.05833	1498
1.06667	1506
1.075	1511
1.08333	1510
1.09167	1500
1.1	1486
1.10833	1459
1.11667	1438
1.125	1413
1.13333	1401
1.14167	1395
1.15	1398
1.15833	1406
1.16667	1411
1.175	1410
1.18333	1405
1.19167	1383
1.2	1366
1.20833	1337
1.21667	1323
1.225	1308
1.23333	1304
1.24167	1300
1.25	1294
1.25833	1282
1.26667	1266
1.275	1232
1.28333	1208
1.29167	1174
1.3	1157
1.30833	1143
1.31667	1145
1.325	1150
1.33333	1155
1.34167	1158
1.35	1156
1.35833	1140
1.36667	1131
1.375	1115
1.38333	1106
1.39167	1106
1.4	1108
1.40833	1123
1.41667	1134
1.425	1142
1.43333	1141
1.44167	1130
1.45	1119
1.45833	1100
1.46667	1087
1.475	1078
1.48333	1076
1.49167	1083
1.5	1091
1.50833	1099
1.51667	1100
1.525	1094
1.53333	1084
1.54167	1066
1.55	1057
1.55833	1047
1.56667	1047
1.575	1057
1.58333	1070
1.59167	1094
1.6	1107
1.60833	1121
1.61667	1125
1.625	1121
1.63333	1116
1.64167	1107
1.65	1101
1.65833	1102
1.66667	1105
1.675	1118
1.68333	1127
1.69167	1135
1.7	1137
1.70833	1130
1.71667	1119
1.725	1105
1.73333	1093
1.74167	1092
1.75	1093
1.75833	1105
1.76667	1113
1.775	1123
1.78333	1124
1.79167	1112
1.8	1097
1.80833	1070
1.81667	1049
1.825	1022
1.83333	1006
1.84167	987
1.85	976
1.85833	952
1.86667	931
1.875	891
1.88333	858
1.89167	807
1.9	780
1.90833	748
1.91667	738
1.925	741
1.93333	748
1.94167	766
1.95	771
1.95833	771
1.96667	765
1.975	748
1.98333	736
1.99167	724
2	718
2.00833	725
2.01667	731
2.025	740
2.03333	744
2.04167	743
2.05	738
2.05833	718
2.06667	703
2.075	684
2.08333	681
2.09167	681
2.1	691
2.10833	711
2.11667	724
2.125	747
2.13333	759
2.14167	776
2.15	784
2.15833	799
2.16667	809
2.175	834
2.18333	853
2.19167	885
2.2	907
2.20833	939
2.21667	956
2.225	973
2.23333	981
2.24167	991
2.25	1001
2.25833	1025
2.26667	1055
2.275	1123
2.28333	1184
2.29167	1299
2.3	1392
2.30833	1563
2.31667	1702
2.325	1959
2.33333	2172
2.34167	2574
2.35	2904
2.35833	3509
2.36667	3987
2.375	4821
2.38333	5451
2.39167	6495
2.4	7252
2.40833	8483
2.41667	9363
2.425	10837
2.43333	11998
2.44167	14373
2.45	16816
2.45833	23251
2.46667	30851
2.475	51056
2.48333	73369
2.49167	125989
2.5	176908
2.50833	280395
2.51667	366950
2.525	517706
2.53333	625921
2.54167	786120
2.55	882669
2.55833	999097
2.56667	1052209
2.575	1090819
2.58333	1089527
2.59167	1051755
2.6	1007113
2.60833	919779
2.61667	853338
2.625	749339
2.63333	681010
2.64167	584494
2.65	525745
2.65833	446709
2.66667	399871
2.675	336874
2.68333	298683
2.69167	245204
2.7	211254
2.70833	161834
2.71667	129754
2.725	83085
2.73333	53335
2.74167	11511
2.75	-14021
2.75833	-48286
2.76667	-68214
2.775	-93606
2.78333	-107455
2.79167	-123171
2.8	-129649
2.80833	-131262
2.81667	-124935
2.825	-99393
2.83333	-68033
2.84167	7481
2.85	80582
2.85833	228954
2.86667	353872
2.875	575347
2.88333	739031
2.89167	992147
2.9	1130382
2.90833	1145504
2.91667	1145503
2.925	1145498
2.93333	1145497
2.94167	1145499
2.95	1145497
2.95833	1145497
2.96667	1145498
2.975	1145497
2.98333	1145500
2.99167	1145502
3	1145500
3.00833	1145498
3.01667	1145497
3.025	1145500
3.03333	1145498
3.04167	1145499
3.05	1145498
3.05833	1145500
3.06667	1145499
3.075	1145497
3.08333	1145502
3.09167	1145499
3.1	1145497
3.10833	1145501
3.11667	1145503
3.125	1145506
3.13333	1145505
3.14167	1145507
3.15	1145507
3.15833	1145507
3.16667	1145506
3.175	1145506
3.18333	1145507
3.19167	1145506
3.2	1145509
3.20833	1145506
3.21667	1119204
3.225	919521
3.23333	786255
3.24167	606532
3.25	504389
3.25833	379926
3.26667	315308
3.275	242132
3.28333	206488
3.29167	168070
3.3	150107
3.30833	131224
3.31667	122460
3.325	113066
3.33333	108463
3.34167	103067
3.35	100103
3.35833	96219
3.36667	93872
3.375	90610
3.38333	88576
3.39167	85719
3.4	83936
3.40833	81430
3.41667	79858
3.425	77621
3.43333	76190
3.44167	74101
3.45	72734
3.45833	70704
3.46667	69362
3.475	67371
3.48333	66064
3.49167	64145
3.5	62901
3.50833	61094
3.51667	59933
3.525	58255
3.53333	57179
3.54167	55629
3.55	54638
3.55833	53219
3.56667	52318
3.575	51032
3.58333	50215
3.59167	49043
3.6	48294
3.60833	47211
3.61667	46516
3.625	45520
3.63333	44896
3.64167	44049
3.65	43568
3.65833	43029
3.66667	42839
3.675	42921
3.68333	43309
3.69167	44621
3.7	46154
3.70833	49836
3.71667	53471
3.725	61144
3.73333	67954
3.74167	80868
3.75	91177
3.75833	108627
3.76667	121012
3.775	139390
3.78333	150662
3.79167	164659
3.8	171356
3.80833	176673
3.81667	176897
3.825	172481
3.83333	166746
3.84167	154911
3.85	145503
3.85833	130200
3.86667	119787
3.875	104667
3.88333	95274
3.89167	82597
3.9	75211
3.90833	65766
3.91667	60521
3.925	54087
3.93333	50636
3.94167	46514
3.95	44344
3.95833	41764
3.96667	40392
3.975	38714
3.98333	37782
3.99167	36574
4	35862
4.00833	34891
4.01667	34294
4.025	33453
4.03333	32926
4.04167	32167
4.05	31681
4.05833	30972
4.06667	30515
4.075	29847
4.08333	29418
4.09167	28796
4.1	28399
4.10833	27833
4.11667	27470
4.125	26946
4.13333	26604
4.14167	26093
4.15	25750
4.15833	25230
4.16667	24888
4.175	24385
4.18333	24065
4.19167	23628
4.2	23373
4.20833	23063
4.21667	22916
4.225	22803
4.23333	22802
4.24167	22918
4.25	23069
4.25833	23390
4.26667	23650
4.275	24077
4.28333	24363
4.29167	24757
4.3	24983
4.30833	25253
4.31667	25383
4.325	25526
4.33333	25590
4.34167	25652
4.35	25678
4.35833	25695
4.36667	25688
4.375	25627
4.38333	25544
4.39167	25343
4.4	25151
4.40833	24772
4.41667	24462
4.425	23925
4.43333	23530
4.44167	22896
4.45	22458
4.45833	21790
4.46667	21345
4.475	20690
4.48333	20262
4.49167	19647
4.5	19258
4.50833	18717
4.51667	18385
4.525	17943
4.53333	17685
4.54167	17360
4.55	17180
4.55833	16962
4.56667	16843
4.575	16707
4.58333	16631
4.59167	16553
4.6	16517
4.60833	16495
4.61667	16505
4.625	16564
4.63333	16633
4.64167	16782
4.65	16909
4.65833	17136
4.66667	17306
4.675	17575
4.68333	17760
4.69167	18028
4.7	18196
4.70833	18413
4.71667	18525
4.725	18630
4.73333	18649
4.74167	18596
4.75	18503
4.75833	18284
4.76667	18098
4.775	17769
4.78333	17529
4.79167	17155
4.8	16903
4.80833	16528
4.81667	16286
4.825	15931
4.83333	15705
4.84167	15377
4.85	15171
4.85833	14889
4.86667	14722
4.875	14511
4.88333	14397
4.89167	14262
4.9	14194
4.90833	14120
4.91667	14081
4.925	14035
4.93333	14012
4.94167	13986
4.95	13975
4.95833	13975
4.96667	13980
4.975	13999
4.98333	14011
4.99167	14030
5	14032
5.00833	14026
5.01667	14008
5.025	13965
5.03333	13927
5.04167	13859
5.05	13810
5.05833	13734
5.06667	13681
5.075	13606
5.08333	13556
5.09167	13474
5.1	13418
5.10833	13325
5.11667	13256
5.125	13154
5.13333	13085
5.14167	12989
5.15	12928
5.15833	12839
5.16667	12779
5.175	12689
5.18333	12624
5.19167	12516
5.2	12436
5.20833	12316
5.21667	12236
5.225	12122
5.23333	12059
5.24167	11971
5.25	11922
5.25833	11847
5.26667	11801
5.275	11726
5.28333	11671
5.29167	11588
5.3	11535
5.30833	11461
5.31667	11419
5.325	11366
5.33333	11338
5.34167	11296
5.35	11263
5.35833	11207
5.36667	11160
5.375	11083
5.38333	11031
5.39167	10955
5.4	10905
5.40833	10840
5.41667	10802
5.425	10742
5.43333	10702
5.44167	10633
5.45	10581
5.45833	10499
5.46667	10442
5.475	10357
5.48333	10307
5.49167	10244
5.5	10213
5.50833	10191
5.51667	10195
5.525	10238
5.53333	10296
5.54167	10457
5.55	10623
5.55833	10989
5.56667	11323
5.575	11968
5.58333	12495
5.59167	13405
5.6	14069
5.60833	15099
5.61667	15772
5.625	16697
5.63333	17226
5.64167	17838
5.65	18109
5.65833	18298
5.66667	18277
5.675	18045
5.68333	17769
5.69167	17208
5.7	16754
5.70833	15996
5.71667	15459
5.725	14647
5.73333	14114
5.74167	13363
5.75	12901
5.75833	12287
5.76667	11925
5.775	11455
5.78333	11185
5.79167	10830
5.8	10627
5.80833	10367
5.81667	10218
5.825	10040
5.83333	9950
5.84167	9857
5.85	9822
5.85833	9793
5.86667	9786
5.875	9780
5.88333	9776
5.89167	9756
5.9	9736
5.90833	9693
5.91667	9660
5.925	9601
5.93333	9562
5.94167	9492
5.95	9439
5.95833	9343
5.96667	9269
5.975	9135
5.98333	9039
5.99167	8890
6	8795
6.00833	8669
6.01667	8599
6.025	8520
6.03333	8481
6.04167	8445
6.05	8432
6.05833	8433
6.06667	8457
6.075	8537
6.08333	8629
6.09167	8854
6.1	9067
6.10833	9487
6.11667	9835
6.125	10448
6.13333	10897
6.14167	11606
6.15	12075
6.15833	12739
6.16667	13126
6.175	13603
6.18333	13835
6.19167	14041
6.2	14076
6.20833	13989
6.21667	13840
6.225	13507
6.23333	13220
6.24167	12723
6.25	12364
6.25833	11816
6.26667	11456
6.275	10949
6.28333	10641
6.29167	10224
6.3	9976
6.30833	9641
6.31667	9442
6.325	9163
6.33333	8993
6.34167	8759
6.35	8616
6.35833	8427
6.36667	8319
6.375	8185
6.38333	8112
6.39167	8013
6.4	7953
6.40833	7866
6.41667	7804
6.425	7714
6.43333	7655
6.44167	7575
6.45	7530
6.45833	7473
6.46667	7442
6.475	7404
6.48333	7376
6.49167	7331
6.5	7297
6.50833	7242
6.51667	7205
6.525	7156
6.53333	7132
6.54167	7114
6.55	7113
6.55833	7122
6.56667	7135
6.575	7150
6.58333	7159
6.59167	7168
6.6	7174
6.60833	7182
6.61667	7194
6.625	7216
6.63333	7235
6.64167	7275
6.65	7305
6.65833	7365
6.66667	7426
6.675	7586
6.68333	7772
6.69167	8273
6.7	8834
6.70833	10192
6.71667	11581
6.725	14656
6.73333	17544
6.74167	23412
6.75	28504
6.75833	38051
6.76667	45713
6.775	58986
6.78333	68839
6.79167	84578
6.8	95336
6.80833	111075
6.81667	120855
6.825	133711
6.83333	140740
6.84167	148551
6.85	151824
6.85833	153843
6.86667	153371
6.875	150278
6.88333	146870
6.89167	140216
6.9	135022
6.90833	126531
6.91667	120614
6.925	111683
6.93333	105823
6.94167	97365
6.95	92012
6.95833	84510
6.96667	79871
6.975	73479
6.98333	69579
6.99167	64249
7	61007
7.00833	56574
7.01667	53875
7.025	50174
7.03333	47914
7.04167	44818
7.05	42929
7.05833	40356
7.06667	38792
7.075	36656
7.08333	35353
7.09167	33563
7.1	32463
7.10833	30933
7.11667	29993
7.125	28685
7.13333	27882
7.14167	26779
7.15	26109
7.15833	25186
7.16667	24620
7.175	23835
7.18333	23342
7.19167	22646
7.2	22204
7.20833	21575
7.21667	21182
7.225	20632
7.23333	20292
7.24167	19819
7.25	19531
7.25833	19128
7.26667	18879
7.275	18537
7.28333	18335
7.29167	18077
7.3	17949
7.30833	17841
7.31667	17840
7.325	17959
7.33333	18126
7.34167	18511
7.35	18851
7.35833	19462
7.36667	19918
7.375	20635
7.38333	21106
7.39167	21767
7.4	22155
7.40833	22639
7.41667	22886
7.425	23153
7.43333	23258
7.44167	23312
7.45	23285
7.45833	23145
7.46667	22976
7.475	22618
7.48333	22301
7.49167	21701
7.5	21223
7.50833	20402
7.51667	19793
7.525	18814
7.53333	18135
7.54167	17101
7.55	16421
7.55833	15443
7.56667	14839
7.575	14014
7.58333	13526
7.59167	12893
7.6	12530
7.60833	12062
7.61667	11789
7.625	11428
7.63333	11209
7.64167	10912
7.65	10730
7.65833	10491
7.66667	10351
7.675	10173
7.68333	10074
7.69167	9948
7.7	9872
7.70833	9769
7.71667	9698
7.725	9593
7.73333	9521
7.74167	9419
7.75	9357
7.75833	9275
7.76667	9229
7.775	9169
7.78333	9136
7.79167	9084
7.8	9048
7.80833	9000
7.81667	8975
7.825	8955
7.83333	8965
7.84167	9028
7.85	9111
7.85833	9309
7.86667	9490
7.875	9841
7.88333	10120
7.89167	10593
7.9	10939
7.90833	11476
7.91667	11838
7.925	12352
7.93333	12662
7.94167	13055
7.95	13253
7.95833	13437
7.96667	13475
7.975	13413
7.98333	13293
7.99167	13019
8	12789
8.00833	12393
8.01667	12108
8.025	11679
8.03333	11396
8.04167	10986
8.05	10720
8.05833	10334
8.06667	10082
8.075	9711
8.08333	9473
8.09167	9129
8.1	8913
8.10833	8623
8.11667	8448
8.125	8217
8.13333	8080
8.14167	7891
8.15	7771
8.15833	7601
8.16667	7494
8.175	7343
8.18333	7256
8.19167	7141
8.2	7081
8.20833	7010
8.21667	6969
8.225	6916
8.23333	6879
8.24167	6819
8.25	6775
8.25833	6711
8.26667	6673
8.275	6627
8.28333	6608
8.29167	6597
8.3	6591
8.30833	6591
8.31667	6587
8.325	6574
8.33333	6558
8.34167	6532
8.35	6514
8.35833	6489
8.36667	6479
8.375	6473
8.38333	6471
8.39167	6467
8.4	6459
8.40833	6441
8.41667	6424
8.425	6398
8.43333	6388
8.44167	6394
8.45	6426
8.45833	6528
8.46667	6638
8.475	6876
8.48333	7089
8.49167	7475
8.5	7776
8.50833	8277
8.51667	8641
8.525	9211
8.53333	9598
8.54167	10174
8.55	10544
8.55833	11052
8.56667	11350
8.575	11714
8.58333	11889
8.59167	12045
8.6	12074
8.60833	12010
8.61667	11898
8.625	11650
8.63333	11435
8.64167	11060
8.65	10781
8.65833	10332
8.66667	10015
8.675	9524
8.68333	9193
8.69167	8699
8.7	8377
8.70833	7929
8.71667	7651
8.725	7279
8.73333	7058
8.74167	6756
8.75	6576
8.75833	6322
8.76667	6163
8.775	5938
8.78333	5802
8.79167	5618
8.8	5516
8.80833	5401
8.81667	5350
8.825	5311
8.83333	5308
8.84167	5330
8.85	5365
8.85833	5432
8.86667	5485
8.875	5581
8.88333	5650
8.89167	5757
8.9	5825
8.90833	5915
8.91667	5963
8.925	6009
8.93333	6021
8.94167	6008
8.95	5983
8.95833	5931
8.96667	5891
8.975	5826
8.98333	5785
8.99167	5723
9	5680
9.00833	5612
9.01667	5561
9.025	5475
9.03333	5412
9.04167	5314
9.05	5247
9.05833	5156
9.06667	5102
9.075	5034
9.08333	4996
9.09167	4945
9.1	4910
9.10833	4857
9.11667	4821
9.125	4759
9.13333	4717
9.14167	4659
9.15	4624
9.15833	4588
9.16667	4573
9.175	4564
9.18333	4563
9.19167	4563
9.2	4559
9.20833	4552
9.21667	4547
9.225	4542
9.23333	4546
9.24167	4567
9.25	4592
9.25833	4645
9.26667	4688
9.275	4757
9.28333	4801
9.29167	4856
9.3	4888
9.30833	4933
9.31667	4962
9.325	5012
9.33333	5048
9.34167	5109
9.35	5149
9.35833	5201
9.36667	5228
9.375	5252
9.38333	5260
9.39167	5263
9.4	5268
9.40833	5286
9.41667	5308
9.425	5359
9.43333	5400
9.44167	5466
9.45	5506
9.45833	5553
9.46667	5571
9.475	5590
9.48333	5598
9.49167	5606
9.5	5612
9.50833	5625
9.51667	5636
9.525	5646
9.53333	5644
9.54167	5632
9.55	5615
9.55833	5576
9.56667	5545
9.575	5493
9.58333	5463
9.59167	5416
9.6	5388
9.60833	5347
9.61667	5319
9.625	5268
9.63333	5230
9.64167	5168
9.65	5128
9.65833	5086
9.66667	5070
9.675	5078
9.68333	5112
9.69167	5204
9.7	5295
9.70833	5476
9.71667	5620
9.725	5868
9.73333	6054
9.74167	6358
9.75	6577
9.75833	6924
9.76667	7165
9.775	7529
9.78333	7769
9.79167	8108
9.8	8308
9.80833	8560
9.81667	8691
9.825	8829
9.83333	8881
9.84167	8914
9.85	8907
9.85833	8859
9.86667	8807
9.875	8694
9.88333	8594
9.89167	8410
9.9	8265
9.90833	8026
9.91667	7853
9.925	7594
9.93333	7425
9.94167	7185
9.95	7036
9.95833	6826
9.96667	6690
9.975	6484
9.98333	6344
9.99167	6132
10	5990
10.0083	5788
10.0167	5661
10.025	5489
10.0333	5388
10.0417	5253
10.05	5169
10.0583	5049
10.0667	4968
10.075	4843
10.0833	4758
10.0917	4633
10.1	4557
10.1083	4457
10.1167	4401
10.125	4329
10.1333	4288
10.1417	4221
10.15	4175
10.1583	4090
10.1667	4023
10.175	3921
10.1833	3847
10.1917	3743
10.2	3679
10.2083	3587
10.2167	3533
10.225	3458
10.2333	3411
10.2417	3333
10.25	3281
10.2583	3203
10.2667	3151
10.275	3081
10.2833	3040
10.2917	2998
10.3	2982
10.3083	2967
10.3167	2964
10.325	2970
10.3333	2975
10.3417	2988
10.35	3006
10.3583	3055
10.3667	3115
10.375	3258
10.3833	3397
10.3917	3685
10.4	3935
10.4083	4407
10.4167	4791
10.425	5480
10.4333	6023
10.4417	6983
10.45	7730
10.4583	9012
10.4667	9986
10.475	11602
10.4833	12778
10.4917	14645
10.5	15940
10.5083	17906
10.5167	19208
10.525	21097
10.5333	22298
10.5417	23971
10.55	24988
10.5583	26329
10.5667	27095
10.575	28027
10.5833	28502
10.5917	28990
10.6	29175
10.6083	29255
10.6167	29193
10.625	28954
10.6333	28711
10.6417	28252
10.65	27886
10.6583	27269
10.6667	26821
10.675	26096
10.6833	25585
10.6917	24799
10.7	24264
10.7083	23466
10.7167	22939
10.725	22161
10.7333	21656
10.7417	20915
10.75	20433
10.7583	19721
10.7667	19255
10.775	18568
10.7833	18119
10.7917	17465
10.8	17041
10.8083	16433
10.8167	16041
10.825	15476
10.8333	15111
10.8417	14578
10.85	14224
10.8583	13699
10.8667	13347
10.875	12825
10.8833	12485
10.8917	11991
10.9	11675
10.9083	11228
10.9167	10947
10.925	10545
10.9333	10287
10.9417	9915
10.95	9673
10.9583	9326
10.9667	9107
10.975	8804
10.9833	8620
10.9917	8376
11	8236
11.0083	8046
11.0167	7924
11.025	7750
11.0333	7632
11.0417	7453
11.05	7331
11.0583	7154
11.0667	7043
11.075	6895
11.0833	6806
11.0917	6687
11.1	6612
11.1083	6496
11.1167	6415
11.125	6286
11.1333	6199
11.1417	6073
11.15	5992
11.1583	5884
11.1667	5819
11.175	5729
11.1833	5668
11.1917	5565
11.2	5487
11.2083	5362
11.2167	5273
11.225	5139
11.2333	5056
11.2417	4953
11.25	4896
11.2583	4834
11.2667	4802
11.275	4766
11.2833	4745
11.2917	4713
11.3	4695
11.3083	4675
11.3167	4668
11.325	4670
11.3333	4681
11.3417	4710
11.35	4736
11.3583	4777
11.3667	4801
11.375	4831
11.3833	4845
11.3917	4864
11.4	4876
11.4083	4897
11.4167	4914
11.425	4947
11.4333	4969
11.4417	5003
11.45	5019
11.4583	5033
11.4667	5030
11.475	5009
11.4833	4987
11.4917	4947
11.5	4919
11.5083	4876
11.5167	4851
11.525	4813
11.5333	4789
11.5417	4745
11.55	4709
11.5583	4639
11.5667	4587
11.575	4502
11.5833	4444
11.5917	4368
11.6	4326
11.6083	4293
11.6167	4287
11.625	4328
11.6333	4389
11.6417	4553
11.65	4722
11.6583	5081
11.6667	5392
11.675	5958
11.6833	6377
11.6917	7026
11.7	7431
11.7083	7934
11.7167	8168
11.725	8326
11.7333	8301
11.7417	8079
11.75	7829
11.7583	7347
11.7667	6978
11.775	6404
11.7833	6022
11.7917	5474
11.8	5132
11.8083	4665
11.8167	4385
11.825	4014
11.8333	3801
11.8417	3531
11.85	3384
11.8583	3208
11.8667	3116
11.875	3002
11.8833	2937
11.8917	2847
11.9	2792
11.9083	2707
11.9167	2653
11.925	2579
11.9333	2534
11.9417	2484
11.95	2458
11.9583	2424
11.9667	2403
11.975	2365
11.9833	2331
11.9917	2266
12	2211
12.0083	2123
12.0167	2062
12.025	1977
12.0333	1927
12.0417	1863
12.05	1826
12.0583	1778
12.0667	1740
12.075	1681
12.0833	1637
12.0917	1567
12.1	1524
12.1083	1462
12.1167	1433
12.125	1401
12.1333	1392
12.1417	1381
12.15	1372
12.1583	1357
12.1667	1340
12.175	1307
12.1833	1283
12.1917	1250
12.2	1235
12.2083	1223
12.2167	1224
12.225	1236
12.2333	1242
12.2417	1246
12.25	1239
12.2583	1214
12.2667	1193
12.275	1156
12.2833	1136
12.2917	1118
12.3	1113
12.3083	1116
12.3167	1117
12.325	1114
12.3333	1105
12.3417	1082
12.35	1063
12.3583	1032
12.3667	1017
12.375	1007
12.3833	1010
12.3917	1029
12.4	1045
12.4083	1063
12.4167	1072
12.425	1075
12.4333	1070
12.4417	1059
12.45	1053
12.4583	1046
12.4667	1048
12.475	1060
12.4833	1070
12.4917	1089
12.5	1102
12.5083	1110
12.5167	1112
12.525	1110
12.5333	1106
12.5417	1106
12.55	1113
12.5583	1131
12.5667	1149
12.575	1184
12.5833	1207
12.5917	1230
12.6	1242
12.6083	1251
12.6167	1248
12.625	1246
12.6333	1244
12.6417	1249
12.65	1261
12.6583	1279
12.6667	1292
12.675	1308
12.6833	1309
12.6917	1296
12.7	1282
12.7083	1255
12.7167	1236
12.725	1221
12.7333	1217
12.7417	1220
12.75	1226
12.7583	1233
12.7667	1232
12.775	1216
12.7833	1194
12.7917	1153
12.8	1121
12.8083	1077
12.8167	1053
12.825	1023
12.8333	1010
12.8417	987
12.85	966
12.8583	923
12.8667	889
12.875	830
12.8833	793
12.8917	744
12.9	717
12.9083	690
12.9167	680
12.925	665
12.9333	647
12.9417	619
12.95	591
12.9583	543
12.9667	515
12.975	475
12.9833	457
12.9917	441
13	439
13.0083	437
13.0167	432
13.025	420
13.0333	406
13.0417	375
13.05	351
13.0583	318
13.0667	300
13.075	284
13.0833	280
13.0917	281
13.1	283
13.1083	278
13.1167	274
13.125	258
13.1333	241
13.1417	218
13.15	206
13.1583	194
13.1667	196
13.175	206
13.1833	219
13.1917	241
13.2	250
13.2083	258
13.2167	255
13.225	237
13.2333	225
13.2417	204
13.25	194
13.2583	182
13.2667	178
13.275	170
13.2833	163
13.2917	143
13.3	123
13.3083	89
13.3167	63
13.325	27
13.3333	13
13.3417	5
13.35	10
13.3583	25
13.3667	36
13.375	45
13.3833	44
13.3917	33
13.4	23
13.4083	2
13.4167	-6
13.425	-10
13.4333	-8
13.4417	5
13.45	14
13.4583	26
13.4667	23
13.475	8
13.4833	-3
13.4917	-22
13.5	-25
13.5083	-11
13.5167	13
13.525	73
13.5333	126
13.5417	224
13.55	304
13.5583	450
13.5667	573
13.575	822
13.5833	1040
13.5917	1459
13.6	1809
13.6083	2442
13.6167	2933
13.625	3760
13.6333	4363
13.6417	5328
13.65	5997
13.6583	7028
13.6667	7719
13.675	8746
13.6833	9412
13.6917	10363
13.7	10951
13.7083	11747
13.7167	12207
13.725	12782
13.7333	13083
13.7417	13417
13.75	13563
13.7583	13681
13.7667	13697
13.775	13639
13.7833	13548
13.7917	13343
13.8	13160
13.8083	12814
13.8167	12546
13.825	12090
13.8333	11760
13.8417	11239
13.85	10880
13.8583	10342
13.8667	9985
13.875	9458
13.8833	9110
13.8917	8593
13.9	8252
13.9083	7739
13.9167	7403
13.925	6911
13.9333	6601
13.9417	6160
13.95	5889
13.9583	5513
13.9667	5282
13.975	4947
13.9833	4733
13.9917	4416
14	4208
14.0083	3913
14.0167	3724
14.025	3472
14.0333	3319
14.0417	3119
14.05	2998
14.0583	2831
14.0667	2719
14.075	2551
14.0833	2436
14.0917	2266
14.1	2160
14.1083	2014
14.1167	1934
14.125	1838
14.1333	1782
14.1417	1712
14.15	1664
14.1583	1592
14.1667	1538
14.175	1453
14.1833	1395
14.1917	1316
14.2	1273
14.2083	1221
14.2167	1197
14.225	1168
14.2333	1150
14.2417	1118
14.25	1090
14.2583	1044
14.2667	1007
14.275	956
14.2833	927
14.2917	892
14.3	875
14.3083	858
14.3167	846
14.325	824
14.3333	804
14.3417	762
14.35	731
14.3583	675
14.3667	632
14.375	578
14.3833	546
14.3917	507
14.4	484
14.4083	450
14.4167	427
14.425	379
14.4333	343
14.4417	279
14.45	239
14.4583	182
14.4667	156
14.475	132
14.4833	125
14.4917	125
14.5	127
14.5083	124
14.5167	115
14.525	92
14.5333	75
14.5417	53
14.55	47
14.5583	47
14.5667	58
14.575	78
14.5833	89
14.5917	96
14.6	90
14.6083	63
14.6167	39
14.625	0
14.6333	-26
14.6417	-53
14.65	-66
14.6583	-76
14.6667	-82
14.675	-97
14.6833	-114
14.6917	-141
14.7	-168
14.7083	-202
14.7167	-221
14.725	-235
14.7333	-233
14.7417	-225
14.75	-219
14.7583	-213
14.7667	-214
14.775	-233
14.7833	-250
14.7917	-284
14.8	-306
14.8083	-330
14.8167	-340
14.825	-345
14.8333	-347
14.8417	-348
14.85	-354
14.8583	-374
14.8667	-396
14.875	-435
14.8833	-461
14.8917	-500
14.9	-522
14.9083	-544
14.9167	-551
14.925	-559
14.9333	-562
14.9417	-572
14.95	-583
14.9583	-605
14.9667	-624
14.975	-650
14.9833	-662
14.9917	-668
15	-663
15.0083	-644
15.0167	-626
15.025	-597
15.0333	-583
15.0417	-565
15.05	-557
15.0583	-544
15.0667	-532
15.075	-504
15.0833	-476
15.0917	-423
15.1	-388
15.1083	-337
15.1167	-314
15.125	-297
15.1333	-299
15.1417	-312
15.15	-324
15.1583	-338
15.1667	-340
15.175	-338
15.1833	-332
15.1917	-325
15.2	-327
15.2083	-341
15.2167	-357
15.225	-390
15.2333	-408
15.2417	-427
15.25	-429
15.2583	-419
15.2667	-407
15.275	-384
15.2833	-373
15.2917	-365
15.3	-368
15.3083	-377
15.3167	-386
15.325	-390
15.3333	-391
15.3417	-379
15.35	-367
15.3583	-346
15.3667	-334
15.375	-327
15.3833	-332
15.3917	-343
15.4	-355
15.4083	-368
15.4167	-371
15.425	-366
15.4333	-355
15.4417	-326
15.45	-307
15.4583	-278
15.4667	-259
15.475	-227
15.4833	-185
15.4917	-71
15.5	64
15.5083	412
15.5167	767
15.525	1540
15.5333	2233
15.5417	3564
15.55	4631
15.5583	6452
15.5667	7764
15.575	9753
15.5833	11016
15.5917	12683
15.6	13571
15.6083	14474
15.6167	14760
15.625	14708
15.6333	14369
15.6417	13475
15.65	12677
15.6583	11271
15.6667	10262
15.675	8738
15.6833	7754
15.6917	6392
15.7	5575
15.7083	4503
15.7167	3886
15.725	3093
15.7333	2644
15.7417	2077
15.75	1761
15.7583	1372
15.7667	1164
15.775	925
15.7833	804
15.7917	663
15.8	585
15.8083	488
15.8167	423
15.825	328
15.8333	272
15.8417	191
15.85	150
15.8583	109
15.8667	91
15.875	83
15.8833	78
15.8917	70
15.9	58
15.9083	34
15.9167	15
15.925	-14
15.9333	-29
15.9417	-40
15.95	-39
15.9583	-24
15.9667	-10
15.975	16
15.9833	35
15.9917	63
16	85
16.0083	130
16.0167	167
16.025	243
16.0333	306
16.0417	422
16.05	503
16.0583	625
16.0667	699
16.075	786
16.0833	826
16.0917	862
16.1	870
16.1083	868
16.1167	860
16.125	848
16.1333	840
16.1417	829
16.15	818
16.1583	796
16.1667	776
16.175	735
16.1833	701
16.1917	653
16.2	621
16.2083	584
16.2167	565
16.225	544
16.2333	529
16.2417	501
16.25	472
16.2583	419
16.2667	378
16.275	315
16.2833	275
16.2917	230
16.3	211
16.3083	195
16.3167	191
16.325	180
16.3333	170
16.3417	139
16.35	111
16.3583	60
16.3667	28
16.375	-13
16.3833	-33
16.3917	-55
16.4	-62
16.4083	-75
16.4167	-88
16.425	-116
16.4333	-146
16.4417	-197
16.45	-228
16.4583	-269
16.4667	-290
16.475	-306
16.4833	-314
16.4917	-321
16.5	-330
16.5083	-355
16.5167	-381
16.525	-429
16.5333	-460
16.5417	-506
16.55	-530
16.5583	-554
16.5667	-566
16.575	-577
16.5833	-584
16.5917	-599
16.6	-613
16.6083	-638
16.6167	-656
16.625	-683
16.6333	-693
16.6417	-697
16.65	-696
[truncated: 3,402 more rows]

[truncated: 27 more sheets: Ileal digesta 38, Ileal digesta 41, Kidney 4A, Kidney 4B, Kidney 16A, Kidney 16B, Kidney 19A, Kidney 19B, Kidney 25A, Kidney 25B, Kidney 38A, Kidney 38B, Kidney 41A, Kidney 41B, Liver 4A, Liver 4B, Liver 16A, Liver 16B, Liver 19A, Liver 19B …]
