# Supplementary material for: Phytase dose-dependent response of kidney inositol phosphate levels in poultry
Source: PLoS One. 2022 Oct 19;17(10):e0275742. doi: 10.1371/journal.pone.0275742 (PMC9581429; doi:10.1371/journal.pone.0275742)
Supplement: S1 Data — (ZIP) [file pone.0275742.s001.zip › Data/Phy500.xls]

## Sheet: Gizzard digesta 07
min	Intensity
0	-955
0.00833333	-485
0.0166667	-15
0.025	-14
0.0333333	-2
0.0416667	6
0.05	12
0.0583333	16
0.0666667	18
0.075	17
0.0833333	21
0.0916667	27
0.1	38
0.108333	45
0.116667	57
0.125	62
0.133333	66
0.141667	61
0.15	51
0.158333	43
0.166667	32
0.175	27
0.183333	26
0.191667	33
0.2	50
0.208333	62
0.216667	75
0.225	80
0.233333	84
0.241667	81
0.25	82
0.258333	90
0.266667	104
0.275	120
0.283333	149
0.291667	170
0.3	195
0.308333	208
0.316667	218
0.325	221
0.333333	223
0.341667	226
0.35	240
0.358333	252
0.366667	275
0.375	291
0.383333	314
0.391667	327
0.4	339
0.408333	351
0.416667	382
0.425	416
0.433333	499
0.441667	584
0.45	751
0.458333	890
0.466667	1126
0.475	1291
0.483333	1546
0.491667	1711
0.5	1948
0.508333	2096
0.516667	2305
0.525	2431
0.533333	2600
0.541667	2700
0.55	2819
0.558333	2878
0.566667	2931
0.575	2949
0.583333	2943
0.591667	2925
0.6	2887
0.608333	2863
0.616667	2835
0.625	2825
0.633333	2828
0.641667	2841
0.65	2872
0.658333	2895
0.666667	2932
0.675	2960
0.683333	2993
0.691667	3011
0.7	3034
0.708333	3047
0.716667	3062
0.725	3069
0.733333	3070
0.741667	3066
0.75	3040
0.758333	3017
0.766667	2970
0.775	2938
0.783333	2887
0.791667	2855
0.8	2812
0.808333	2785
0.816667	2748
0.825	2715
0.833333	2667
0.841667	2630
0.85	2569
0.858333	2528
0.866667	2472
0.875	2441
0.883333	2408
0.891667	2390
0.9	2365
0.908333	2347
0.916667	2316
0.925	2294
0.933333	2257
0.941667	2231
0.95	2195
0.958333	2178
0.966667	2159
0.975	2152
0.983333	2150
0.991667	2147
1	2142
1.00833	2136
1.01667	2121
1.025	2105
1.03333	2083
1.04167	2070
1.05	2053
1.05833	2045
1.06667	2036
1.075	2032
1.08333	2019
1.09167	2008
1.1	1986
1.10833	1968
1.11667	1942
1.125	1924
1.13333	1902
1.14167	1890
1.15	1877
1.15833	1874
1.16667	1870
1.175	1869
1.18333	1868
1.19167	1862
1.2	1857
1.20833	1855
1.21667	1851
1.225	1854
1.23333	1861
1.24167	1867
1.25	1879
1.25833	1884
1.26667	1887
1.275	1879
1.28333	1860
1.29167	1842
1.3	1811
1.30833	1791
1.31667	1767
1.325	1754
1.33333	1741
1.34167	1731
1.35	1716
1.35833	1699
1.36667	1671
1.375	1646
1.38333	1608
1.39167	1584
1.4	1555
1.40833	1540
1.41667	1525
1.425	1522
1.43333	1512
1.44167	1505
1.45	1488
1.45833	1475
1.46667	1451
1.475	1438
1.48333	1425
1.49167	1422
1.5	1423
1.50833	1424
1.51667	1434
1.525	1437
1.53333	1441
1.54167	1438
1.55	1431
1.55833	1427
1.56667	1422
1.575	1422
1.58333	1423
1.59167	1427
1.6	1432
1.60833	1437
1.61667	1433
1.625	1429
1.63333	1420
1.64167	1411
1.65	1398
1.65833	1390
1.66667	1382
1.675	1382
1.68333	1382
1.69167	1383
1.7	1382
1.70833	1379
1.71667	1370
1.725	1364
1.73333	1350
1.74167	1344
1.75	1336
1.75833	1335
1.76667	1338
1.775	1344
1.78333	1348
1.79167	1349
1.8	1345
1.80833	1341
1.81667	1328
1.825	1319
1.83333	1311
1.84167	1305
1.85	1305
1.85833	1305
1.86667	1308
1.875	1307
1.88333	1301
1.89167	1294
1.9	1275
1.90833	1264
1.91667	1247
1.925	1244
1.93333	1241
1.94167	1247
1.95	1256
1.95833	1259
1.96667	1263
1.975	1263
1.98333	1259
1.99167	1255
2	1257
2.00833	1264
2.01667	1282
2.025	1301
2.03333	1332
2.04167	1351
2.05	1368
2.05833	1376
2.06667	1372
2.075	1365
2.08333	1350
2.09167	1341
2.1	1332
2.10833	1330
2.11667	1332
2.125	1335
2.13333	1337
2.14167	1335
2.15	1333
2.15833	1327
2.16667	1319
2.175	1316
2.18333	1322
2.19167	1328
2.2	1351
2.20833	1373
2.21667	1410
2.225	1440
2.23333	1490
2.24167	1528
2.25	1594
2.25833	1648
2.26667	1747
2.275	1828
2.28333	1974
2.29167	2090
2.3	2291
2.30833	2439
2.31667	2681
2.325	2855
2.33333	3125
2.34167	3311
2.35	3596
2.35833	3788
2.36667	4073
2.375	4261
2.38333	4527
2.39167	4700
2.4	4972
2.40833	5201
2.41667	5832
2.425	6710
2.43333	9705
2.44167	13866
2.45	26315
2.45833	41286
2.46667	79227
2.475	118369
2.48333	202879
2.49167	277919
2.5	416780
2.50833	523107
2.51667	692036
2.525	803050
2.53333	953259
2.54167	1036252
2.55	1128957
2.55833	1145593
2.56667	1145595
2.575	1145595
2.58333	1145593
2.59167	1145595
2.6	1145592
2.60833	1145589
2.61667	1145593
2.625	1145593
2.63333	1145594
2.64167	1145594
2.65	1145593
2.65833	1145598
2.66667	1145596
2.675	1145597
2.68333	1145596
2.69167	1145596
2.7	1145596
2.70833	1145596
2.71667	1145596
2.725	1145595
2.73333	1145593
2.74167	1145588
2.75	1145587
2.75833	1145587
2.76667	1136911
2.775	1051200
2.78333	893374
2.79167	788580
2.8	638259
2.80833	545380
2.81667	421362
2.825	350878
2.83333	267608
2.84167	229882
2.85	206281
2.85833	216656
2.86667	278060
2.875	352067
2.88333	511970
2.89167	647003
2.9	877440
2.90833	1038295
2.91667	1145600
2.925	1145597
2.93333	1145594
2.94167	1145597
2.95	1145597
2.95833	1145594
2.96667	1145596
2.975	1145591
2.98333	1145593
2.99167	1145592
3	1145594
3.00833	1145595
3.01667	1145603
3.025	1145605
3.03333	1145602
3.04167	1145605
3.05	1145600
3.05833	1145597
3.06667	1145597
3.075	1145605
3.08333	1145602
3.09167	1145602
3.1	1145604
3.10833	1145606
3.11667	1145604
3.125	1145599
3.13333	1145606
3.14167	1145606
3.15	1145608
3.15833	1145608
3.16667	1145603
3.175	1145603
3.18333	1145603
3.19167	1145608
3.2	1145610
3.20833	1145611
3.21667	1145612
3.225	1145611
3.23333	1145616
3.24167	1145614
3.25	1145611
3.25833	1145614
3.26667	1145614
3.275	1121468
3.28333	922974
3.29167	788830
3.3	608090
3.30833	505133
3.31667	379631
3.325	314079
3.33333	239264
3.34167	202168
3.35	161104
3.35833	141015
3.36667	118666
3.375	107485
3.38333	94587
3.39167	87823
3.4	79624
3.40833	75100
3.41667	69361
3.425	66064
3.43333	61737
3.44167	59180
3.45	55748
3.45833	53679
3.46667	50861
3.475	49144
3.48333	46783
3.49167	45337
3.5	43345
3.50833	42122
3.51667	40441
3.525	39407
3.53333	37983
3.54167	37110
3.55	35895
3.55833	35146
3.56667	34103
3.575	33451
3.58333	32530
3.59167	31949
3.6	31107
3.60833	30558
3.61667	29736
3.625	29188
3.63333	28352
3.64167	27792
3.65	26955
3.65833	26404
3.66667	25607
3.675	25104
3.68333	24399
3.69167	23965
3.7	23380
3.70833	23034
3.71667	22593
3.725	22355
3.73333	22106
3.74167	22036
3.75	22115
3.75833	22333
3.76667	22984
3.775	23698
3.78333	25298
3.79167	26784
3.8	29714
3.80833	32157
3.81667	36462
3.825	39660
3.83333	44639
3.84167	47867
3.85	52140
3.85833	54389
3.86667	56553
3.875	57090
3.88333	56501
3.89167	55242
3.9	52275
3.90833	49744
3.91667	45443
3.925	42415
3.93333	37916
3.94167	35068
3.95	31210
3.95833	28981
3.96667	26241
3.975	24856
3.98333	23503
3.99167	23105
4	23310
4.00833	23993
4.01667	25826
4.025	27558
4.03333	30794
4.04167	33272
4.05	37206
4.05833	39801
4.06667	43309
4.075	45212
4.08333	47148
4.09167	47724
4.1	47450
4.10833	46535
4.11667	44215
4.125	42158
4.13333	38571
4.14167	35991
4.15	32082
4.15833	29555
4.16667	26035
4.175	23914
4.18333	21123
4.19167	19521
4.2	17498
4.20833	16377
4.21667	14992
4.225	14237
4.23333	13304
4.24167	12791
4.25	12151
4.25833	11793
4.26667	11342
4.275	11091
4.28333	10784
4.29167	10618
4.3	10424
4.30833	10325
4.31667	10222
4.325	10178
4.33333	10138
4.34167	10132
4.35	10150
4.35833	10179
4.36667	10246
4.375	10299
4.38333	10389
4.39167	10447
4.4	10523
4.40833	10563
4.41667	10599
4.425	10604
4.43333	10595
4.44167	10583
4.45	10564
4.45833	10564
4.46667	10592
4.475	10641
4.48333	10777
4.49167	10911
4.5	11183
4.50833	11411
4.51667	11806
4.525	12094
4.53333	12534
4.54167	12818
4.55	13189
4.55833	13385
4.56667	13571
4.575	13612
4.58333	13546
4.59167	13414
4.6	13103
4.60833	12832
4.61667	12362
4.625	12021
4.63333	11504
4.64167	11169
4.65	10707
4.65833	10428
4.66667	10060
4.675	9848
4.68333	9574
4.69167	9415
4.7	9219
4.70833	9107
4.71667	8972
4.725	8902
4.73333	8821
4.74167	8783
4.75	8740
4.75833	8718
4.76667	8687
4.775	8669
4.78333	8645
4.79167	8632
4.8	8624
4.80833	8631
4.81667	8658
4.825	8686
4.83333	8741
4.84167	8783
4.85	8839
4.85833	8872
4.86667	8904
4.875	8917
4.88333	8917
4.89167	8906
4.9	8875
4.90833	8847
4.91667	8791
4.925	8741
4.93333	8648
4.94167	8579
4.95	8459
4.95833	8369
4.96667	8233
4.975	8140
4.98333	8011
4.99167	7932
5	7819
5.00833	7750
5.01667	7652
5.025	7587
5.03333	7500
5.04167	7439
5.05	7355
5.05833	7304
5.06667	7231
5.075	7191
5.08333	7135
5.09167	7103
5.1	7066
5.10833	7039
5.11667	7001
5.125	6971
5.13333	6924
5.14167	6890
5.15	6838
5.15833	6806
5.16667	6760
5.175	6735
5.18333	6704
5.19167	6683
5.2	6656
5.20833	6634
5.21667	6595
5.225	6569
5.23333	6523
5.24167	6496
5.25	6460
5.25833	6441
5.26667	6416
5.275	6402
5.28333	6379
5.29167	6360
5.3	6321
5.30833	6290
5.31667	6241
5.325	6205
5.33333	6159
5.34167	6130
5.35	6097
5.35833	6076
5.36667	6047
5.375	6025
5.38333	5989
5.39167	5960
5.4	5911
5.40833	5880
5.41667	5835
5.425	5810
5.43333	5780
5.44167	5765
5.45	5747
5.45833	5736
5.46667	5716
5.475	5702
5.48333	5680
5.49167	5668
5.5	5663
5.50833	5673
5.51667	5708
5.525	5747
5.53333	5832
5.54167	5903
5.55	6031
5.55833	6126
5.56667	6276
5.575	6384
5.58333	6538
5.59167	6643
5.6	6773
5.60833	6850
5.61667	6929
5.625	6960
5.63333	6956
5.64167	6902
5.65	6839
5.65833	6706
5.66667	6603
5.675	6431
5.68333	6312
5.69167	6139
5.7	6030
5.70833	5881
5.71667	5787
5.725	5663
5.73333	5589
5.74167	5482
5.75	5421
5.75833	5344
5.76667	5306
5.775	5275
5.78333	5274
5.79167	5305
5.8	5345
5.80833	5429
5.81667	5496
5.825	5615
5.83333	5700
5.84167	5828
5.85	5913
5.85833	6035
5.86667	6107
5.875	6200
5.88333	6242
5.89167	6274
5.9	6268
5.90833	6218
5.91667	6160
5.925	6042
5.93333	5947
5.94167	5791
5.95	5685
5.95833	5530
5.96667	5430
5.975	5286
5.98333	5195
5.99167	5066
6	4988
6.00833	4881
6.01667	4814
6.025	4733
6.03333	4693
6.04167	4645
6.05	4626
6.05833	4604
6.06667	4594
6.075	4581
6.08333	4571
6.09167	4550
6.1	4537
6.10833	4513
6.11667	4502
6.125	4484
6.13333	4477
6.14167	4470
6.15	4467
6.15833	4454
6.16667	4445
6.175	4417
6.18333	4394
6.19167	4355
6.2	4327
6.20833	4289
6.21667	4268
6.225	4239
6.23333	4225
6.24167	4203
6.25	4195
6.25833	4180
6.26667	4171
6.275	4156
6.28333	4152
6.29167	4155
6.3	4167
6.30833	4203
6.31667	4239
6.325	4311
6.33333	4371
6.34167	4464
6.35	4535
6.35833	4638
6.36667	4703
6.375	4798
6.38333	4856
6.39167	4929
6.4	4967
6.40833	5002
6.41667	5007
6.425	4978
6.43333	4938
6.44167	4849
6.45	4773
6.45833	4644
6.46667	4558
6.475	4432
6.48333	4352
6.49167	4246
6.5	4179
6.50833	4081
6.51667	4018
6.525	3926
6.53333	3865
6.54167	3774
6.55	3720
6.55833	3653
6.56667	3614
6.575	3568
6.58333	3543
6.59167	3504
6.6	3477
6.60833	3434
6.61667	3407
6.625	3363
6.63333	3336
6.64167	3305
6.65	3288
6.65833	3275
6.66667	3271
6.675	3269
6.68333	3268
6.69167	3267
6.7	3262
6.70833	3252
6.71667	3243
6.725	3228
6.73333	3219
6.74167	3208
6.75	3201
6.75833	3193
6.76667	3184
6.775	3172
6.78333	3158
6.79167	3138
6.8	3122
6.80833	3104
6.81667	3096
6.825	3100
6.83333	3116
6.84167	3187
6.85	3277
6.85833	3524
6.86667	3804
6.875	4489
6.88333	5196
6.89167	6794
6.9	8321
6.90833	11489
6.91667	14273
6.925	19551
6.93333	23814
6.94167	31222
6.95	36709
6.95833	45428
6.96667	51324
6.975	59832
6.98333	65011
6.99167	71635
7	75106
7.00833	78689
7.01667	79957
7.025	80231
7.03333	79420
7.04167	76942
7.05	74610
7.05833	70381
7.06667	67238
7.075	62291
7.08333	58957
7.09167	54065
7.1	50944
7.10833	46540
7.11667	43815
7.125	40057
7.13333	37768
7.14167	34650
7.15	32768
7.15833	30221
7.16667	28695
7.175	26633
7.18333	25396
7.19167	23725
7.2	22717
7.20833	21341
7.21667	20504
7.225	19351
7.23333	18644
7.24167	17669
7.25	17071
7.25833	16252
7.26667	15757
7.275	15078
7.28333	14665
7.29167	14098
7.3	13751
7.30833	13267
7.31667	12965
7.325	12542
7.33333	12279
7.34167	11918
7.35	11693
7.35833	11390
7.36667	11207
7.375	10952
7.38333	10797
7.39167	10577
7.4	10438
7.40833	10239
7.41667	10110
7.425	9935
7.43333	9829
7.44167	9684
7.45	9596
7.45833	9475
7.46667	9399
7.475	9276
7.48333	9187
7.49167	9040
7.5	8935
7.50833	8775
7.51667	8678
7.525	8583
7.53333	8577
7.54167	8732
7.55	8992
7.55833	9746
7.56667	10563
7.575	12368
7.58333	13987
7.59167	17004
7.6	19322
7.60833	22997
7.61667	25386
7.625	28511
7.63333	30106
7.64167	31534
7.65	31786
7.65833	31142
7.66667	30112
7.675	27885
7.68333	26094
7.69167	23195
7.7	21245
7.70833	18470
7.71667	16784
7.725	14563
7.73333	13298
7.74167	11734
7.75	10894
7.75833	9914
7.76667	9428
7.775	8903
7.78333	8668
7.79167	8442
7.8	8352
7.80833	8261
7.81667	8210
7.825	8116
7.83333	8031
7.84167	7862
7.85	7721
7.85833	7478
7.86667	7300
7.875	7028
7.88333	6847
7.89167	6587
7.9	6425
7.90833	6203
7.91667	6065
7.925	5880
7.93333	5768
7.94167	5617
7.95	5527
7.95833	5411
7.96667	5346
7.975	5261
7.98333	5214
7.99167	5149
8	5112
8.00833	5058
8.01667	5022
8.025	4970
8.03333	4940
8.04167	4904
8.05	4891
8.05833	4890
8.06667	4900
8.075	4935
8.08333	4966
8.09167	5018
8.1	5054
8.10833	5104
8.11667	5136
8.125	5179
8.13333	5205
8.14167	5245
8.15	5272
8.15833	5304
8.16667	5316
8.175	5315
8.18333	5301
8.19167	5247
8.2	5196
8.20833	5096
8.21667	5020
8.225	4902
8.23333	4823
8.24167	4705
8.25	4624
8.25833	4505
8.26667	4426
8.275	4301
8.28333	4219
8.29167	4098
8.3	4026
8.30833	3929
8.31667	3877
8.325	3811
8.33333	3774
8.34167	3725
8.35	3691
8.35833	3642
8.36667	3609
8.375	3557
8.38333	3525
8.39167	3481
8.4	3457
8.40833	3431
8.41667	3417
8.425	3401
8.43333	3393
8.44167	3375
8.45	3361
8.45833	3334
8.46667	3313
8.475	3280
8.48333	3260
8.49167	3231
8.5	3216
8.50833	3200
8.51667	3193
8.525	3184
8.53333	3181
8.54167	3172
8.55	3167
8.55833	3156
8.56667	3149
8.575	3141
8.58333	3139
8.59167	3141
8.6	3144
8.60833	3147
8.61667	3143
8.625	3132
8.63333	3118
8.64167	3094
8.65	3072
8.65833	3051
8.66667	3045
8.675	3045
8.68333	3056
8.69167	3085
8.7	3110
8.70833	3155
8.71667	3196
8.725	3259
8.73333	3311
8.74167	3398
8.75	3469
8.75833	3582
8.76667	3671
8.775	3807
8.78333	3901
8.79167	4048
8.8	4147
8.80833	4302
8.81667	4413
8.825	4584
8.83333	4704
8.84167	4881
8.85	4993
8.85833	5140
8.86667	5217
8.875	5293
8.88333	5315
8.89167	5306
8.9	5279
8.90833	5213
8.91667	5158
8.925	5068
8.93333	5005
8.94167	4910
8.95	4846
8.95833	4750
8.96667	4683
8.975	4578
8.98333	4507
8.99167	4402
9	4333
9.00833	4234
9.01667	4175
9.025	4093
9.03333	4044
9.04167	3971
9.05	3926
9.05833	3856
9.06667	3807
9.075	3731
9.08333	3681
9.09167	3601
9.1	3550
9.10833	3473
9.11667	3426
9.125	3356
9.13333	3312
9.14167	3242
9.15	3193
9.15833	3119
9.16667	3069
9.175	3000
9.18333	2957
9.19167	2908
9.2	2886
9.20833	2864
9.21667	2855
9.225	2838
9.23333	2824
9.24167	2793
9.25	2763
9.25833	2706
9.26667	2669
9.275	2616
9.28333	2585
9.29167	2547
9.3	2527
9.30833	2501
9.31667	2483
9.325	2452
9.33333	2432
9.34167	2397
9.35	2376
9.35833	2349
9.36667	2337
9.375	2327
9.38333	2326
9.39167	2323
9.4	2320
9.40833	2307
9.41667	2294
9.425	2267
9.43333	2249
9.44167	2223
9.45	2210
9.45833	2195
9.46667	2190
9.475	2188
9.48333	2187
9.49167	2177
9.5	2169
9.50833	2148
9.51667	2132
9.525	2110
9.53333	2101
9.54167	2088
9.55	2084
9.55833	2087
9.56667	2089
9.575	2090
9.58333	2089
9.59167	2079
9.6	2070
9.60833	2050
9.61667	2040
9.625	2030
9.63333	2027
9.64167	2030
9.65	2035
9.65833	2047
9.66667	2055
9.675	2061
9.68333	2065
9.69167	2067
9.7	2068
9.70833	2080
9.71667	2092
9.725	2116
9.73333	2137
9.74167	2171
9.75	2192
9.75833	2216
9.76667	2224
9.775	2225
9.78333	2218
9.79167	2202
9.8	2190
9.80833	2180
9.81667	2172
9.825	2172
9.83333	2169
9.84167	2164
9.85	2152
9.85833	2128
9.86667	2104
9.875	2068
9.88333	2042
9.89167	2016
9.9	2005
9.90833	1997
9.91667	1997
9.925	1999
9.93333	2002
9.94167	1999
9.95	1993
9.95833	1990
9.96667	1987
9.975	1996
9.98333	2010
9.99167	2040
10	2067
10.0083	2112
10.0167	2142
10.025	2189
10.0333	2217
10.0417	2261
10.05	2297
10.0583	2349
10.0667	2388
10.075	2452
10.0833	2496
10.0917	2559
10.1	2599
10.1083	2647
10.1167	2672
10.125	2703
10.1333	2715
10.1417	2734
10.15	2744
10.1583	2764
10.1667	2777
10.175	2794
10.1833	2801
10.1917	2802
10.2	2795
10.2083	2765
10.2167	2733
10.225	2672
10.2333	2629
10.2417	2562
10.25	2522
10.2583	2462
10.2667	2428
10.275	2376
10.2833	2340
10.2917	2282
10.3	2237
10.3083	2170
10.3167	2125
10.325	2062
10.3333	2027
10.3417	1990
10.35	1971
10.3583	1946
10.3667	1930
10.375	1904
10.3833	1885
10.3917	1848
10.4	1826
10.4083	1796
10.4167	1780
10.425	1771
10.4333	1770
10.4417	1773
10.45	1776
10.4583	1774
10.4667	1766
10.475	1751
10.4833	1737
10.4917	1721
10.5	1712
10.5083	1712
10.5167	1719
10.525	1738
10.5333	1753
10.5417	1768
10.55	1775
10.5583	1780
10.5667	1782
10.575	1784
10.5833	1790
10.5917	1807
10.6	1825
10.6083	1860
10.6167	1888
10.625	1934
10.6333	1966
10.6417	2017
10.65	2056
10.6583	2127
10.6667	2186
10.675	2292
10.6833	2380
10.6917	2535
10.7	2656
10.7083	2861
10.7167	3008
10.725	3250
10.7333	3424
10.7417	3706
10.75	3908
10.7583	4239
10.7667	4479
10.775	4863
10.7833	5132
10.7917	5553
10.8	5834
10.8083	6253
10.8167	6527
10.825	6913
10.8333	7154
10.8417	7487
10.85	7691
10.8583	7966
10.8667	8128
10.875	8333
10.8833	8444
10.8917	8569
10.9	8623
10.9083	8661
10.9167	8665
10.925	8646
10.9333	8620
10.9417	8575
10.95	8544
10.9583	8493
10.9667	8452
10.975	8381
10.9833	8324
10.9917	8216
11	8133
11.0083	7990
11.0167	7886
11.025	7725
11.0333	7613
11.0417	7446
11.05	7329
11.0583	7150
11.0667	7023
11.075	6821
11.0833	6682
11.0917	6467
11.1	6327
11.1083	6124
11.1167	5999
11.125	5826
11.1333	5720
11.1417	5570
11.15	5474
11.1583	5338
11.1667	5250
11.175	5120
11.1833	5041
11.1917	4932
11.2	4869
11.2083	4788
11.2167	4747
11.225	4695
11.2333	4663
11.2417	4618
11.25	4587
11.2583	4535
11.2667	4492
11.275	4424
11.2833	4371
11.2917	4283
11.3	4220
11.3083	4118
11.3167	4044
11.325	3926
11.3333	3843
11.3417	3711
11.35	3616
11.3583	3477
11.3667	3383
11.375	3247
11.3833	3168
11.3917	3058
11.4	2992
11.4083	2902
11.4167	2846
11.425	2760
11.4333	2706
11.4417	2627
11.45	2582
11.4583	2542
11.4667	2543
11.475	2609
11.4833	2704
11.4917	2952
11.5	3190
11.5083	3658
11.5167	4034
11.525	4670
11.5333	5121
11.5417	5781
11.55	6181
11.5583	6673
11.5667	6904
11.575	7075
11.5833	7072
11.5917	6891
11.6	6670
11.6083	6215
11.6167	5860
11.625	5289
11.6333	4906
11.6417	4362
11.65	4031
11.6583	3595
11.6667	3348
11.675	3052
11.6833	2903
11.6917	2762
11.7	2730
11.7083	2784
11.7167	2893
11.725	3156
11.7333	3395
11.7417	3815
11.75	4113
11.7583	4543
11.7667	4791
11.775	5063
11.7833	5164
11.7917	5179
11.8	5103
11.8083	4875
11.8167	4664
11.825	4287
11.8333	4011
11.8417	3581
11.85	3299
11.8583	2894
11.8667	2643
11.875	2303
11.8833	2100
11.8917	1837
11.9	1687
11.9083	1501
11.9167	1397
11.925	1276
11.9333	1206
11.9417	1118
11.95	1066
11.9583	988
11.9667	938
11.975	868
11.9833	823
11.9917	766
12	738
12.0083	704
12.0167	688
12.025	668
12.0333	655
12.0417	631
12.05	613
12.0583	584
12.0667	568
12.075	550
12.0833	548
12.0917	551
12.1	557
12.1083	568
12.1167	571
12.125	568
12.1333	564
12.1417	550
12.15	540
12.1583	529
12.1667	526
12.175	531
12.1833	537
12.1917	549
12.2	556
12.2083	558
12.2167	551
12.225	536
12.2333	520
12.2417	502
12.25	494
12.2583	485
12.2667	484
12.275	488
12.2833	488
12.2917	489
12.3	483
12.3083	470
12.3167	460
12.325	441
12.3333	429
12.3417	416
12.35	410
12.3583	401
12.3667	393
12.375	382
12.3833	370
12.3917	349
12.4	334
12.4083	312
12.4167	297
12.425	274
12.4333	262
12.4417	248
12.45	239
12.4583	226
12.4667	215
12.475	191
12.4833	172
12.4917	136
12.5	112
12.5083	76
12.5167	54
12.525	32
12.5333	21
12.5417	10
12.55	4
12.5583	-8
12.5667	-18
12.575	-42
12.5833	-64
12.5917	-97
12.6	-116
12.6083	-129
12.6167	-133
12.625	-129
12.6333	-124
12.6417	-120
12.65	-122
12.6583	-136
12.6667	-150
12.675	-177
12.6833	-196
12.6917	-218
12.7	-229
12.7083	-234
12.7167	-236
12.725	-239
12.7333	-241
12.7417	-252
12.75	-264
12.7583	-284
12.7667	-296
12.775	-307
12.7833	-310
12.7917	-306
12.8	-301
12.8083	-298
12.8167	-300
12.825	-310
12.8333	-321
12.8417	-343
12.85	-360
12.8583	-379
12.8667	-388
12.875	-395
12.8833	-394
12.8917	-396
12.9	-396
12.9083	-400
12.9167	-407
12.925	-420
12.9333	-424
12.9417	-433
12.95	-432
12.9583	-424
12.9667	-410
12.975	-391
12.9833	-375
12.9917	-356
13	-346
13.0083	-339
13.0167	-339
13.025	-343
13.0333	-346
13.0417	-348
13.05	-346
13.0583	-339
13.0667	-330
13.075	-317
13.0833	-311
13.0917	-303
13.1	-308
13.1083	-315
13.1167	-322
13.125	-331
13.1333	-335
13.1417	-330
13.15	-326
13.1583	-313
13.1667	-309
13.175	-312
13.1833	-320
13.1917	-338
13.2	-351
13.2083	-370
13.2167	-379
13.225	-382
13.2333	-380
13.2417	-375
13.25	-373
13.2583	-379
13.2667	-389
13.275	-414
13.2833	-430
13.2917	-453
13.3	-463
13.3083	-468
13.3167	-462
13.325	-452
13.3333	-444
13.3417	-439
13.35	-441
13.3583	-452
13.3667	-462
13.375	-473
13.3833	-476
13.3917	-469
13.4	-459
13.4083	-439
13.4167	-426
13.425	-406
13.4333	-396
13.4417	-399
13.45	-401
13.4583	-408
13.4667	-412
13.475	-413
13.4833	-414
13.4917	-413
13.5	-409
13.5083	-411
13.5167	-412
13.525	-423
13.5333	-433
13.5417	-453
13.55	-469
13.5583	-488
13.5667	-499
13.575	-508
13.5833	-510
13.5917	-512
13.6	-515
13.6083	-524
13.6167	-533
13.625	-550
13.6333	-566
13.6417	-587
13.65	-599
13.6583	-607
13.6667	-607
13.675	-599
13.6833	-590
13.6917	-582
13.7	-576
13.7083	-579
13.7167	-584
13.725	-591
13.7333	-593
13.7417	-588
13.75	-578
13.7583	-558
13.7667	-542
13.775	-520
13.7833	-511
13.7917	-507
13.8	-513
13.8083	-529
13.8167	-540
13.825	-555
13.8333	-561
13.8417	-567
13.85	-565
13.8583	-567
13.8667	-569
13.875	-577
13.8833	-587
13.8917	-596
13.9	-599
13.9083	-587
13.9167	-565
13.925	-514
13.9333	-464
13.9417	-373
13.95	-306
13.9583	-196
13.9667	-119
13.975	6
13.9833	95
13.9917	246
14	358
14.0083	540
14.0167	669
14.025	863
14.0333	992
14.0417	1170
14.05	1280
14.0583	1425
14.0667	1508
14.075	1617
14.0833	1678
14.0917	1757
14.1	1801
14.1083	1851
14.1167	1876
14.125	1891
14.1333	1886
14.1417	1856
14.15	1823
14.1583	1757
14.1667	1707
14.175	1621
14.1833	1559
14.1917	1465
14.2	1402
14.2083	1301
14.2167	1233
14.225	1122
14.2333	1045
14.2417	926
14.25	844
14.2583	723
14.2667	647
14.275	544
14.2833	481
14.2917	389
14.3	332
14.3083	244
14.3167	185
14.325	93
14.3333	32
14.3417	-47
14.35	-93
14.3583	-147
14.3667	-174
14.375	-202
14.3833	-219
14.3917	-242
14.4	-262
14.4083	-294
14.4167	-317
14.425	-349
14.4333	-362
14.4417	-374
14.45	-376
14.4583	-374
14.4667	-370
14.475	-370
14.4833	-378
14.4917	-395
14.5	-410
14.5083	-436
14.5167	-451
14.525	-466
14.5333	-469
14.5417	-473
14.55	-472
14.5583	-474
14.5667	-478
14.575	-492
14.5833	-505
14.5917	-527
14.6	-542
14.6083	-564
14.6167	-576
14.625	-590
14.6333	-594
14.6417	-604
14.65	-612
14.6583	-629
14.6667	-644
14.675	-674
14.6833	-694
14.6917	-724
14.7	-742
14.7083	-764
14.7167	-773
14.725	-780
14.7333	-782
14.7417	-788
14.75	-793
14.7583	-808
14.7667	-823
14.775	-845
14.7833	-859
14.7917	-877
14.8	-882
14.8083	-890
14.8167	-889
14.825	-892
14.8333	-898
14.8417	-913
14.85	-929
14.8583	-961
14.8667	-983
14.875	-1012
14.8833	-1028
14.8917	-1042
14.9	-1045
14.9083	-1050
14.9167	-1054
14.925	-1063
14.9333	-1072
14.9417	-1091
14.95	-1100
14.9583	-1111
14.9667	-1108
14.975	-1099
14.9833	-1088
14.9917	-1069
15	-1059
15.0083	-1049
15.0167	-1051
15.025	-1055
15.0333	-1060
15.0417	-1062
15.05	-1060
15.0583	-1046
15.0667	-1032
15.075	-1003
15.0833	-987
15.0917	-963
15.1	-956
15.1083	-949
15.1167	-946
15.125	-942
15.1333	-937
15.1417	-926
15.15	-918
15.1583	-900
15.1667	-889
15.175	-878
15.1833	-875
15.1917	-874
15.2	-877
15.2083	-886
15.2167	-888
15.225	-883
15.2333	-877
15.2417	-862
15.25	-852
15.2583	-836
15.2667	-829
15.275	-824
15.2833	-821
15.2917	-820
15.3	-811
15.3083	-790
15.3167	-756
15.325	-680
15.3333	-602
15.3417	-436
15.35	-291
15.3583	-18
15.3667	195
15.375	558
15.3833	824
15.3917	1231
15.4	1498
15.4083	1869
15.4167	2080
15.425	2322
15.4333	2422
15.4417	2474
15.45	2441
15.4583	2300
15.4667	2158
15.475	1888
15.4833	1689
15.4917	1385
15.5	1186
15.5083	907
15.5167	733
15.525	496
15.5333	349
15.5417	152
15.55	32
15.5583	-122
15.5667	-209
15.575	-312
15.5833	-359
15.5917	-411
15.6	-435
15.6083	-463
15.6167	-480
15.625	-510
15.6333	-531
15.6417	-566
15.65	-589
15.6583	-611
15.6667	-623
15.675	-632
15.6833	-634
15.6917	-636
15.7	-638
15.7083	-649
15.7167	-659
15.725	-682
15.7333	-696
15.7417	-715
15.75	-723
15.7583	-730
15.7667	-729
15.775	-725
15.7833	-723
15.7917	-724
15.8	-730
15.8083	-741
15.8167	-750
15.825	-763
15.8333	-767
15.8417	-770
15.85	-766
15.8583	-758
15.8667	-748
15.875	-737
15.8833	-730
15.8917	-732
15.9	-739
15.9083	-751
15.9167	-756
15.925	-763
15.9333	-760
15.9417	-752
15.95	-739
15.9583	-723
15.9667	-715
15.975	-709
15.9833	-709
15.9917	-718
16	-725
16.0083	-734
16.0167	-736
16.025	-731
16.0333	-721
16.0417	-702
16.05	-693
16.0583	-687
16.0667	-688
16.075	-700
16.0833	-711
16.0917	-726
16.1	-729
16.1083	-729
16.1167	-723
16.125	-712
16.1333	-706
16.1417	-708
16.15	-714
16.1583	-732
16.1667	-747
16.175	-767
16.1833	-777
16.1917	-784
16.2	-779
16.2083	-773
16.2167	-771
16.225	-768
16.2333	-773
16.2417	-787
16.25	-798
16.2583	-815
16.2667	-820
16.275	-821
16.2833	-818
16.2917	-806
16.3	-794
16.3083	-783
16.3167	-779
16.325	-781
16.3333	-785
16.3417	-795
16.35	-801
16.3583	-802
16.3667	-801
16.375	-795
16.3833	-792
16.3917	-787
16.4	-789
16.4083	-792
16.4167	-801
16.425	-819
16.4333	-832
16.4417	-850
16.45	-857
16.4583	-860
16.4667	-856
16.475	-846
16.4833	-837
16.4917	-823
16.5	-817
16.5083	-810
16.5167	-807
16.525	-799
16.5333	-793
16.5417	-771
16.55	-751
16.5583	-714
16.5667	-688
16.575	-653
16.5833	-638
16.5917	-623
16.6	-620
16.6083	-622
16.6167	-623
16.625	-618
16.6333	-613
16.6417	-595
16.65	-579
[truncated: 3,402 more rows]

## Sheet: Gizzard digesta 13
min	Intensity
0	331
0.00833333	314
0.0166667	38
0.025	-22
0.0333333	-21
0.0416667	-8
0.05	2
0.0583333	23
0.0666667	35
0.075	48
0.0833333	51
0.0916667	54
0.1	55
0.108333	62
0.116667	73
0.125	91
0.133333	107
0.141667	128
0.15	141
0.158333	148
0.166667	151
0.175	146
0.183333	139
0.191667	132
0.2	131
0.208333	132
0.216667	138
0.225	149
0.233333	157
0.241667	167
0.25	171
0.258333	172
0.266667	171
0.275	167
0.283333	166
0.291667	169
0.3	175
0.308333	193
0.316667	204
0.325	223
0.333333	234
0.341667	245
0.35	243
0.358333	237
0.366667	230
0.375	216
0.383333	212
0.391667	214
0.4	219
0.408333	233
0.416667	247
0.425	277
0.433333	303
0.441667	367
0.45	428
0.458333	556
0.466667	668
0.475	876
0.483333	1031
0.491667	1276
0.5	1442
0.508333	1683
0.516667	1832
0.525	2030
0.533333	2146
0.541667	2297
0.55	2383
0.558333	2484
0.566667	2536
0.575	2580
0.583333	2583
0.591667	2557
0.6	2520
0.608333	2434
0.616667	2369
0.625	2274
0.633333	2219
0.641667	2159
0.65	2139
0.658333	2134
0.666667	2143
0.675	2175
0.683333	2200
0.691667	2237
0.7	2260
0.708333	2291
0.716667	2312
0.725	2336
0.733333	2350
0.741667	2368
0.75	2377
0.758333	2384
0.766667	2382
0.775	2371
0.783333	2354
0.791667	2322
0.8	2294
0.808333	2249
0.816667	2219
0.825	2178
0.833333	2155
0.841667	2120
0.85	2098
0.858333	2062
0.866667	2037
0.875	1993
0.883333	1965
0.891667	1921
0.9	1896
0.908333	1864
0.916667	1850
0.925	1832
0.933333	1825
0.941667	1811
0.95	1800
0.958333	1778
0.966667	1760
0.975	1735
0.983333	1718
0.991667	1704
1	1701
1.00833	1704
1.01667	1705
1.025	1710
1.03333	1709
1.04167	1699
1.05	1685
1.05833	1661
1.06667	1647
1.075	1630
1.08333	1623
1.09167	1623
1.1	1625
1.10833	1628
1.11667	1626
1.125	1617
1.13333	1604
1.14167	1581
1.15	1568
1.15833	1547
1.16667	1538
1.175	1529
1.18333	1528
1.19167	1525
1.2	1522
1.20833	1511
1.21667	1500
1.225	1475
1.23333	1458
1.24167	1434
1.25	1422
1.25833	1413
1.26667	1411
1.275	1410
1.28333	1414
1.29167	1413
1.3	1413
1.30833	1410
1.31667	1403
1.325	1395
1.33333	1389
1.34167	1384
1.35	1380
1.35833	1384
1.36667	1387
1.375	1392
1.38333	1395
1.39167	1394
1.4	1389
1.40833	1384
1.41667	1380
1.425	1373
1.43333	1376
1.44167	1385
1.45	1395
1.45833	1416
1.46667	1427
1.475	1436
1.48333	1437
1.49167	1430
1.5	1419
1.50833	1403
1.51667	1393
1.525	1382
1.53333	1379
1.54167	1379
1.55	1378
1.55833	1372
1.56667	1364
1.575	1344
1.58333	1326
1.59167	1298
1.6	1283
1.60833	1268
1.61667	1263
1.625	1259
1.63333	1260
1.64167	1258
1.65	1249
1.65833	1234
1.66667	1218
1.675	1192
1.68333	1178
1.69167	1161
1.7	1156
1.70833	1152
1.71667	1150
1.725	1144
1.73333	1138
1.74167	1122
1.75	1107
1.75833	1087
1.76667	1072
1.775	1059
1.78333	1055
1.79167	1054
1.8	1056
1.80833	1062
1.81667	1065
1.825	1064
1.83333	1063
1.84167	1059
1.85	1055
1.85833	1054
1.86667	1057
1.875	1065
1.88333	1074
1.89167	1091
1.9	1103
1.90833	1115
1.91667	1119
1.925	1119
1.93333	1116
1.94167	1107
1.95	1098
1.95833	1088
1.96667	1085
1.975	1085
1.98333	1084
1.99167	1087
2	1090
2.00833	1088
2.01667	1092
2.025	1095
2.03333	1102
2.04167	1119
2.05	1134
2.05833	1167
2.06667	1192
2.075	1226
2.08333	1248
2.09167	1266
2.1	1275
2.10833	1280
2.11667	1284
2.125	1291
2.13333	1299
2.14167	1315
2.15	1327
2.15833	1348
2.16667	1356
2.175	1361
2.18333	1359
2.19167	1349
2.2	1342
2.20833	1341
2.21667	1344
2.225	1364
2.23333	1389
2.24167	1437
2.25	1475
2.25833	1541
2.26667	1591
2.275	1678
2.28333	1748
2.29167	1876
2.3	1979
2.30833	2159
2.31667	2299
2.325	2521
2.33333	2679
2.34167	2920
2.35	3079
2.35833	3311
2.36667	3458
2.375	3667
2.38333	3798
2.39167	3985
2.4	4107
2.40833	4304
2.41667	4487
2.425	5017
2.43333	5801
2.44167	8515
2.45	12350
2.45833	23966
2.46667	38090
2.475	74270
2.48333	111967
2.49167	194146
2.5	267858
2.50833	405478
2.51667	511900
2.525	682394
2.53333	795290
2.54167	948359
2.55	1032050
2.55833	1120544
2.56667	1145658
2.575	1145667
2.58333	1138143
2.59167	1076736
2.6	1019833
2.60833	919412
2.61667	846941
2.625	737010
2.63333	665778
2.64167	565611
2.65	504136
2.65833	420371
2.66667	369601
2.675	300054
2.68333	257229
2.69167	197297
2.7	159729
2.70833	106836
2.71667	73868
2.725	28305
2.73333	700
2.74167	-36185
2.75	-57733
2.75833	-85534
2.76667	-101291
2.775	-121162
2.78333	-132213
2.79167	-145932
2.8	-153347
2.80833	-161768
2.81667	-165161
2.825	-165228
2.83333	-160110
2.84167	-139908
2.85	-114182
2.85833	-49268
2.86667	16521
2.875	155501
2.88333	276866
2.89167	498312
2.9	666315
2.90833	930993
2.91667	1102855
2.925	1145673
2.93333	1145668
2.94167	1145665
2.95	1145664
2.95833	1145662
2.96667	1145667
2.975	1145668
2.98333	1145671
2.99167	1145668
3	1145668
3.00833	1145667
3.01667	1145666
3.025	1145669
3.03333	1145671
3.04167	1145670
3.05	1145665
3.05833	1145671
3.06667	1145670
3.075	1145671
3.08333	1145676
3.09167	1145677
3.1	1145677
3.10833	1145673
3.11667	1145669
3.125	1145675
3.13333	1145673
3.14167	1145677
3.15	1145675
3.15833	1145676
3.16667	1145679
3.175	1145678
3.18333	1145674
3.19167	1145676
3.2	1145677
3.20833	1145677
3.21667	1145679
3.225	1145680
3.23333	1145676
3.24167	1145681
3.25	1145676
3.25833	1133281
3.26667	1013015
3.275	802067
3.28333	671711
3.29167	501731
3.3	407828
3.30833	296524
3.31667	240002
3.325	177398
3.33333	147416
3.34167	115608
3.35	100853
3.35833	85418
3.36667	78239
3.375	70505
3.38333	66702
3.39167	62267
3.4	59863
3.40833	56788
3.41667	54974
3.425	52508
3.43333	50993
3.44167	48887
3.45	47577
3.45833	45746
3.46667	44603
3.475	43000
3.48333	41996
3.49167	40590
3.5	39709
3.50833	38480
3.51667	37714
3.525	36652
3.53333	35995
3.54167	35079
3.55	34504
3.55833	33692
3.56667	33167
3.575	32403
3.58333	31895
3.59167	31131
3.6	30624
3.60833	29857
3.61667	29347
3.625	28593
3.63333	28100
3.64167	27381
3.65	26918
3.65833	26253
3.66667	25830
3.675	25236
3.68333	24871
3.69167	24381
3.7	24099
3.70833	23764
3.71667	23605
3.725	23486
3.73333	23501
3.74167	23707
3.75	24002
3.75833	24747
3.76667	25513
3.775	27160
3.78333	28650
3.79167	31532
3.8	33881
3.80833	37934
3.81667	40872
3.825	45317
3.83333	48103
3.84167	51637
3.85	53380
3.85833	54853
3.86667	55021
3.875	54095
3.88333	52787
3.89167	50072
3.9	47943
3.90833	44643
3.91667	42573
3.925	39998
3.93333	38786
3.94167	37908
3.95	38010
3.95833	39166
3.96667	40532
3.975	43236
3.98333	45282
3.99167	48333
4	50131
4.00833	52108
4.01667	52794
4.025	52723
4.03333	51922
4.04167	49704
4.05	47653
4.05833	43985
4.06667	41294
4.075	37165
4.08333	34467
4.09167	30679
4.1	28382
4.10833	25348
4.11667	23601
4.125	21384
4.13333	20147
4.14167	18611
4.15	17764
4.15833	16718
4.16667	16139
4.175	15408
4.18333	14995
4.19167	14454
4.2	14137
4.20833	13713
4.21667	13459
4.225	13121
4.23333	12921
4.24167	12649
4.25	12489
4.25833	12273
4.26667	12141
4.275	11962
4.28333	11853
4.29167	11713
4.3	11634
4.30833	11551
4.31667	11515
4.325	11503
4.33333	11518
4.34167	11577
4.35	11637
4.35833	11756
4.36667	11852
4.375	12028
4.38333	12169
4.39167	12429
4.4	12638
4.40833	13004
4.41667	13278
4.425	13716
4.43333	14008
4.44167	14416
4.45	14647
4.45833	14901
4.46667	14998
4.475	15024
4.48333	14959
4.49167	14750
4.5	14541
4.50833	14148
4.51667	13842
4.525	13344
4.53333	12999
4.54167	12488
4.55	12159
4.55833	11707
4.56667	11438
4.575	11086
4.58333	10887
4.59167	10638
4.6	10501
4.60833	10325
4.61667	10228
4.625	10096
4.63333	10020
4.64167	9917
4.65	9858
4.65833	9783
4.66667	9741
4.675	9692
4.68333	9663
4.69167	9630
4.7	9606
4.70833	9570
4.71667	9545
4.725	9510
4.73333	9484
4.74167	9450
4.75	9431
4.75833	9409
4.76667	9397
4.775	9391
4.78333	9388
4.79167	9392
4.8	9396
4.80833	9403
4.81667	9408
4.825	9420
4.83333	9427
4.84167	9443
4.85	9452
4.85833	9461
4.86667	9460
4.875	9443
4.88333	9416
4.89167	9356
4.9	9300
4.90833	9199
4.91667	9122
4.925	9002
4.93333	8922
4.94167	8803
4.95	8724
4.95833	8609
4.96667	8528
4.975	8413
4.98333	8332
4.99167	8212
5	8135
5.00833	8033
5.01667	7973
5.025	7895
5.03333	7849
5.04167	7788
5.05	7746
5.05833	7681
5.06667	7636
5.075	7566
5.08333	7522
5.09167	7465
5.1	7435
5.10833	7396
5.11667	7379
5.125	7353
5.13333	7334
5.14167	7301
5.15	7276
5.15833	7230
5.16667	7200
5.175	7156
5.18333	7127
5.19167	7092
5.2	7070
5.20833	7047
5.21667	7030
5.225	7003
5.23333	6982
5.24167	6941
5.25	6911
5.25833	6860
5.26667	6825
5.275	6776
5.28333	6747
5.29167	6701
5.3	6673
5.30833	6634
5.31667	6604
5.325	6555
5.33333	6522
5.34167	6467
5.35	6434
5.35833	6386
5.36667	6361
5.375	6328
5.38333	6312
5.39167	6289
5.4	6278
5.40833	6257
5.41667	6238
5.425	6209
5.43333	6189
5.44167	6164
5.45	6154
5.45833	6157
5.46667	6176
5.475	6226
5.48333	6273
5.49167	6369
5.5	6442
5.50833	6573
5.51667	6673
5.525	6829
5.53333	6939
5.54167	7106
5.55	7212
5.55833	7349
5.56667	7417
5.575	7478
5.58333	7488
5.59167	7452
5.6	7396
5.60833	7281
5.61667	7188
5.625	7033
5.63333	6924
5.64167	6758
5.65	6649
5.65833	6482
5.66667	6373
5.675	6211
5.68333	6105
5.69167	5958
5.7	5868
5.70833	5754
5.71667	5692
5.725	5617
5.73333	5576
5.74167	5531
5.75	5505
5.75833	5475
5.76667	5460
5.775	5459
5.78333	5469
5.79167	5511
5.8	5560
5.80833	5663
5.81667	5752
5.825	5901
5.83333	6009
5.84167	6173
5.85	6278
5.85833	6418
5.86667	6496
5.875	6581
5.88333	6614
5.89167	6626
5.9	6612
5.90833	6559
5.91667	6501
5.925	6389
5.93333	6300
5.94167	6147
5.95	6039
5.95833	5869
5.96667	5759
5.975	5606
5.98333	5513
5.99167	5393
6	5325
6.00833	5237
6.01667	5187
6.025	5117
6.03333	5074
6.04167	5016
6.05	4978
6.05833	4937
6.06667	4918
6.075	4901
6.08333	4896
6.09167	4897
6.1	4895
6.10833	4887
6.11667	4875
6.125	4851
6.13333	4830
6.14167	4797
6.15	4779
6.15833	4752
6.16667	4740
6.175	4720
6.18333	4703
6.19167	4671
6.2	4643
6.20833	4593
6.21667	4559
6.225	4508
6.23333	4476
6.24167	4442
6.25	4425
6.25833	4411
6.26667	4407
6.275	4404
6.28333	4401
6.29167	4402
6.3	4406
6.30833	4419
6.31667	4437
6.325	4484
6.33333	4531
6.34167	4620
6.35	4691
6.35833	4806
6.36667	4884
6.375	4995
6.38333	5060
6.39167	5139
6.4	5179
6.40833	5216
6.41667	5227
6.425	5217
6.43333	5195
6.44167	5139
6.45	5086
6.45833	4981
6.46667	4901
6.475	4760
6.48333	4666
6.49167	4518
6.5	4423
6.50833	4295
6.51667	4218
6.525	4117
6.53333	4056
6.54167	3969
6.55	3913
6.55833	3832
6.56667	3778
6.575	3703
6.58333	3660
6.59167	3609
6.6	3584
6.60833	3555
6.61667	3542
6.625	3519
6.63333	3504
6.64167	3473
6.65	3448
6.65833	3410
6.66667	3385
6.675	3352
6.68333	3336
6.69167	3319
6.7	3311
6.70833	3302
6.71667	3292
6.725	3274
6.73333	3257
6.74167	3233
6.75	3218
6.75833	3198
6.76667	3190
6.775	3188
6.78333	3191
6.79167	3200
6.8	3207
6.80833	3219
6.81667	3229
6.825	3264
6.83333	3311
6.84167	3449
6.85	3617
6.85833	4036
6.86667	4473
6.875	5463
6.88333	6405
6.89167	8340
6.9	10030
6.90833	13223
6.91667	15796
6.925	20270
6.93333	23591
6.94167	28894
6.95	32498
6.95833	37742
6.96667	40969
6.975	45156
6.98333	47401
6.99167	49825
7	50780
7.00833	51243
7.01667	50956
7.025	49763
7.03333	48545
7.04167	46261
7.05	44519
7.05833	41726
7.06667	39809
7.075	36953
7.08333	35101
7.09167	32453
7.1	30797
7.10833	28496
7.11667	27091
7.125	25169
7.13333	24008
7.14167	22429
7.15	21472
7.15833	20157
7.16667	19353
7.175	18237
7.18333	17547
7.19167	16586
7.2	15993
7.20833	15169
7.21667	14659
7.225	13943
7.23333	13497
7.24167	12867
7.25	12468
7.25833	11903
7.26667	11549
7.275	11053
7.28333	10748
7.29167	10335
7.3	10081
7.30833	9742
7.31667	9536
7.325	9248
7.33333	9066
7.34167	8806
7.35	8642
7.35833	8408
7.36667	8264
7.375	8065
7.38333	7946
7.39167	7787
7.4	7689
7.40833	7553
7.41667	7466
7.425	7337
7.43333	7256
7.44167	7137
7.45	7063
7.45833	6961
7.46667	6898
7.475	6805
7.48333	6746
7.49167	6656
7.5	6590
7.50833	6489
7.51667	6422
7.525	6328
7.53333	6283
7.54167	6268
7.55	6312
7.55833	6495
7.56667	6716
7.575	7215
7.58333	7668
7.59167	8513
7.6	9160
7.60833	10184
7.61667	10851
7.625	11739
7.63333	12207
7.64167	12665
7.65	12791
7.65833	12713
7.66667	12494
7.675	11973
7.68333	11526
7.69167	10764
7.7	10225
7.70833	9422
7.71667	8913
7.725	8211
7.73333	7787
7.74167	7238
7.75	6921
7.75833	6512
7.76667	6278
7.775	5970
7.78333	5793
7.79167	5561
7.8	5428
7.80833	5256
7.81667	5159
7.825	5040
7.83333	4970
7.84167	4875
7.85	4813
7.85833	4714
7.86667	4640
7.875	4525
7.88333	4448
7.89167	4334
7.9	4266
7.90833	4175
7.91667	4123
7.925	4052
7.93333	4008
7.94167	3944
7.95	3901
7.95833	3832
7.96667	3790
7.975	3730
7.98333	3693
7.99167	3653
8	3631
8.00833	3607
8.01667	3597
8.025	3585
8.03333	3577
8.04167	3572
8.05	3568
8.05833	3568
8.06667	3572
8.075	3589
8.08333	3606
8.09167	3641
8.1	3669
8.10833	3709
8.11667	3736
8.125	3768
8.13333	3785
8.14167	3806
8.15	3819
8.15833	3834
8.16667	3849
8.175	3873
8.18333	3887
8.19167	3911
8.2	3921
8.20833	3919
8.21667	3908
8.225	3865
8.23333	3824
8.24167	3746
8.25	3685
8.25833	3591
8.26667	3527
8.275	3430
8.28333	3364
8.29167	3261
8.3	3190
8.30833	3079
8.31667	3006
8.325	2900
8.33333	2834
8.34167	2751
8.35	2706
8.35833	2650
8.36667	2617
8.375	2572
8.38333	2540
8.39167	2492
8.4	2461
8.40833	2415
8.41667	2390
8.425	2362
8.43333	2351
8.44167	2347
8.45	2347
8.45833	2347
8.46667	2347
8.475	2339
8.48333	2331
8.49167	2312
8.5	2307
8.50833	2304
8.51667	2312
8.525	2343
8.53333	2374
8.54167	2431
8.55	2472
8.55833	2533
8.56667	2570
8.575	2622
8.58333	2650
8.59167	2679
8.6	2691
8.60833	2698
8.61667	2691
8.625	2670
8.63333	2649
8.64167	2600
8.65	2564
8.65833	2504
8.66667	2460
8.675	2405
8.68333	2372
8.69167	2338
8.7	2327
8.70833	2324
8.71667	2331
8.725	2356
8.73333	2380
8.74167	2416
8.75	2446
8.75833	2500
8.76667	2542
8.775	2617
8.78333	2679
8.79167	2787
8.8	2869
8.80833	3001
8.81667	3095
8.825	3246
8.83333	3351
8.84167	3516
8.85	3625
8.85833	3791
8.86667	3894
8.875	4036
8.88333	4116
8.89167	4203
8.9	4239
8.90833	4251
8.91667	4235
8.925	4182
8.93333	4131
8.94167	4049
8.95	3991
8.95833	3913
8.96667	3866
8.975	3803
8.98333	3763
8.99167	3697
9	3651
9.00833	3579
9.01667	3529
9.025	3459
9.03333	3413
9.04167	3351
9.05	3312
9.05833	3257
9.06667	3221
9.075	3162
9.08333	3117
9.09167	3042
9.1	2990
9.10833	2908
9.11667	2855
9.125	2784
9.13333	2738
9.14167	2676
9.15	2636
9.15833	2578
9.16667	2536
9.175	2473
9.18333	2430
9.19167	2370
9.2	2335
9.20833	2294
9.21667	2273
9.225	2253
9.23333	2245
9.24167	2233
9.25	2219
9.25833	2186
9.26667	2154
9.275	2091
9.28333	2043
9.29167	1963
9.3	1910
9.30833	1834
9.31667	1788
9.325	1731
9.33333	1695
9.34167	1648
9.35	1617
9.35833	1570
9.36667	1541
9.375	1499
9.38333	1473
9.39167	1442
9.4	1425
9.40833	1410
9.41667	1402
9.425	1388
9.43333	1375
9.44167	1352
9.45	1333
9.45833	1296
9.46667	1274
9.475	1246
9.48333	1231
9.49167	1216
9.5	1209
9.50833	1199
9.51667	1186
9.525	1163
9.53333	1145
9.54167	1115
9.55	1093
9.55833	1071
9.56667	1064
9.575	1063
9.58333	1069
9.59167	1078
9.6	1085
9.60833	1084
9.61667	1078
9.625	1061
9.63333	1052
9.64167	1040
9.65	1035
9.65833	1034
9.66667	1035
9.675	1037
9.68333	1038
9.69167	1034
9.7	1031
9.70833	1018
9.71667	1013
9.725	1007
9.73333	1006
9.74167	1019
9.75	1030
9.75833	1054
9.76667	1071
9.775	1094
9.78333	1108
9.79167	1120
9.8	1125
9.80833	1134
9.81667	1141
9.825	1157
9.83333	1168
9.84167	1195
9.85	1215
9.85833	1243
9.86667	1257
9.875	1275
9.88333	1281
9.89167	1285
9.9	1288
9.90833	1290
9.91667	1294
9.925	1306
9.93333	1316
9.94167	1336
9.95	1355
9.95833	1372
9.96667	1380
9.975	1387
9.98333	1388
9.99167	1393
10	1396
10.0083	1410
10.0167	1423
10.025	1450
10.0333	1467
10.0417	1488
10.05	1496
10.0583	1502
10.0667	1506
10.075	1510
10.0833	1519
10.0917	1541
10.1	1563
10.1083	1600
10.1167	1627
10.125	1662
10.1333	1682
10.1417	1702
10.15	1717
10.1583	1737
10.1667	1757
10.175	1797
10.1833	1832
10.1917	1895
10.2	1937
10.2083	1998
10.2167	2031
10.225	2064
10.2333	2074
10.2417	2075
10.25	2069
10.2583	2059
10.2667	2049
10.275	2034
10.2833	2022
10.2917	2000
10.3	1983
10.3083	1948
10.3167	1922
10.325	1880
10.3333	1851
10.3417	1812
10.35	1787
10.3583	1758
10.3667	1736
10.375	1713
10.3833	1695
10.3917	1661
10.4	1640
10.4083	1599
10.4167	1569
10.425	1523
10.4333	1494
10.4417	1454
10.45	1436
10.4583	1414
10.4667	1401
10.475	1382
10.4833	1367
10.4917	1335
10.5	1310
10.5083	1267
10.5167	1238
10.525	1198
10.5333	1178
10.5417	1157
10.55	1149
10.5583	1133
10.5667	1121
10.575	1098
10.5833	1079
10.5917	1045
10.6	1023
10.6083	995
10.6167	985
10.625	976
10.6333	981
10.6417	984
10.65	991
10.6583	998
10.6667	999
10.675	1006
10.6833	1012
10.6917	1039
10.7	1071
10.7083	1136
10.7167	1197
10.725	1308
10.7333	1391
10.7417	1528
10.75	1623
10.7583	1779
10.7667	1891
10.775	2081
10.7833	2223
10.7917	2465
10.8	2644
10.8083	2940
10.8167	3155
10.825	3493
10.8333	3731
10.8417	4101
10.85	4357
10.8583	4757
10.8667	5030
10.875	5455
10.8833	5742
10.8917	6173
10.9	6450
10.9083	6852
10.9167	7100
10.925	7440
10.9333	7642
10.9417	7911
10.95	8068
10.9583	8271
10.9667	8387
10.975	8536
10.9833	8616
10.9917	8698
11	8733
11.0083	8743
11.0167	8721
11.025	8646
11.0333	8572
11.0417	8428
11.05	8317
11.0583	8130
11.0667	7995
11.075	7783
11.0833	7635
11.0917	7399
11.1	7236
11.1083	6982
11.1167	6808
11.125	6552
11.1333	6390
11.1417	6158
11.15	6014
11.1583	5814
11.1667	5685
11.175	5503
11.1833	5385
11.1917	5204
11.2	5087
11.2083	4921
11.2167	4820
11.225	4692
11.2333	4626
11.2417	4560
11.25	4532
11.2583	4522
11.2667	4525
11.275	4543
11.2833	4557
11.2917	4571
11.3	4574
11.3083	4560
11.3167	4536
11.325	4473
11.3333	4410
11.3417	4283
11.35	4173
11.3583	3985
11.3667	3840
11.375	3620
11.3833	3471
11.3917	3259
11.4	3128
11.4083	2952
11.4167	2844
11.425	2701
11.4333	2611
11.4417	2483
11.45	2404
11.4583	2296
11.4667	2235
11.475	2169
11.4833	2158
11.4917	2216
11.5	2328
11.5083	2656
11.5167	3012
11.525	3794
11.5333	4501
11.5417	5832
11.55	6881
11.5583	8615
11.5667	9809
11.575	11518
11.5833	12523
11.5917	13703
11.6	14217
11.6083	14531
11.6167	14436
11.625	13876
11.6333	13273
11.6417	12111
11.65	11230
11.6583	9843
11.6667	8926
11.675	7627
11.6833	6831
11.6917	5768
11.7	5150
11.7083	4359
11.7167	3919
11.725	3378
11.7333	3097
11.7417	2786
11.75	2650
11.7583	2538
11.7667	2515
11.775	2538
11.7833	2571
11.7917	2628
11.8	2655
11.8083	2664
11.8167	2645
11.825	2574
11.8333	2502
11.8417	2362
11.85	2251
11.8583	2067
11.8667	1935
11.875	1730
11.8833	1590
11.8917	1384
11.9	1254
11.9083	1077
11.9167	972
11.925	841
11.9333	768
11.9417	676
11.95	625
11.9583	559
11.9667	516
11.975	458
11.9833	421
11.9917	364
12	337
12.0083	299
12.0167	281
12.025	261
12.0333	247
12.0417	231
12.05	219
12.0583	195
12.0667	177
12.075	147
12.0833	127
12.0917	93
12.1	76
12.1083	58
12.1167	46
12.125	38
12.1333	26
12.1417	11
12.15	-1
12.1583	-29
12.1667	-50
12.175	-85
12.1833	-104
12.1917	-128
12.2	-139
12.2083	-148
12.2167	-153
12.225	-162
12.2333	-172
12.2417	-188
12.25	-208
12.2583	-234
12.2667	-250
12.275	-272
12.2833	-281
12.2917	-291
12.3	-295
12.3083	-301
12.3167	-309
12.325	-329
12.3333	-346
12.3417	-377
12.35	-397
12.3583	-420
12.3667	-432
12.375	-442
12.3833	-442
12.3917	-445
12.4	-454
12.4083	-472
12.4167	-489
12.425	-522
12.4333	-544
12.4417	-573
12.45	-587
12.4583	-601
12.4667	-606
12.475	-615
12.4833	-623
12.4917	-638
12.5	-656
12.5083	-687
12.5167	-711
12.525	-743
12.5333	-762
12.5417	-785
12.55	-795
12.5583	-806
12.5667	-814
12.575	-825
12.5833	-835
12.5917	-851
12.6	-856
12.6083	-863
12.6167	-861
12.625	-847
12.6333	-829
12.6417	-799
12.65	-777
12.6583	-747
12.6667	-733
12.675	-722
12.6833	-723
12.6917	-731
12.7	-742
12.7083	-763
12.7167	-776
12.725	-796
12.7333	-807
12.7417	-826
12.75	-840
12.7583	-864
12.7667	-885
12.775	-919
12.7833	-945
12.7917	-978
12.8	-995
12.8083	-1013
12.8167	-1020
12.825	-1023
12.8333	-1025
12.8417	-1033
12.85	-1043
12.8583	-1063
12.8667	-1076
12.875	-1093
12.8833	-1099
12.8917	-1095
12.9	-1081
12.9083	-1055
12.9167	-1033
12.925	-1002
12.9333	-990
12.9417	-975
12.95	-971
12.9583	-969
12.9667	-962
12.975	-953
12.9833	-945
12.9917	-929
13	-922
13.0083	-913
13.0167	-914
13.025	-926
13.0333	-940
13.0417	-961
13.05	-975
13.0583	-980
13.0667	-979
13.075	-969
13.0833	-960
13.0917	-945
13.1	-939
13.1083	-935
13.1167	-939
13.125	-946
13.1333	-954
13.1417	-963
13.15	-965
13.1583	-964
13.1667	-963
13.175	-957
13.1833	-956
13.1917	-958
13.2	-968
13.2083	-987
13.2167	-1004
13.225	-1026
13.2333	-1041
13.2417	-1056
13.25	-1062
13.2583	-1069
13.2667	-1074
13.275	-1083
13.2833	-1095
13.2917	-1119
13.3	-1138
13.3083	-1165
13.3167	-1182
13.325	-1201
13.3333	-1208
13.3417	-1214
13.35	-1214
13.3583	-1212
13.3667	-1216
13.375	-1224
13.3833	-1235
13.3917	-1249
13.4	-1260
13.4083	-1266
13.4167	-1268
13.425	-1263
13.4333	-1258
13.4417	-1251
13.45	-1252
13.4583	-1261
13.4667	-1273
13.475	-1295
13.4833	-1313
13.4917	-1329
13.5	-1334
13.5083	-1336
13.5167	-1329
13.525	-1319
13.5333	-1317
13.5417	-1319
13.55	-1328
13.5583	-1345
13.5667	-1359
13.575	-1378
13.5833	-1381
13.5917	-1381
13.6	-1377
13.6083	-1365
13.6167	-1358
13.625	-1355
13.6333	-1357
13.6417	-1367
13.65	-1376
13.6583	-1389
13.6667	-1395
13.675	-1395
13.6833	-1393
13.6917	-1382
13.7	-1372
13.7083	-1361
13.7167	-1357
13.725	-1354
13.7333	-1356
13.7417	-1362
13.75	-1367
13.7583	-1367
13.7667	-1367
13.775	-1360
13.7833	-1353
13.7917	-1346
13.8	-1345
13.8083	-1348
13.8167	-1355
13.825	-1368
13.8333	-1378
13.8417	-1387
13.85	-1391
13.8583	-1387
13.8667	-1381
13.875	-1369
13.8833	-1359
13.8917	-1352
13.9	-1350
13.9083	-1358
13.9167	-1366
13.925	-1375
13.9333	-1376
13.9417	-1367
13.95	-1354
13.9583	-1328
13.9667	-1307
13.975	-1275
13.9833	-1254
13.9917	-1224
14	-1205
14.0083	-1163
14.0167	-1124
14.025	-1045
14.0333	-976
14.0417	-855
14.05	-767
14.0583	-622
14.0667	-522
14.075	-371
14.0833	-270
14.0917	-109
14.1	0
14.1083	172
14.1167	292
14.125	472
14.1333	587
14.1417	744
14.15	835
14.1583	944
14.1667	1004
14.175	1071
14.1833	1103
14.1917	1141
14.2	1159
14.2083	1176
14.2167	1175
14.225	1162
14.2333	1139
14.2417	1084
14.25	1035
14.2583	956
14.2667	894
14.275	800
14.2833	738
14.2917	648
14.3	589
14.3083	499
14.3167	435
14.325	342
14.3333	273
14.3417	163
14.35	91
14.3583	-15
14.3667	-85
14.375	-179
14.3833	-236
14.3917	-315
14.4	-365
14.4083	-434
14.4167	-482
14.425	-557
14.4333	-610
14.4417	-689
14.45	-741
14.4583	-807
14.4667	-844
14.475	-892
14.4833	-917
14.4917	-955
14.5	-981
14.5083	-1024
14.5167	-1055
14.525	-1105
14.5333	-1135
14.5417	-1178
14.55	-1195
14.5583	-1213
14.5667	-1221
14.575	-1228
14.5833	-1232
14.5917	-1249
14.6	-1265
14.6083	-1291
14.6167	-1314
14.625	-1339
14.6333	-1353
14.6417	-1360
14.65	-1358
14.6583	-1356
14.6667	-1356
14.675	-1361
14.6833	-1372
14.6917	-1392
14.7	-1406
14.7083	-1428
14.7167	-1438
14.725	-1444
14.7333	-1438
14.7417	-1428
14.75	-1420
14.7583	-1412
14.7667	-1410
14.775	-1413
14.7833	-1418
14.7917	-1424
14.8	-1424
14.8083	-1419
14.8167	-1409
14.825	-1388
14.8333	-1371
14.8417	-1347
14.85	-1330
14.8583	-1310
14.8667	-1296
14.875	-1270
14.8833	-1248
14.8917	-1205
14.9	-1168
14.9083	-1102
14.9167	-1055
14.925	-975
14.9333	-926
14.9417	-861
14.95	-825
14.9583	-789
14.9667	-773
14.975	-762
14.9833	-764
14.9917	-773
15	-785
15.0083	-815
15.0167	-840
15.025	-891
15.0333	-931
15.0417	-1000
15.05	-1047
15.0583	-1114
15.0667	-1152
15.075	-1200
15.0833	-1221
15.0917	-1244
15.1	-1260
15.1083	-1278
15.1167	-1295
15.125	-1329
15.1333	-1353
15.1417	-1389
15.15	-1410
15.1583	-1432
15.1667	-1440
15.175	-1441
15.1833	-1443
15.1917	-1444
15.2	-1449
15.2083	-1469
15.2167	-1484
15.225	-1507
15.2333	-1522
15.2417	-1533
15.25	-1533
15.2583	-1525
15.2667	-1516
15.275	-1506
15.2833	-1503
15.2917	-1504
15.3	-1506
15.3083	-1495
15.3167	-1469
15.325	-1386
15.3333	-1283
15.3417	-1017
15.35	-743
15.3583	-148
15.3667	396
15.375	1472
15.3833	2367
15.3917	3976
15.4	5192
15.4083	7165
15.4167	8510
15.425	10451
15.4333	11613
15.4417	13049
15.45	13746
15.4583	14345
15.4667	14445
15.475	14163
15.4833	13719
15.4917	12753
15.5	11959
15.5083	10634
15.5167	9707
15.525	8322
15.5333	7430
15.5417	6181
15.55	5417
15.5583	4385
15.5667	3775
15.575	2974
15.5833	2517
15.5917	1936
15.6	1612
15.6083	1211
15.6167	988
15.625	707
15.6333	548
15.6417	336
15.65	210
15.6583	39
15.6667	-62
15.675	-196
15.6833	-270
15.6917	-360
15.7	-408
15.7083	-466
15.7167	-501
15.725	-548
15.7333	-582
15.7417	-633
15.75	-667
15.7583	-714
15.7667	-740
15.775	-765
15.7833	-777
15.7917	-793
15.8	-801
15.8083	-819
15.8167	-835
15.825	-862
15.8333	-877
15.8417	-887
15.85	-882
15.8583	-853
15.8667	-820
15.875	-756
15.8833	-708
15.8917	-637
15.9	-594
15.9083	-539
15.9167	-511
15.925	-481
15.9333	-468
15.9417	-459
15.95	-457
15.9583	-466
15.9667	-481
15.975	-514
15.9833	-546
15.9917	-607
16	-653
16.0083	-723
16.0167	-768
16.025	-829
16.0333	-862
16.0417	-903
16.05	-925
16.0583	-956
16.0667	-977
16.075	-1015
16.0833	-1044
16.0917	-1090
16.1	-1118
16.1083	-1159
16.1167	-1184
16.125	-1209
16.1333	-1221
16.1417	-1229
16.15	-1232
16.1583	-1240
16.1667	-1251
16.175	-1267
16.1833	-1281
16.1917	-1302
16.2	-1313
16.2083	-1317
16.2167	-1313
16.225	-1303
16.2333	-1293
16.2417	-1278
16.25	-1276
16.2583	-1277
16.2667	-1283
16.275	-1296
16.2833	-1303
16.2917	-1302
16.3	-1294
16.3083	-1274
16.3167	-1257
16.325	-1233
16.3333	-1221
16.3417	-1214
16.35	-1218
16.3583	-1230
16.3667	-1239
16.375	-1246
16.3833	-1248
16.3917	-1239
16.4	-1234
16.4083	-1229
16.4167	-1232
16.425	-1246
16.4333	-1262
16.4417	-1291
16.45	-1310
16.4583	-1332
16.4667	-1341
16.475	-1346
16.4833	-1344
16.4917	-1339
16.5	-1336
16.5083	-1340
16.5167	-1345
16.525	-1357
16.5333	-1365
16.5417	-1373
16.55	-1373
16.5583	-1364
16.5667	-1353
16.575	-1337
16.5833	-1327
16.5917	-1319
16.6	-1320
16.6083	-1329
16.6167	-1340
16.625	-1353
16.6333	-1362
16.6417	-1369
16.65	-1371
[truncated: 3,402 more rows]

## Sheet: Gizzard digesta 23
min	Intensity
0	2308
0.00833333	2299
0.0166667	668
0.025	10
0.0333333	8
0.0416667	-9
0.05	-21
0.0583333	-35
0.0666667	-42
0.075	-40
0.0833333	-35
0.0916667	-22
0.1	-10
0.108333	2
0.116667	8
0.125	11
0.133333	10
0.141667	11
0.15	14
0.158333	23
0.166667	35
0.175	55
0.183333	70
0.191667	88
0.2	95
0.208333	106
0.216667	109
0.225	114
0.233333	116
0.241667	126
0.25	133
0.258333	146
0.266667	156
0.275	166
0.283333	173
0.291667	175
0.3	174
0.308333	169
0.316667	167
0.325	165
0.333333	168
0.341667	175
0.35	184
0.358333	197
0.366667	205
0.375	212
0.383333	217
0.391667	222
0.4	225
0.408333	239
0.416667	258
0.425	307
0.433333	362
0.441667	478
0.45	582
0.458333	772
0.466667	918
0.475	1149
0.483333	1307
0.491667	1544
0.5	1694
0.508333	1900
0.516667	2027
0.525	2197
0.533333	2292
0.541667	2403
0.55	2451
0.558333	2478
0.566667	2466
0.575	2406
0.583333	2343
0.591667	2226
0.6	2141
0.608333	2017
0.616667	1945
0.625	1854
0.633333	1811
0.641667	1774
0.65	1763
0.658333	1772
0.666667	1794
0.675	1845
0.683333	1886
0.691667	1958
0.7	2007
0.708333	2076
0.716667	2119
0.725	2167
0.733333	2186
0.741667	2202
0.75	2208
0.758333	2206
0.766667	2202
0.775	2202
0.783333	2197
0.791667	2194
0.8	2192
0.808333	2182
0.816667	2173
0.825	2155
0.833333	2139
0.841667	2114
0.85	2098
0.858333	2075
0.866667	2064
0.875	2045
0.883333	2033
0.891667	2018
0.9	2005
0.908333	1981
0.916667	1966
0.925	1937
0.933333	1921
0.941667	1898
0.95	1887
0.958333	1873
0.966667	1869
0.975	1865
0.983333	1862
0.991667	1858
1	1851
1.00833	1839
1.01667	1828
1.025	1815
1.03333	1803
1.04167	1793
1.05	1791
1.05833	1791
1.06667	1787
1.075	1782
1.08333	1775
1.09167	1759
1.1	1745
1.10833	1723
1.11667	1709
1.125	1694
1.13333	1690
1.14167	1688
1.15	1686
1.15833	1682
1.16667	1678
1.175	1665
1.18333	1654
1.19167	1633
1.2	1622
1.20833	1611
1.21667	1609
1.225	1611
1.23333	1614
1.24167	1618
1.25	1614
1.25833	1605
1.26667	1595
1.275	1576
1.28333	1564
1.29167	1549
1.3	1543
1.30833	1536
1.31667	1536
1.325	1531
1.33333	1525
1.34167	1512
1.35	1501
1.35833	1484
1.36667	1474
1.375	1463
1.38333	1459
1.39167	1463
1.4	1466
1.40833	1474
1.41667	1477
1.425	1478
1.43333	1477
1.44167	1470
1.45	1465
1.45833	1456
1.46667	1454
1.475	1450
1.48333	1448
1.49167	1447
1.5	1446
1.50833	1437
1.51667	1431
1.525	1416
1.53333	1406
1.54167	1392
1.55	1382
1.55833	1376
1.56667	1374
1.575	1378
1.58333	1382
1.59167	1392
1.6	1393
1.60833	1397
1.61667	1395
1.625	1387
1.63333	1384
1.64167	1378
1.65	1378
1.65833	1382
1.66667	1390
1.675	1402
1.68333	1408
1.69167	1409
1.7	1403
1.70833	1392
1.71667	1382
1.725	1373
1.73333	1371
1.74167	1373
1.75	1381
1.75833	1392
1.76667	1395
1.775	1397
1.78333	1395
1.79167	1387
1.8	1381
1.80833	1372
1.81667	1370
1.825	1370
1.83333	1374
1.84167	1379
1.85	1382
1.85833	1382
1.86667	1379
1.875	1370
1.88333	1364
1.89167	1350
1.9	1348
1.90833	1343
1.91667	1343
1.925	1347
1.93333	1350
1.94167	1350
1.95	1347
1.95833	1340
1.96667	1335
1.975	1325
1.98333	1323
1.99167	1324
2	1332
2.00833	1350
2.01667	1364
2.025	1383
2.03333	1396
2.04167	1407
2.05	1411
2.05833	1409
2.06667	1405
2.075	1397
2.08333	1390
2.09167	1390
2.1	1391
2.10833	1393
2.11667	1396
2.125	1398
2.13333	1398
2.14167	1395
2.15	1392
2.15833	1388
2.16667	1385
2.175	1387
2.18333	1392
2.19167	1401
2.2	1422
2.20833	1434
2.21667	1456
2.225	1474
2.23333	1505
2.24167	1531
2.25	1588
2.25833	1641
2.26667	1748
2.275	1838
2.28333	1999
2.29167	2124
2.3	2328
2.30833	2478
2.31667	2712
2.325	2878
2.33333	3140
2.34167	3321
2.35	3600
2.35833	3786
2.36667	4061
2.375	4242
2.38333	4546
2.39167	4838
2.4	5730
2.40833	7044
2.41667	11560
2.425	17806
2.43333	36196
2.44167	57938
2.45	111916
2.45833	166389
2.46667	281180
2.475	380383
2.48333	558591
2.49167	690457
2.5	892068
2.50833	1018550
2.51667	1144984
2.525	1144987
2.53333	1144989
2.54167	1144990
2.55	1144990
2.55833	1144990
2.56667	1144987
2.575	1144992
2.58333	1061382
2.59167	986907
2.6	878731
2.60833	811638
2.61667	720808
2.625	666850
2.63333	594343
2.64167	550258
2.65	487924
2.65833	447630
2.66667	387607
2.675	347555
2.68333	287567
2.69167	248117
2.7	190778
2.70833	154388
2.71667	103455
2.725	72282
2.73333	30061
2.74167	5079
2.75	-27362
2.75833	-45305
2.76667	-65444
2.775	-73014
2.78333	-71893
2.79167	-59675
2.8	-17250
2.80833	31660
2.81667	143192
2.825	245654
2.83333	441431
2.84167	595743
2.85	848918
2.85833	1020695
2.86667	1144987
2.875	1144987
2.88333	1144987
2.89167	1144984
2.9	1144984
2.90833	1144982
2.91667	1144981
2.925	1144977
2.93333	1144978
2.94167	1144981
2.95	1144982
2.95833	1144984
2.96667	1144983
2.975	1144985
2.98333	1144985
2.99167	1144987
3	1144987
3.00833	1144984
3.01667	1144986
3.025	1144987
3.03333	1144986
3.04167	1144986
3.05	1144987
3.05833	1144987
3.06667	1144987
3.075	1144991
3.08333	1144988
3.09167	1144993
3.1	1144992
3.10833	1144993
3.11667	1144995
3.125	1144994
3.13333	1144991
3.14167	1144998
3.15	1144993
3.15833	1144994
3.16667	1144992
3.175	1144997
3.18333	1144989
3.19167	1144990
3.2	971878
3.20833	825911
3.21667	622271
3.225	502888
3.23333	353634
3.24167	274254
3.25	182627
3.25833	137261
3.26667	88033
3.275	65236
3.28333	42278
3.29167	32710
3.3	24517
3.30833	22036
3.31667	21254
3.325	22003
3.33333	24124
3.34167	25824
3.35	28364
3.35833	29897
3.36667	31817
3.375	32824
3.38333	33934
3.39167	34440
3.4	34910
3.40833	35062
3.41667	35095
3.425	35014
3.43333	34758
3.44167	34511
3.45	34043
3.45833	33674
3.46667	33049
3.475	32599
3.48333	31874
3.49167	31370
3.5	30591
3.50833	30061
3.51667	29255
3.525	28715
3.53333	27906
3.54167	27374
3.55	26597
3.55833	26104
3.56667	25397
3.575	24956
3.58333	24333
3.59167	23948
3.6	23404
3.60833	23069
3.61667	22607
3.625	22329
3.63333	21973
3.64167	21790
3.65	21610
3.65833	21573
3.66667	21672
3.675	21874
3.68333	22426
3.69167	23009
3.7	24294
3.70833	25483
3.71667	27846
3.725	29835
3.73333	33406
3.74167	36111
3.75	40439
3.75833	43333
3.76667	47373
3.775	49693
3.78333	52412
3.79167	53672
3.8	54803
3.80833	55167
3.81667	55402
3.825	55524
3.83333	55907
3.84167	56376
3.85	57400
3.85833	58211
3.86667	59359
3.875	59894
3.88333	60023
3.89167	59522
3.9	57754
3.90833	55906
3.91667	52258
3.925	49374
3.93333	44649
3.94167	41402
3.95	36638
3.95833	33648
3.96667	29580
3.975	27192
3.98333	24111
3.99167	22382
4	20238
4.00833	19072
4.01667	17651
4.025	16888
4.03333	15952
4.04167	15442
4.05	14795
4.05833	14428
4.06667	13948
4.075	13667
4.08333	13292
4.09167	13075
4.1	12785
4.10833	12616
4.11667	12385
4.125	12250
4.13333	12065
4.14167	11952
4.15	11806
4.15833	11731
4.16667	11657
4.175	11649
4.18333	11707
4.19167	11805
4.2	12049
4.20833	12280
4.21667	12727
4.225	13091
4.23333	13702
4.24167	14141
4.25	14802
4.25833	15220
4.26667	15761
4.275	16037
4.28333	16296
4.29167	16345
4.3	16238
4.30833	16048
4.31667	15616
4.325	15249
4.33333	14624
4.34167	14178
4.35	13507
4.35833	13079
4.36667	12480
4.375	12120
4.38333	11644
4.39167	11368
4.4	11009
4.40833	10805
4.41667	10541
4.425	10394
4.43333	10206
4.44167	10100
4.45	9970
4.45833	9902
4.46667	9813
4.475	9762
4.48333	9695
4.49167	9650
4.5	9590
4.50833	9551
4.51667	9495
4.525	9465
4.53333	9428
4.54167	9409
4.55	9394
4.55833	9391
4.56667	9390
4.575	9391
4.58333	9393
4.59167	9396
4.6	9400
4.60833	9404
4.61667	9420
4.625	9435
4.63333	9469
4.64167	9495
4.65	9539
4.65833	9565
4.66667	9597
4.675	9610
4.68333	9613
4.69167	9605
4.7	9582
4.70833	9559
4.71667	9510
4.725	9472
4.73333	9405
4.74167	9352
4.75	9260
4.75833	9191
4.76667	9080
4.775	9007
4.78333	8902
4.79167	8836
4.8	8749
4.80833	8696
4.81667	8630
4.825	8587
4.83333	8525
4.84167	8487
4.85	8426
4.85833	8387
4.86667	8333
4.875	8297
4.88333	8253
4.89167	8224
4.9	8187
4.90833	8163
4.91667	8123
4.925	8096
4.93333	8052
4.94167	8019
4.95	7968
4.95833	7938
4.96667	7893
4.975	7866
4.98333	7829
4.99167	7809
5	7779
5.00833	7759
5.01667	7726
5.025	7705
5.03333	7666
5.04167	7640
5.05	7603
5.05833	7575
5.06667	7536
5.075	7514
5.08333	7477
5.09167	7455
5.1	7411
5.10833	7381
5.11667	7325
5.125	7283
5.13333	7222
5.14167	7179
5.15	7124
5.15833	7094
5.16667	7056
5.175	7036
5.18333	7006
5.19167	6990
5.2	6961
5.20833	6944
5.21667	6926
5.225	6925
5.23333	6939
5.24167	6961
5.25	7012
5.25833	7058
5.26667	7134
5.275	7185
5.28333	7257
5.29167	7298
5.3	7346
5.30833	7371
5.31667	7389
5.325	7390
5.33333	7376
5.34167	7353
5.35	7295
5.35833	7242
5.36667	7143
5.375	7069
5.38333	6952
5.39167	6872
5.4	6756
5.40833	6687
5.41667	6594
5.425	6536
5.43333	6462
5.44167	6416
5.45	6353
5.45833	6313
5.46667	6256
5.475	6219
5.48333	6169
5.49167	6141
5.5	6110
5.50833	6094
5.51667	6087
5.525	6086
5.53333	6101
5.54167	6120
5.55	6158
5.55833	6197
5.56667	6269
5.575	6327
5.58333	6427
5.59167	6497
5.6	6605
5.60833	6670
5.61667	6748
5.625	6782
5.63333	6805
5.64167	6796
5.65	6759
5.65833	6712
5.66667	6623
5.675	6551
5.68333	6434
5.69167	6352
5.7	6228
5.70833	6147
5.71667	6021
5.725	5940
5.73333	5819
5.74167	5744
5.75	5640
5.75833	5582
5.76667	5513
5.775	5476
5.78333	5434
5.79167	5413
5.8	5382
5.80833	5360
5.81667	5327
5.825	5308
5.83333	5280
5.84167	5262
5.85	5246
5.85833	5238
5.86667	5229
5.875	5218
5.88333	5201
5.89167	5185
5.9	5157
5.90833	5139
5.91667	5112
5.925	5096
5.93333	5078
5.94167	5068
5.95	5056
5.95833	5049
5.96667	5036
5.975	5026
5.98333	5005
5.99167	4990
6	4961
6.00833	4946
6.01667	4926
6.025	4922
6.03333	4920
6.04167	4926
6.05	4944
6.05833	4964
6.06667	5002
6.075	5037
6.08333	5097
6.09167	5143
6.1	5223
6.10833	5278
6.11667	5365
6.125	5415
6.13333	5482
6.14167	5512
6.15	5531
6.15833	5530
6.16667	5495
6.175	5454
6.18333	5375
6.19167	5312
6.2	5211
6.20833	5140
6.21667	5037
6.225	4971
6.23333	4870
6.24167	4803
6.25	4706
6.25833	4642
6.26667	4550
6.275	4492
6.28333	4419
6.29167	4377
6.3	4324
6.30833	4295
6.31667	4257
6.325	4233
6.33333	4193
6.34167	4166
6.35	4127
6.35833	4102
6.36667	4074
6.375	4060
6.38333	4047
6.39167	4045
6.4	4041
6.40833	4037
6.41667	4025
6.425	4018
6.43333	3998
6.44167	3984
6.45	3966
6.45833	3958
6.46667	3952
6.475	3951
6.48333	3954
6.49167	3954
6.5	3951
6.50833	3947
6.51667	3931
6.525	3921
6.53333	3903
6.54167	3896
6.55	3888
6.55833	3889
6.56667	3893
6.575	3894
6.58333	3893
6.59167	3889
6.6	3878
6.60833	3868
6.61667	3852
6.625	3845
6.63333	3836
6.64167	3839
6.65	3857
6.65833	3885
6.66667	3961
6.675	4044
6.68333	4253
6.69167	4470
6.7	4962
6.70833	5432
6.71667	6405
6.725	7259
6.73333	8865
6.74167	10150
6.75	12369
6.75833	13996
6.76667	16570
6.775	18308
6.78333	20821
6.79167	22370
6.8	24398
6.80833	25512
6.81667	26786
6.825	27360
6.83333	27813
6.84167	27869
6.85	27627
6.85833	27285
6.86667	26559
6.875	25969
6.88333	24987
6.89167	24295
6.9	23249
6.90833	22560
6.91667	21561
6.925	20924
6.93333	20010
6.94167	19431
6.95	18600
6.95833	18073
6.96667	17315
6.975	16834
6.98333	16142
6.99167	15702
7	15068
7.00833	14663
7.01667	14072
7.025	13690
7.03333	13135
7.04167	12778
7.05	12263
7.05833	11942
7.06667	11495
7.075	11220
7.08333	10840
7.09167	10608
7.1	10291
7.10833	10090
7.11667	9806
7.125	9626
7.13333	9371
7.14167	9211
7.15	8989
7.15833	8855
7.16667	8668
7.175	8557
7.18333	8404
7.19167	8309
7.2	8176
7.20833	8097
7.21667	7990
7.225	7927
7.23333	7854
7.24167	7818
7.25	7785
7.25833	7779
7.26667	7783
7.275	7793
7.28333	7817
7.29167	7833
7.3	7845
7.30833	7849
7.31667	7839
7.325	7824
7.33333	7798
7.34167	7792
7.35	7818
7.35833	7885
7.36667	8100
7.375	8349
7.38333	8922
7.39167	9452
7.4	10449
7.40833	11228
7.41667	12466
7.425	13270
7.43333	14316
7.44167	14839
7.45	15270
7.45833	15297
7.46667	14951
7.475	14495
7.48333	13548
7.49167	12798
7.5	11592
7.50833	10790
7.51667	9646
7.525	8952
7.53333	8041
7.54167	7520
7.55	6867
7.55833	6511
7.56667	6082
7.575	5858
7.58333	5615
7.59167	5503
7.6	5396
7.60833	5356
7.61667	5325
7.625	5311
7.63333	5285
7.64167	5254
7.65	5190
7.65833	5134
7.66667	5038
7.675	4968
7.68333	4859
7.69167	4789
7.7	4688
7.70833	4624
7.71667	4535
7.725	4476
7.73333	4395
7.74167	4346
7.75	4281
7.75833	4247
7.76667	4209
7.775	4199
7.78333	4199
7.79167	4206
7.8	4227
7.80833	4245
7.81667	4269
7.825	4282
7.83333	4297
7.84167	4301
7.85	4300
7.85833	4293
7.86667	4271
7.875	4251
7.88333	4204
7.89167	4164
7.9	4090
7.90833	4032
7.91667	3931
7.925	3858
7.93333	3742
7.94167	3661
7.95	3549
7.95833	3480
7.96667	3380
7.975	3320
7.98333	3233
7.99167	3174
8	3085
8.00833	3027
8.01667	2936
8.025	2880
8.03333	2805
8.04167	2760
8.05	2705
8.05833	2673
8.06667	2627
8.075	2595
8.08333	2546
8.09167	2508
8.1	2450
8.10833	2412
8.11667	2362
8.125	2333
8.13333	2297
8.14167	2280
8.15	2257
8.15833	2244
8.16667	2218
8.175	2199
8.18333	2165
8.19167	2142
8.2	2110
8.20833	2096
8.21667	2082
8.225	2080
8.23333	2077
8.24167	2076
8.25	2067
8.25833	2056
8.26667	2031
8.275	2009
8.28333	1979
8.29167	1963
8.3	1945
8.30833	1939
8.31667	1935
8.325	1933
8.33333	1935
8.34167	1938
8.35	1950
8.35833	1961
8.36667	1987
8.375	2014
8.38333	2066
8.39167	2110
8.4	2186
8.40833	2238
8.41667	2316
8.425	2365
8.43333	2426
8.44167	2459
8.45	2497
8.45833	2514
8.46667	2529
8.475	2534
8.48333	2525
8.49167	2514
8.5	2484
8.50833	2456
8.51667	2399
8.525	2351
8.53333	2261
8.54167	2196
8.55	2095
8.55833	2030
8.56667	1941
8.575	1891
8.58333	1835
8.59167	1812
8.6	1806
8.60833	1821
8.61667	1879
8.625	1941
8.63333	2070
8.64167	2175
8.65	2355
8.65833	2483
8.66667	2666
8.675	2776
8.68333	2911
8.69167	2980
8.7	3046
8.70833	3072
8.71667	3083
8.725	3079
8.73333	3064
8.74167	3054
8.75	3031
8.75833	3016
8.76667	2984
8.775	2956
8.78333	2907
8.79167	2871
8.8	2810
8.80833	2767
8.81667	2705
8.825	2668
8.83333	2616
8.84167	2584
8.85	2535
8.85833	2500
8.86667	2443
8.875	2402
8.88333	2331
8.89167	2287
8.9	2220
8.90833	2178
8.91667	2121
8.925	2083
8.93333	2030
8.94167	1994
8.95	1937
8.95833	1896
8.96667	1836
8.975	1800
8.98333	1748
8.99167	1718
9	1688
9.00833	1677
9.01667	1667
9.025	1668
9.03333	1670
9.04167	1667
9.05	1658
9.05833	1645
9.06667	1620
9.075	1598
9.08333	1562
9.09167	1538
9.1	1502
9.10833	1483
9.11667	1455
9.125	1435
9.13333	1407
9.14167	1387
9.15	1353
9.15833	1332
9.16667	1302
9.175	1289
9.18333	1271
9.19167	1267
9.2	1261
9.20833	1257
9.21667	1248
9.225	1240
9.23333	1215
9.24167	1202
9.25	1178
9.25833	1166
9.26667	1152
9.275	1148
9.28333	1147
9.29167	1146
9.3	1141
9.30833	1131
9.31667	1108
9.325	1088
9.33333	1056
9.34167	1034
9.35	1005
9.35833	991
9.36667	972
9.375	963
9.38333	945
9.39167	930
9.4	904
9.40833	884
9.41667	857
9.425	839
9.43333	822
9.44167	814
9.45	807
9.45833	802
9.46667	795
9.475	787
9.48333	772
9.49167	759
9.5	740
9.50833	729
9.51667	714
9.525	709
9.53333	702
9.54167	700
9.55	700
9.55833	703
9.56667	706
9.575	706
9.58333	705
9.59167	707
9.6	711
9.60833	720
9.61667	734
9.625	748
9.63333	774
9.64167	795
9.65	818
9.65833	832
9.66667	844
9.675	845
9.68333	845
9.69167	841
9.7	836
9.70833	835
9.71667	835
9.725	835
9.73333	831
9.74167	828
9.75	812
9.75833	798
9.76667	770
9.775	753
9.78333	726
9.79167	714
9.8	698
9.80833	697
9.81667	693
9.825	691
9.83333	680
9.84167	671
9.85	649
9.85833	631
9.86667	608
9.875	599
9.88333	591
9.89167	588
9.9	591
9.90833	591
9.91667	584
9.925	574
9.93333	559
9.94167	548
9.95	534
9.95833	530
9.96667	531
9.975	537
9.98333	546
9.99167	549
10	545
10.0083	540
10.0167	520
10.025	506
10.0333	482
10.0417	463
10.05	441
10.0583	424
10.0667	407
10.075	394
10.0833	376
10.0917	361
10.1	338
10.1083	323
10.1167	303
10.125	296
10.1333	288
10.1417	286
10.15	293
10.1583	299
10.1667	311
10.175	321
10.1833	337
10.1917	346
10.2	362
10.2083	376
10.2167	402
10.225	430
10.2333	483
10.2417	528
10.25	608
10.2583	666
10.2667	760
10.275	826
10.2833	922
10.2917	987
10.3	1086
10.3083	1153
10.3167	1258
10.325	1330
10.3333	1440
10.3417	1512
10.35	1618
10.3583	1685
10.3667	1780
10.375	1845
10.3833	1955
10.3917	2036
10.4	2183
10.4083	2298
10.4167	2496
10.425	2640
10.4333	2867
10.4417	3019
10.45	3242
10.4583	3382
10.4667	3577
10.475	3702
10.4833	3871
10.4917	3974
10.5	4111
10.5083	4190
10.5167	4279
10.525	4320
10.5333	4351
10.5417	4349
10.55	4323
10.5583	4290
10.5667	4228
10.575	4181
10.5833	4102
10.5917	4045
10.6	3954
10.6083	3883
10.6167	3769
10.625	3685
10.6333	3551
10.6417	3459
10.65	3321
10.6583	3233
10.6667	3103
10.675	3022
10.6833	2906
10.6917	2830
10.7	2723
10.7083	2655
10.7167	2560
10.725	2503
10.7333	2433
10.7417	2396
10.75	2359
10.7583	2347
10.7667	2345
10.775	2354
10.7833	2380
10.7917	2397
10.8	2427
10.8083	2440
10.8167	2453
10.825	2458
10.8333	2453
10.8417	2450
10.85	2436
10.8583	2419
10.8667	2387
10.875	2358
10.8833	2300
10.8917	2252
10.9	2170
10.9083	2114
10.9167	2028
10.925	1974
10.9333	1904
10.9417	1864
10.95	1813
10.9583	1782
10.9667	1739
10.975	1709
10.9833	1667
10.9917	1639
11	1604
11.0083	1588
11.0167	1576
11.025	1576
11.0333	1584
11.0417	1591
11.05	1601
11.0583	1605
11.0667	1604
11.075	1602
11.0833	1600
11.0917	1601
11.1	1608
11.1083	1613
11.1167	1618
11.125	1617
11.1333	1598
11.1417	1572
11.15	1515
11.1583	1469
11.1667	1393
11.175	1339
11.1833	1263
11.1917	1217
11.2	1151
11.2083	1109
11.2167	1046
11.225	1005
11.2333	939
11.2417	894
11.25	826
11.2583	782
11.2667	718
11.275	680
11.2833	632
11.2917	607
11.3	597
11.3083	612
11.3167	676
11.325	766
11.3333	984
11.3417	1199
11.35	1630
11.3583	1987
11.3667	2607
11.375	3049
11.3833	3713
11.3917	4116
11.4	4611
11.4083	4841
11.4167	5011
11.425	5004
11.4333	4824
11.4417	4608
11.45	4184
11.4583	3857
11.4667	3333
11.475	2980
11.4833	2472
11.4917	2154
11.5	1720
11.5083	1465
11.5167	1139
11.525	966
11.5333	776
11.5417	699
11.55	666
11.5583	696
11.5667	807
11.575	919
11.5833	1121
11.5917	1266
11.6	1474
11.6083	1592
11.6167	1723
11.625	1775
11.6333	1776
11.6417	1736
11.65	1609
11.6583	1482
11.6667	1248
11.675	1072
11.6833	791
11.6917	607
11.7	346
11.7083	189
11.7167	-13
11.725	-129
11.7333	-278
11.7417	-367
11.75	-482
11.7583	-556
11.7667	-657
11.775	-716
11.7833	-797
11.7917	-840
11.8	-894
11.8083	-922
11.8167	-956
11.825	-977
11.8333	-1007
11.8417	-1028
11.85	-1061
11.8583	-1083
11.8667	-1118
11.875	-1140
11.8833	-1168
11.8917	-1181
11.9	-1201
11.9083	-1211
11.9167	-1227
11.925	-1239
11.9333	-1260
11.9417	-1280
11.95	-1312
11.9583	-1335
11.9667	-1365
11.975	-1387
11.9833	-1407
11.9917	-1417
12	-1429
12.0083	-1435
12.0167	-1451
12.025	-1462
12.0333	-1489
12.0417	-1506
12.05	-1538
12.0583	-1553
12.0667	-1573
12.075	-1581
12.0833	-1588
12.0917	-1590
12.1	-1600
12.1083	-1611
12.1167	-1635
12.125	-1657
12.1333	-1691
12.1417	-1712
12.15	-1736
12.1583	-1749
12.1667	-1759
12.175	-1763
12.1833	-1770
12.1917	-1780
12.2	-1798
12.2083	-1814
12.2167	-1841
12.225	-1854
12.2333	-1872
12.2417	-1873
12.25	-1875
12.2583	-1871
12.2667	-1871
12.275	-1872
12.2833	-1884
12.2917	-1891
12.3	-1906
12.3083	-1917
12.3167	-1929
12.325	-1932
12.3333	-1935
12.3417	-1934
12.35	-1933
12.3583	-1935
12.3667	-1942
12.375	-1948
12.3833	-1961
12.3917	-1966
12.4	-1972
12.4083	-1971
12.4167	-1960
12.425	-1948
12.4333	-1924
12.4417	-1907
12.45	-1887
12.4583	-1878
12.4667	-1876
12.475	-1882
12.4833	-1894
12.4917	-1905
12.5	-1919
12.5083	-1924
12.5167	-1934
12.525	-1936
12.5333	-1949
12.5417	-1959
12.55	-1982
12.5583	-1999
12.5667	-2033
12.575	-2054
12.5833	-2085
12.5917	-2102
12.6	-2120
12.6083	-2126
12.6167	-2135
12.625	-2140
12.6333	-2153
12.6417	-2164
12.65	-2183
12.6583	-2195
12.6667	-2213
12.675	-2220
12.6833	-2222
12.6917	-2216
12.7	-2208
12.7083	-2200
12.7167	-2197
12.725	-2204
12.7333	-2216
12.7417	-2231
12.75	-2245
12.7583	-2254
12.7667	-2261
12.775	-2257
12.7833	-2254
12.7917	-2249
12.8	-2251
12.8083	-2255
12.8167	-2269
12.825	-2278
12.8333	-2290
12.8417	-2293
12.85	-2289
12.8583	-2278
12.8667	-2263
12.875	-2250
12.8833	-2242
12.8917	-2241
12.9	-2247
12.9083	-2253
12.9167	-2263
12.925	-2266
12.9333	-2266
12.9417	-2261
12.95	-2251
12.9583	-2245
12.9667	-2241
12.975	-2240
12.9833	-2250
12.9917	-2255
13	-2269
13.0083	-2278
13.0167	-2286
13.025	-2290
13.0333	-2285
13.0417	-2281
13.05	-2272
13.0583	-2269
13.0667	-2270
13.075	-2276
13.0833	-2287
13.0917	-2297
13.1	-2313
13.1083	-2317
13.1167	-2324
13.125	-2322
13.1333	-2315
13.1417	-2311
13.15	-2304
13.1583	-2301
13.1667	-2304
13.175	-2311
13.1833	-2318
13.1917	-2323
13.2	-2322
13.2083	-2318
13.2167	-2301
13.225	-2290
13.2333	-2271
13.2417	-2264
13.25	-2259
13.2583	-2261
13.2667	-2263
13.275	-2266
13.2833	-2256
13.2917	-2243
13.3	-2207
13.3083	-2175
13.3167	-2117
13.325	-2077
13.3333	-2012
13.3417	-1969
13.35	-1898
13.3583	-1842
13.3667	-1748
13.375	-1673
13.3833	-1546
13.3917	-1453
13.4	-1309
13.4083	-1214
13.4167	-1083
13.425	-1003
13.4333	-897
13.4417	-831
13.45	-739
13.4583	-681
13.4667	-603
13.475	-556
13.4833	-496
13.4917	-467
13.5	-445
13.5083	-442
13.5167	-461
13.525	-482
13.5333	-527
13.5417	-559
13.55	-619
13.5583	-661
13.5667	-731
13.575	-776
13.5833	-857
13.5917	-910
13.6	-1002
13.6083	-1065
13.6167	-1163
13.625	-1226
13.6333	-1316
13.6417	-1373
13.65	-1451
13.6583	-1498
13.6667	-1566
13.675	-1613
13.6833	-1682
13.6917	-1731
13.7	-1804
13.7083	-1850
13.7167	-1915
13.725	-1950
13.7333	-2000
13.7417	-2026
13.75	-2061
13.7583	-2081
13.7667	-2116
13.775	-2140
13.7833	-2186
13.7917	-2218
13.8	-2267
13.8083	-2293
13.8167	-2326
13.825	-2342
13.8333	-2360
13.8417	-2369
13.85	-2384
13.8583	-2397
13.8667	-2425
13.875	-2446
13.8833	-2480
13.8917	-2498
13.9	-2520
13.9083	-2526
13.9167	-2531
13.925	-2531
13.9333	-2532
13.9417	-2537
13.95	-2551
13.9583	-2561
13.9667	-2581
13.975	-2592
13.9833	-2604
13.9917	-2605
14	-2603
14.0083	-2601
14.0167	-2602
14.025	-2608
14.0333	-2618
14.0417	-2627
14.05	-2640
14.0583	-2648
14.0667	-2651
14.075	-2647
14.0833	-2639
14.0917	-2633
14.1	-2622
14.1083	-2617
14.1167	-2621
14.125	-2623
14.1333	-2634
14.1417	-2640
14.15	-2647
14.1583	-2646
14.1667	-2643
14.175	-2637
14.1833	-2624
14.1917	-2620
14.2	-2610
14.2083	-2611
14.2167	-2616
14.225	-2623
14.2333	-2631
14.2417	-2636
14.25	-2639
14.2583	-2640
14.2667	-2635
14.275	-2628
14.2833	-2623
14.2917	-2625
14.3	-2632
14.3083	-2640
14.3167	-2656
14.325	-2665
14.3333	-2681
14.3417	-2683
14.35	-2683
14.3583	-2681
14.3667	-2679
14.375	-2682
14.3833	-2695
14.3917	-2709
14.4	-2737
14.4083	-2751
14.4167	-2776
14.425	-2785
14.4333	-2793
14.4417	-2791
14.45	-2788
14.4583	-2785
14.4667	-2791
14.475	-2800
14.4833	-2821
14.4917	-2836
14.5	-2856
14.5083	-2866
14.5167	-2870
14.525	-2870
14.5333	-2869
14.5417	-2870
14.55	-2877
14.5583	-2886
14.5667	-2905
14.575	-2924
14.5833	-2949
14.5917	-2960
14.6	-2974
14.6083	-2977
14.6167	-2979
14.625	-2978
14.6333	-2978
14.6417	-2982
14.65	-2992
14.6583	-2999
14.6667	-3008
14.675	-3011
14.6833	-3007
14.6917	-3000
14.7	-2985
14.7083	-2974
14.7167	-2959
14.725	-2952
14.7333	-2944
14.7417	-2938
14.75	-2934
14.7583	-2926
14.7667	-2912
14.775	-2899
14.7833	-2875
14.7917	-2855
14.8	-2829
14.8083	-2814
14.8167	-2798
14.825	-2794
14.8333	-2795
14.8417	-2797
14.85	-2802
14.8583	-2804
14.8667	-2802
14.875	-2799
14.8833	-2793
14.8917	-2787
14.9	-2779
14.9083	-2780
14.9167	-2787
14.925	-2796
14.9333	-2807
14.9417	-2813
14.95	-2813
14.9583	-2808
14.9667	-2798
14.975	-2785
14.9833	-2772
14.9917	-2765
15	-2766
15.0083	-2772
15.0167	-2781
15.025	-2788
15.0333	-2788
15.0417	-2784
15.05	-2769
15.0583	-2757
15.0667	-2741
15.075	-2736
15.0833	-2735
15.0917	-2739
15.1	-2748
15.1083	-2754
15.1167	-2760
15.125	-2756
15.1333	-2747
15.1417	-2738
15.15	-2725
15.1583	-2718
15.1667	-2716
15.175	-2715
15.1833	-2710
15.1917	-2695
15.2	-2647
15.2083	-2590
15.2167	-2456
15.225	-2327
15.2333	-2079
15.2417	-1878
15.25	-1533
15.2583	-1281
15.2667	-885
15.275	-622
15.2833	-257
15.2917	-38
15.3	224
15.3083	351
15.3167	460
15.325	475
15.3333	416
15.3417	326
15.35	135
15.3583	-19
15.3667	-279
15.375	-457
15.3833	-723
15.3917	-892
15.4	-1128
15.4083	-1267
15.4167	-1460
15.425	-1573
15.4333	-1729
15.4417	-1821
15.45	-1949
15.4583	-2021
15.4667	-2112
15.475	-2163
15.4833	-2222
15.4917	-2254
15.5	-2292
15.5083	-2314
15.5167	-2349
15.525	-2373
15.5333	-2405
15.5417	-2424
15.55	-2450
15.5583	-2459
15.5667	-2469
15.575	-2470
15.5833	-2464
15.5917	-2458
15.6	-2458
15.6083	-2460
15.6167	-2470
15.625	-2479
15.6333	-2491
15.6417	-2495
15.65	-2490
15.6583	-2479
15.6667	-2454
15.675	-2434
15.6833	-2401
15.6917	-2380
15.7	-2346
15.7083	-2323
15.7167	-2283
15.725	-2249
15.7333	-2189
15.7417	-2146
15.75	-2082
15.7583	-2043
15.7667	-1999
15.775	-1982
15.7833	-1980
15.7917	-1986
15.8	-2011
15.8083	-2031
15.8167	-2063
15.825	-2083
15.8333	-2110
15.8417	-2129
15.85	-2155
15.8583	-2175
15.8667	-2213
15.875	-2239
15.8833	-2279
15.8917	-2304
15.9	-2337
15.9083	-2354
15.9167	-2373
15.925	-2384
15.9333	-2396
15.9417	-2406
15.95	-2422
15.9583	-2436
15.9667	-2456
15.975	-2471
15.9833	-2489
15.9917	-2499
16	-2508
16.0083	-2509
16.0167	-2509
16.025	-2508
16.0333	-2505
16.0417	-2505
16.05	-2512
16.0583	-2516
16.0667	-2527
16.075	-2533
16.0833	-2538
16.0917	-2536
16.1	-2524
16.1083	-2513
16.1167	-2496
16.125	-2487
16.1333	-2482
16.1417	-2482
16.15	-2491
16.1583	-2500
16.1667	-2508
16.175	-2511
16.1833	-2511
16.1917	-2506
16.2	-2502
16.2083	-2500
16.2167	-2508
16.225	-2514
16.2333	-2529
16.2417	-2540
16.25	-2550
16.2583	-2553
16.2667	-2547
16.275	-2543
16.2833	-2531
16.2917	-2529
16.3	-2532
16.3083	-2538
16.3167	-2555
16.325	-2566
16.3333	-2579
16.3417	-2586
16.35	-2588
16.3583	-2585
16.3667	-2583
16.375	-2584
16.3833	-2587
16.3917	-2595
16.4	-2609
16.4083	-2620
16.4167	-2632
16.425	-2637
16.4333	-2636
16.4417	-2632
16.45	-2626
16.4583	-2621
16.4667	-2619
16.475	-2621
16.4833	-2633
16.4917	-2641
16.5	-2658
16.5083	-2667
16.5167	-2676
16.525	-2683
16.5333	-2685
16.5417	-2683
16.55	-2678
16.5583	-2676
16.5667	-2678
16.575	-2682
16.5833	-2692
16.5917	-2696
16.6	-2704
16.6083	-2704
16.6167	-2702
16.625	-2695
16.6333	-2686
16.6417	-2676
16.65	-2667
[truncated: 3,402 more rows]

## Sheet: Gizzard digesta 26
min	Intensity
0	752
0.00833333	379
0.0166667	13
0.025	10
0.0333333	-5
0.0416667	-16
0.05	-32
0.0583333	-38
0.0666667	-40
0.075	-37
0.0833333	-31
0.0916667	-26
0.1	-22
0.108333	-23
0.116667	-30
0.125	-34
0.133333	-45
0.141667	-50
0.15	-52
0.158333	-49
0.166667	-43
0.175	-35
0.183333	-32
0.191667	-35
0.2	-41
0.208333	-49
0.216667	-58
0.225	-58
0.233333	-55
0.241667	-46
0.25	-24
0.258333	-12
0.266667	1
0.275	8
0.283333	13
0.291667	11
0.3	12
0.308333	13
0.316667	19
0.325	23
0.333333	39
0.341667	50
0.35	64
0.358333	70
0.366667	72
0.375	72
0.383333	67
0.391667	65
0.4	75
0.408333	87
0.416667	135
0.425	181
0.433333	285
0.441667	380
0.45	553
0.458333	690
0.466667	919
0.475	1083
0.483333	1332
0.491667	1500
0.5	1744
0.508333	1895
0.516667	2107
0.525	2229
0.533333	2385
0.541667	2467
0.55	2549
0.558333	2575
0.566667	2576
0.575	2553
0.583333	2492
0.591667	2447
0.6	2375
0.608333	2331
0.616667	2275
0.625	2252
0.633333	2236
0.641667	2240
0.65	2264
0.658333	2293
0.666667	2351
0.675	2401
0.683333	2477
0.691667	2531
0.7	2601
0.708333	2636
0.716667	2672
0.725	2681
0.733333	2677
0.741667	2668
0.75	2646
0.758333	2633
0.766667	2614
0.775	2601
0.783333	2582
0.791667	2568
0.8	2538
0.808333	2514
0.816667	2475
0.825	2446
0.833333	2407
0.841667	2384
0.85	2360
0.858333	2350
0.866667	2337
0.875	2329
0.883333	2317
0.891667	2303
0.9	2278
0.908333	2260
0.916667	2234
0.925	2219
0.933333	2200
0.941667	2197
0.95	2190
0.958333	2186
0.966667	2180
0.975	2175
0.983333	2160
0.991667	2146
1	2124
1.00833	2111
1.01667	2088
1.025	2081
1.03333	2071
1.04167	2067
1.05	2057
1.05833	2050
1.06667	2036
1.075	2025
1.08333	2004
1.09167	1990
1.1	1972
1.10833	1962
1.11667	1952
1.125	1946
1.13333	1942
1.14167	1939
1.15	1932
1.15833	1923
1.16667	1905
1.175	1890
1.18333	1867
1.19167	1851
1.2	1835
1.20833	1829
1.21667	1820
1.225	1814
1.23333	1806
1.24167	1798
1.25	1781
1.25833	1766
1.26667	1743
1.275	1729
1.28333	1712
1.29167	1704
1.3	1701
1.30833	1699
1.31667	1693
1.325	1685
1.33333	1672
1.34167	1656
1.35	1628
1.35833	1612
1.36667	1591
1.375	1578
1.38333	1568
1.39167	1560
1.4	1554
1.40833	1546
1.41667	1528
1.425	1516
1.43333	1493
1.44167	1479
1.45	1461
1.45833	1453
1.46667	1446
1.475	1446
1.48333	1447
1.49167	1444
1.5	1435
1.50833	1424
1.51667	1411
1.525	1401
1.53333	1389
1.54167	1385
1.55	1383
1.55833	1384
1.56667	1389
1.575	1391
1.58333	1390
1.59167	1386
1.6	1378
1.60833	1372
1.61667	1363
1.625	1358
1.63333	1353
1.64167	1354
1.65	1358
1.65833	1364
1.66667	1369
1.675	1373
1.68333	1373
1.69167	1370
1.7	1366
1.70833	1361
1.71667	1357
1.725	1358
1.73333	1358
1.74167	1361
1.75	1366
1.75833	1369
1.76667	1370
1.775	1366
1.78333	1356
1.79167	1350
1.8	1338
1.80833	1336
1.81667	1334
1.825	1336
1.83333	1344
1.84167	1347
1.85	1349
1.85833	1348
1.86667	1341
1.875	1336
1.88333	1327
1.89167	1325
1.9	1325
1.90833	1327
1.91667	1341
1.925	1348
1.93333	1353
1.94167	1355
1.95	1350
1.95833	1345
1.96667	1339
1.975	1341
1.98333	1352
1.99167	1364
2	1391
2.00833	1410
2.01667	1437
2.025	1453
2.03333	1466
2.04167	1469
2.05	1468
2.05833	1470
2.06667	1472
2.075	1479
2.08333	1491
2.09167	1505
2.1	1519
2.10833	1527
2.11667	1537
2.125	1543
2.13333	1550
2.14167	1555
2.15	1564
2.15833	1573
2.16667	1593
2.175	1608
2.18333	1636
2.19167	1657
2.2	1695
2.20833	1727
2.21667	1780
2.225	1829
2.23333	1916
2.24167	1989
2.25	2123
2.25833	2226
2.26667	2403
2.275	2535
2.28333	2743
2.29167	2890
2.3	3112
2.30833	3262
2.31667	3483
2.325	3632
2.33333	3845
2.34167	3980
2.35	4173
2.35833	4295
2.36667	4458
2.375	4566
2.38333	4790
2.39167	5075
2.4	6142
2.40833	7813
2.41667	13620
2.425	21550
2.43333	44506
2.44167	71099
2.45	135761
2.45833	199618
2.46667	331068
2.475	441995
2.48333	636072
2.49167	775742
2.5	982818
2.50833	1108165
2.51667	1144902
2.525	1144906
2.53333	1144914
2.54167	1144915
2.55	1144909
2.55833	1144915
2.56667	1144911
2.575	1134847
2.58333	1014147
2.59167	923463
2.6	789976
2.60833	705830
2.61667	589747
2.625	519849
2.63333	425556
2.64167	369004
2.65	291808
2.65833	244592
2.66667	179002
2.675	138533
2.68333	82615
2.69167	48743
2.7	3319
2.70833	-23214
2.71667	-57451
2.725	-76676
2.73333	-100565
2.74167	-113417
2.75	-128264
2.75833	-135035
2.76667	-139338
2.775	-136951
2.78333	-121508
2.79167	-100001
2.8	-43688
2.80833	14524
2.81667	140030
2.825	251480
2.83333	459318
2.84167	619996
2.85	879121
2.85833	1051993
2.86667	1144908
2.875	1144909
2.88333	1144907
2.89167	1144906
2.9	1144906
2.90833	1144904
2.91667	1144904
2.925	1144902
2.93333	1144904
2.94167	1144904
2.95	1144903
2.95833	1144903
2.96667	1144902
2.975	1144904
2.98333	1144906
2.99167	1144905
3	1144904
3.00833	1144909
3.01667	1144906
3.025	1144907
3.03333	1144908
3.04167	1144907
3.05	1144904
3.05833	1144908
3.06667	1144903
3.075	1144905
3.08333	1144905
3.09167	1144905
3.1	1144903
3.10833	1144906
3.11667	1144904
3.125	1144905
3.13333	1144907
3.14167	1144910
3.15	1144910
3.15833	1144911
3.16667	1144902
3.175	1144910
3.18333	1144908
3.19167	1072123
3.2	853873
3.20833	715942
3.21667	532594
3.225	430317
3.23333	308135
3.24167	246235
3.25	177884
3.25833	145604
3.26667	111889
3.275	96675
3.28333	81260
3.29167	74391
3.3	67316
3.30833	63995
3.31667	60243
3.325	58243
3.33333	55666
3.34167	54118
3.35	51946
3.35833	50572
3.36667	48595
3.375	47335
3.38333	45531
3.39167	44388
3.4	42775
3.40833	41769
3.41667	40369
3.425	39511
3.43333	38327
3.44167	37602
3.45	36591
3.45833	35954
3.46667	35027
3.475	34416
3.48333	33482
3.49167	32841
3.5	31846
3.50833	31163
3.51667	30116
3.525	29416
3.53333	28375
3.54167	27703
3.55	26736
3.55833	26129
3.56667	25280
3.575	24758
3.58333	24045
3.59167	23617
3.6	23041
3.60833	22712
3.61667	22306
3.625	22107
3.63333	21941
3.64167	21941
3.65	22153
3.65833	22470
3.66667	23280
3.675	24099
3.68333	25866
3.69167	27480
3.7	30683
3.70833	33391
3.71667	38336
3.725	42180
3.73333	48600
3.74167	53161
3.75	60118
3.75833	64627
3.76667	70877
3.775	74515
3.78333	78928
3.79167	81039
3.8	82785
3.80833	82929
3.81667	81565
3.825	79635
3.83333	75351
3.84167	71721
3.85	65423
3.85833	60880
3.86667	53905
3.875	49350
3.88333	42918
3.89167	39019
3.9	33845
3.90833	30875
3.91667	27113
3.925	25038
3.93333	22479
3.94167	21092
3.95	19404
3.95833	18494
3.96667	17368
3.975	16749
3.98333	15964
3.99167	15516
4	14927
4.00833	14582
4.01667	14107
4.025	13819
4.03333	13414
4.04167	13160
4.05	12805
4.05833	12586
4.06667	12288
4.075	12121
4.08333	11919
4.09167	11836
4.1	11786
4.10833	11819
4.11667	11968
4.125	12137
4.13333	12487
4.14167	12777
4.15	13272
4.15833	13622
4.16667	14136
4.175	14449
4.18333	14827
4.19167	15001
4.2	15121
4.20833	15099
4.21667	14927
4.225	14728
4.23333	14335
4.24167	14034
4.25	13553
4.25833	13228
4.26667	12755
4.275	12457
4.28333	12037
4.29167	11775
4.3	11401
4.30833	11165
4.31667	10829
4.325	10617
4.33333	10324
4.34167	10147
4.35	9905
4.35833	9763
4.36667	9571
4.375	9458
4.38333	9297
4.39167	9203
4.4	9069
4.40833	8986
4.41667	8879
4.425	8819
4.43333	8742
4.44167	8704
4.45	8661
4.45833	8639
4.46667	8612
4.475	8600
4.48333	8574
4.49167	8558
4.5	8532
4.50833	8519
4.51667	8502
4.525	8497
4.53333	8496
4.54167	8502
4.55	8522
4.55833	8545
4.56667	8588
4.575	8624
4.58333	8691
4.59167	8746
4.6	8842
4.60833	8914
4.61667	9026
4.625	9101
4.63333	9201
4.64167	9257
4.65	9310
4.65833	9323
4.66667	9307
4.675	9273
4.68333	9193
4.69167	9127
4.7	9013
4.70833	8930
4.71667	8802
4.725	8714
4.73333	8578
4.74167	8487
4.75	8345
4.75833	8254
4.76667	8125
4.775	8046
4.78333	7945
4.79167	7888
4.8	7818
4.80833	7781
4.81667	7731
4.825	7700
4.83333	7652
4.84167	7622
4.85	7575
4.85833	7544
4.86667	7505
4.875	7483
4.88333	7452
4.89167	7436
4.9	7411
4.90833	7392
4.91667	7364
4.925	7341
4.93333	7304
4.94167	7281
4.95	7250
4.95833	7231
4.96667	7203
4.975	7191
4.98333	7165
4.99167	7147
5	7111
5.00833	7085
5.01667	7039
5.025	7004
5.03333	6957
5.04167	6927
5.05	6884
5.05833	6856
5.06667	6823
5.075	6802
5.08333	6771
5.09167	6755
5.1	6740
5.10833	6740
5.11667	6760
5.125	6791
5.13333	6870
5.14167	6952
5.15	7108
5.15833	7233
5.16667	7451
5.175	7602
5.18333	7826
5.19167	7964
5.2	8137
5.20833	8226
5.21667	8308
5.225	8332
5.23333	8312
5.24167	8268
5.25	8152
5.25833	8048
5.26667	7858
5.275	7712
5.28333	7479
5.29167	7321
5.3	7089
5.30833	6943
5.31667	6747
5.325	6632
5.33333	6477
5.34167	6387
5.35	6263
5.35833	6186
5.36667	6079
5.375	6012
5.38333	5921
5.39167	5868
5.4	5803
5.40833	5767
5.41667	5731
5.425	5710
5.43333	5688
5.44167	5681
5.45	5680
5.45833	5691
5.46667	5735
5.475	5785
5.48333	5903
5.49167	6008
5.5	6199
5.50833	6341
5.51667	6566
5.525	6714
5.53333	6916
5.54167	7031
5.55	7160
5.55833	7214
5.56667	7247
5.575	7233
5.58333	7168
5.59167	7094
5.6	6947
5.60833	6828
5.61667	6627
5.625	6483
5.63333	6265
5.64167	6120
5.65	5918
5.65833	5794
5.66667	5627
5.675	5530
5.68333	5406
5.69167	5337
5.7	5246
5.70833	5195
5.71667	5128
5.725	5090
5.73333	5043
5.74167	5020
5.75	4992
5.75833	4980
5.76667	4964
5.775	4959
5.78333	4948
5.79167	4942
5.8	4926
5.80833	4910
5.81667	4883
5.825	4864
5.83333	4841
5.84167	4828
5.85	4814
5.85833	4809
5.86667	4802
5.875	4796
5.88333	4783
5.89167	4773
5.9	4752
5.90833	4738
5.91667	4718
5.925	4710
5.93333	4699
5.94167	4699
5.95	4700
5.95833	4705
5.96667	4715
5.975	4730
5.98333	4763
5.99167	4799
6	4881
6.00833	4956
6.01667	5095
6.025	5205
6.03333	5387
6.04167	5511
6.05	5689
6.05833	5790
6.06667	5913
6.075	5971
6.08333	6014
6.09167	6018
6.1	5984
6.10833	5939
6.11667	5840
6.125	5756
6.13333	5609
6.14167	5502
6.15	5326
6.15833	5210
6.16667	5033
6.175	4922
6.18333	4768
6.19167	4677
6.2	4552
6.20833	4477
6.21667	4375
6.225	4312
6.23333	4224
6.24167	4168
6.25	4089
6.25833	4042
6.26667	3976
6.275	3938
6.28333	3893
6.29167	3869
6.3	3836
6.30833	3818
6.31667	3785
6.325	3765
6.33333	3730
6.34167	3706
6.35	3667
6.35833	3646
6.36667	3618
6.375	3606
6.38333	3590
6.39167	3583
6.4	3570
6.40833	3560
6.41667	3539
6.425	3523
6.43333	3492
6.44167	3474
6.45	3451
6.45833	3441
6.46667	3431
6.475	3425
6.48333	3417
6.49167	3409
6.5	3390
6.50833	3375
6.51667	3347
6.525	3330
6.53333	3309
6.54167	3302
6.55	3291
6.55833	3294
6.56667	3302
6.575	3318
6.58333	3367
6.59167	3433
6.6	3625
6.60833	3849
6.61667	4407
6.625	4984
6.63333	6279
6.64167	7491
6.65	9942
6.65833	12044
6.66667	15931
6.675	18991
6.68333	24193
6.69167	27954
6.7	33803
6.70833	37667
6.71667	43121
6.725	46361
6.73333	50403
6.74167	52452
6.75	54481
6.75833	55136
6.76667	55136
6.775	54555
6.78333	52965
6.79167	51532
6.8	48987
6.80833	47127
6.81667	44208
6.825	42251
6.83333	39368
6.84167	37522
6.85	34890
6.85833	33249
6.86667	30957
6.875	29550
6.88333	27607
6.89167	26421
6.9	24794
6.90833	23804
6.91667	22438
6.925	21604
6.93333	20444
6.94167	19730
6.95	18734
6.95833	18118
6.96667	17262
6.975	16740
6.98333	16014
6.99167	15572
7	14957
7.00833	14579
7.01667	14046
7.025	13716
7.03333	13252
7.04167	12964
7.05	12570
7.05833	12335
7.06667	12022
7.075	11845
7.08333	11618
7.09167	11489
7.1	11321
7.10833	11221
7.11667	11084
7.125	11001
7.13333	10896
7.14167	10840
7.15	10784
7.15833	10766
7.16667	10765
7.175	10783
7.18333	10821
7.19167	10848
7.2	10887
7.20833	10904
7.21667	10913
7.225	10907
7.23333	10875
7.24167	10835
7.25	10749
7.25833	10679
7.26667	10554
7.275	10476
7.28333	10402
7.29167	10413
7.3	10591
7.30833	10851
7.31667	11511
7.325	12139
7.33333	13341
7.34167	14265
7.35	15717
7.35833	16634
7.36667	17783
7.375	18315
7.38333	18683
7.39167	18621
7.4	18096
7.40833	17505
7.41667	16355
7.425	15483
7.43333	14106
7.44167	13205
7.45	11920
7.45833	11137
7.46667	10083
7.475	9465
7.48333	8662
7.49167	8208
7.5	7632
7.50833	7314
7.51667	6926
7.525	6722
7.53333	6480
7.54167	6353
7.55	6201
7.55833	6121
7.56667	6016
7.575	5956
7.58333	5872
7.59167	5816
7.6	5734
7.60833	5683
7.61667	5597
7.625	5535
7.63333	5439
7.64167	5376
7.65	5284
7.65833	5235
7.66667	5176
7.675	5155
7.68333	5154
7.69167	5174
7.7	5227
7.70833	5279
7.71667	5367
7.725	5430
7.73333	5525
7.74167	5583
7.75	5665
7.75833	5711
7.76667	5760
7.775	5779
7.78333	5780
7.79167	5757
7.8	5693
7.80833	5627
7.81667	5496
7.825	5396
7.83333	5230
7.84167	5117
7.85	4947
7.85833	4837
7.86667	4686
7.875	4590
7.88333	4453
7.89167	4366
7.9	4239
7.90833	4156
7.91667	4039
7.925	3967
7.93333	3869
7.94167	3810
7.95	3731
7.95833	3685
7.96667	3620
7.975	3578
7.98333	3510
7.99167	3466
8	3396
8.00833	3349
8.01667	3281
8.025	3237
8.03333	3178
8.04167	3145
8.05	3101
8.05833	3072
8.06667	3031
8.075	3002
8.08333	2955
8.09167	2924
8.1	2876
8.10833	2847
8.11667	2812
8.125	2793
8.13333	2770
8.14167	2758
8.15	2737
8.15833	2720
8.16667	2692
8.175	2669
8.18333	2632
8.19167	2609
8.2	2577
8.20833	2561
8.21667	2540
8.225	2529
8.23333	2510
8.24167	2495
8.25	2466
8.25833	2447
8.26667	2418
8.275	2405
8.28333	2403
8.29167	2417
8.3	2465
8.30833	2514
8.31667	2613
8.325	2694
8.33333	2827
8.34167	2924
8.35	3074
8.35833	3175
8.36667	3325
8.375	3422
8.38333	3552
8.39167	3625
8.4	3704
8.40833	3733
8.41667	3733
8.425	3705
8.43333	3625
8.44167	3545
8.45	3405
8.45833	3302
8.46667	3138
8.475	3030
8.48333	2865
8.49167	2757
8.5	2596
8.50833	2498
8.51667	2356
8.525	2276
8.53333	2183
8.54167	2148
8.55	2145
8.55833	2181
8.56667	2287
8.575	2385
8.58333	2563
8.59167	2689
8.6	2873
8.60833	2986
8.61667	3128
8.625	3204
8.63333	3288
8.64167	3330
8.65	3371
8.65833	3388
8.66667	3399
8.675	3398
8.68333	3381
8.69167	3358
8.7	3314
8.70833	3278
8.71667	3219
8.725	3181
8.73333	3122
8.74167	3086
8.75	3037
8.75833	3004
8.76667	2950
8.775	2912
8.78333	2850
8.79167	2803
8.8	2734
8.80833	2690
8.81667	2629
8.825	2594
8.83333	2548
8.84167	2515
8.85	2471
8.85833	2434
8.86667	2373
8.875	2324
8.88333	2250
8.89167	2201
8.9	2132
8.90833	2091
8.91667	2038
8.925	2005
8.93333	1962
8.94167	1935
8.95	1895
8.95833	1872
8.96667	1844
8.975	1832
8.98333	1826
8.99167	1828
9	1840
9.00833	1850
9.01667	1854
9.025	1855
9.03333	1838
9.04167	1821
9.05	1780
9.05833	1749
9.06667	1701
9.075	1670
9.08333	1630
9.09167	1610
9.1	1582
9.10833	1571
9.11667	1547
9.125	1533
9.13333	1514
9.14167	1498
9.15	1476
9.15833	1465
9.16667	1450
9.175	1444
9.18333	1439
9.19167	1440
9.2	1439
9.20833	1439
9.21667	1436
9.225	1430
9.23333	1418
9.24167	1410
9.25	1396
9.25833	1388
9.26667	1380
9.275	1379
9.28333	1372
9.29167	1368
9.3	1351
9.30833	1335
9.31667	1303
9.325	1279
9.33333	1242
9.34167	1219
9.35	1189
9.35833	1175
9.36667	1152
9.375	1136
9.38333	1106
9.39167	1085
9.4	1044
9.40833	1018
9.41667	981
9.425	960
9.43333	940
9.44167	934
9.45	929
9.45833	931
9.46667	931
9.475	928
9.48333	923
9.49167	919
9.5	915
9.50833	916
9.51667	924
9.525	934
9.53333	952
9.54167	965
9.55	975
9.55833	980
9.56667	973
9.575	967
9.58333	953
9.59167	950
9.6	943
9.60833	941
9.61667	943
9.625	945
9.63333	942
9.64167	939
9.65	928
9.65833	917
9.66667	899
9.675	887
9.68333	876
9.69167	870
9.7	869
9.70833	871
9.71667	875
9.725	878
9.73333	882
9.74167	883
9.75	878
9.75833	876
9.76667	871
9.775	867
9.78333	869
9.79167	872
9.8	874
9.80833	880
9.81667	879
9.825	875
9.83333	861
9.84167	850
9.85	826
9.85833	808
9.86667	782
9.875	768
9.88333	750
9.89167	742
9.9	727
9.90833	714
9.91667	695
9.925	678
9.93333	655
9.94167	643
9.95	631
9.95833	629
9.96667	628
9.975	629
9.98333	626
9.99167	613
10	582
10.0083	553
10.0167	500
10.025	462
10.0333	408
10.0417	378
10.05	345
10.0583	329
10.0667	317
10.075	311
10.0833	308
10.0917	309
10.1	323
10.1083	341
10.1167	399
10.125	455
10.1333	576
10.1417	678
10.15	858
10.1583	996
10.1667	1215
10.175	1370
10.1833	1605
10.1917	1764
10.2	1997
10.2083	2150
10.2167	2365
10.225	2498
10.2333	2668
10.2417	2759
10.25	2861
10.2583	2903
10.2667	2925
10.275	2915
10.2833	2873
10.2917	2834
10.3	2762
10.3083	2714
10.3167	2652
10.325	2616
10.3333	2582
10.3417	2573
10.35	2575
10.3583	2587
10.3667	2632
10.375	2675
10.3833	2761
10.3917	2829
10.4	2947
10.4083	3031
10.4167	3160
10.425	3237
10.4333	3342
10.4417	3399
10.45	3459
10.4583	3484
10.4667	3504
10.475	3505
10.4833	3499
10.4917	3489
10.5	3463
10.5083	3437
10.5167	3384
10.525	3338
10.5333	3254
10.5417	3190
10.55	3083
10.5583	3009
10.5667	2898
10.575	2824
10.5833	2717
10.5917	2651
10.6	2543
10.6083	2466
10.6167	2346
10.625	2261
10.6333	2138
10.6417	2062
10.65	1956
10.6583	1899
10.6667	1829
10.675	1795
10.6833	1756
10.6917	1738
10.7	1718
10.7083	1714
10.7167	1724
10.725	1744
10.7333	1792
10.7417	1837
10.75	1923
10.7583	1984
10.7667	2077
10.775	2131
10.7833	2201
10.7917	2232
10.8	2261
10.8083	2268
10.8167	2264
10.825	2251
10.8333	2222
10.8417	2195
10.85	2143
10.8583	2104
10.8667	2034
10.875	1981
10.8833	1897
10.8917	1842
10.9	1758
10.9083	1705
10.9167	1634
10.925	1591
10.9333	1539
10.9417	1513
10.95	1483
10.9583	1470
10.9667	1457
10.975	1453
10.9833	1459
10.9917	1469
11	1505
11.0083	1539
11.0167	1615
11.025	1681
11.0333	1806
11.0417	1912
11.05	2105
11.0583	2256
11.0667	2521
11.075	2716
11.0833	3026
11.0917	3231
11.1	3509
11.1083	3661
11.1167	3816
11.125	3859
11.1333	3833
11.1417	3755
11.15	3558
11.1583	3391
11.1667	3106
11.175	2907
11.1833	2614
11.1917	2431
11.2	2182
11.2083	2031
11.2167	1827
11.225	1708
11.2333	1546
11.2417	1454
11.25	1354
11.2583	1330
11.2667	1406
11.275	1589
11.2833	2201
11.2917	2951
11.3	4863
11.3083	6840
11.3167	11150
11.325	15046
11.3333	22482
11.3417	28405
11.35	38309
11.3583	45219
11.3667	55236
11.375	61199
11.3833	68301
11.3917	71486
11.4	73636
11.4083	73305
11.4167	70401
11.425	67112
11.4333	60707
11.4417	55796
11.45	48025
11.4583	42852
11.4667	35474
11.475	30954
11.4833	24921
11.4917	21431
11.5	16992
11.5083	14530
11.5167	11514
11.525	9902
11.5333	7996
11.5417	7014
11.55	5904
11.5583	5353
11.5667	4752
11.575	4459
11.5833	4133
11.5917	3956
11.6	3721
11.6083	3567
11.6167	3322
11.625	3145
11.6333	2859
11.6417	2655
11.65	2334
11.6583	2117
11.6667	1786
11.675	1570
11.6833	1261
11.6917	1075
11.7	822
11.7083	677
11.7167	487
11.725	382
11.7333	244
11.7417	164
11.75	47
11.7583	-25
11.7667	-131
11.775	-195
11.7833	-279
11.7917	-326
11.8	-381
11.8083	-407
11.8167	-444
11.825	-468
11.8333	-508
11.8417	-540
11.85	-589
11.8583	-622
11.8667	-666
11.875	-690
11.8833	-717
11.8917	-728
11.9	-742
11.9083	-752
11.9167	-774
11.925	-792
11.9333	-826
11.9417	-849
11.95	-883
11.9583	-902
11.9667	-926
11.975	-939
11.9833	-956
11.9917	-969
12	-988
12.0083	-1006
12.0167	-1038
12.025	-1061
12.0333	-1096
12.0417	-1118
12.05	-1145
12.0583	-1161
12.0667	-1179
12.075	-1190
12.0833	-1206
12.0917	-1218
12.1	-1243
12.1083	-1264
12.1167	-1297
12.125	-1321
12.1333	-1350
12.1417	-1368
12.15	-1384
12.1583	-1391
12.1667	-1398
12.175	-1406
12.1833	-1418
12.1917	-1432
12.2	-1459
12.2083	-1480
12.2167	-1510
12.225	-1527
12.2333	-1547
12.2417	-1554
12.25	-1559
12.2583	-1561
12.2667	-1568
12.275	-1580
12.2833	-1606
12.2917	-1625
12.3	-1662
12.3083	-1684
12.3167	-1711
12.325	-1724
12.3333	-1738
12.3417	-1743
12.35	-1756
12.3583	-1767
12.3667	-1789
12.375	-1801
12.3833	-1811
12.3917	-1805
12.4	-1772
12.4083	-1730
12.4167	-1639
12.425	-1564
12.4333	-1429
12.4417	-1339
12.45	-1211
12.4583	-1136
12.4667	-1054
12.475	-1018
12.4833	-993
12.4917	-993
12.5	-1027
12.5083	-1065
12.5167	-1147
12.525	-1214
12.5333	-1329
12.5417	-1411
12.55	-1538
12.5583	-1617
12.5667	-1728
12.575	-1789
12.5833	-1867
12.5917	-1909
12.6	-1959
12.6083	-1983
12.6167	-2018
12.625	-2039
12.6333	-2071
12.6417	-2090
12.65	-2117
12.6583	-2133
12.6667	-2146
12.675	-2153
12.6833	-2149
12.6917	-2149
12.7	-2143
12.7083	-2144
12.7167	-2148
12.725	-2153
12.7333	-2171
12.7417	-2182
12.75	-2197
12.7583	-2203
12.7667	-2209
12.775	-2211
12.7833	-2211
12.7917	-2214
12.8	-2221
12.8083	-2233
12.8167	-2257
12.825	-2273
12.8333	-2295
12.8417	-2307
12.85	-2312
12.8583	-2313
12.8667	-2310
12.875	-2307
12.8833	-2313
12.8917	-2319
12.9	-2338
12.9083	-2355
12.9167	-2377
12.925	-2389
12.9333	-2402
12.9417	-2408
12.95	-2409
12.9583	-2409
12.9667	-2417
12.975	-2425
12.9833	-2446
12.9917	-2461
13	-2487
13.0083	-2498
13.0167	-2512
13.025	-2513
13.0333	-2513
13.0417	-2509
13.05	-2507
13.0583	-2512
13.0667	-2519
13.075	-2526
13.0833	-2536
13.0917	-2540
13.1	-2542
13.1083	-2534
13.1167	-2516
13.125	-2499
13.1333	-2462
13.1417	-2434
13.15	-2384
13.1583	-2340
13.1667	-2260
13.175	-2191
13.1833	-2064
13.1917	-1963
13.2	-1778
13.2083	-1632
13.2167	-1391
13.225	-1217
13.2333	-936
13.2417	-742
13.25	-446
13.2583	-247
13.2667	49
13.275	246
13.2833	535
13.2917	722
13.3	981
13.3083	1138
13.3167	1338
13.325	1448
13.3333	1570
13.3417	1622
13.35	1665
13.3583	1673
13.3667	1653
13.375	1624
13.3833	1560
13.3917	1499
13.4	1389
13.4083	1299
13.4167	1143
13.425	1025
13.4333	832
13.4417	700
13.45	500
13.4583	374
13.4667	188
13.475	73
13.4833	-101
13.4917	-214
13.5	-385
13.5083	-501
13.5167	-668
13.525	-774
13.5333	-924
13.5417	-1012
13.55	-1129
13.5583	-1199
13.5667	-1292
13.575	-1351
13.5833	-1440
13.5917	-1499
13.6	-1589
13.6083	-1646
13.6167	-1724
13.625	-1770
13.6333	-1825
13.6417	-1855
13.65	-1899
13.6583	-1925
13.6667	-1966
13.675	-1991
13.6833	-2032
13.6917	-2059
13.7	-2100
13.7083	-2122
13.7167	-2150
13.725	-2164
13.7333	-2184
13.7417	-2194
13.75	-2210
13.7583	-2225
13.7667	-2252
13.775	-2272
13.7833	-2304
13.7917	-2326
13.8	-2357
13.8083	-2373
13.8167	-2389
13.825	-2402
13.8333	-2416
13.8417	-2425
13.85	-2443
13.8583	-2458
13.8667	-2481
13.875	-2494
13.8833	-2515
13.8917	-2522
13.9	-2527
13.9083	-2527
13.9167	-2525
13.925	-2526
13.9333	-2532
13.9417	-2541
13.95	-2563
13.9583	-2579
13.9667	-2604
13.975	-2619
13.9833	-2636
13.9917	-2639
14	-2640
14.0083	-2639
14.0167	-2641
14.025	-2644
14.0333	-2662
14.0417	-2675
14.05	-2697
14.0583	-2706
14.0667	-2715
14.075	-2715
14.0833	-2712
14.0917	-2703
14.1	-2697
14.1083	-2697
14.1167	-2706
14.125	-2715
14.1333	-2734
14.1417	-2748
14.15	-2763
14.1583	-2768
14.1667	-2769
14.175	-2768
14.1833	-2768
14.1917	-2771
14.2	-2782
14.2083	-2793
14.2167	-2812
14.225	-2824
14.2333	-2839
14.2417	-2842
14.25	-2845
14.2583	-2843
14.2667	-2844
14.275	-2846
14.2833	-2851
14.2917	-2857
14.3	-2871
14.3083	-2880
14.3167	-2890
14.325	-2892
14.3333	-2893
14.3417	-2889
14.35	-2879
14.3583	-2875
14.3667	-2868
14.375	-2869
14.3833	-2874
14.3917	-2881
14.4	-2890
14.4083	-2896
14.4167	-2898
14.425	-2895
14.4333	-2886
14.4417	-2880
14.45	-2869
14.4583	-2864
14.4667	-2864
14.475	-2867
14.4833	-2876
14.4917	-2884
14.5	-2890
14.5083	-2889
14.5167	-2888
14.525	-2879
14.5333	-2866
14.5417	-2859
14.55	-2851
14.5583	-2850
14.5667	-2854
14.575	-2858
14.5833	-2865
14.5917	-2864
14.6	-2853
14.6083	-2844
14.6167	-2825
14.625	-2818
14.6333	-2809
14.6417	-2807
14.65	-2814
14.6583	-2820
14.6667	-2825
14.675	-2821
14.6833	-2806
14.6917	-2787
14.7	-2743
14.7083	-2707
14.7167	-2643
14.725	-2594
14.7333	-2508
14.7417	-2444
14.75	-2335
14.7583	-2254
14.7667	-2125
14.775	-2042
14.7833	-1932
14.7917	-1870
14.8	-1812
14.8083	-1798
14.8167	-1807
14.825	-1835
14.8333	-1901
14.8417	-1954
14.85	-2042
14.8583	-2100
14.8667	-2184
14.875	-2239
14.8833	-2316
14.8917	-2364
14.9	-2436
14.9083	-2479
14.9167	-2539
14.925	-2573
14.9333	-2614
14.9417	-2637
14.95	-2662
14.9583	-2676
14.9667	-2690
14.975	-2701
14.9833	-2716
14.9917	-2730
15	-2757
15.0083	-2774
15.0167	-2801
15.025	-2816
15.0333	-2834
15.0417	-2842
15.05	-2848
15.0583	-2850
15.0667	-2854
15.075	-2856
15.0833	-2867
15.0917	-2872
15.1	-2883
15.1083	-2883
15.1167	-2856
15.125	-2808
15.1333	-2649
15.1417	-2447
15.15	-1876
15.1583	-1224
15.1667	399
15.175	2087
15.1833	5856
15.1917	9385
15.2	16431
15.2083	22355
15.2167	32930
15.225	40901
15.2333	53587
15.2417	62084
15.25	73971
15.2583	80841
15.2667	88815
15.275	92291
15.2833	94495
15.2917	93978
15.3	90497
15.3083	86637
15.3167	79119
15.325	73301
15.3333	63973
15.3417	57652
15.35	48455
15.3583	42693
15.3667	34836
15.375	30181
15.3833	24116
15.3917	20661
15.4	16301
15.4083	13879
15.4167	10878
15.425	9231
15.4333	7207
15.4417	6105
15.45	4752
15.4583	4016
15.4667	3107
15.475	2610
15.4833	1990
15.4917	1643
15.5	1200
15.5083	945
15.5167	613
15.525	419
15.5333	164
15.5417	11
15.55	-186
15.5583	-303
15.5667	-454
15.575	-546
15.5833	-667
15.5917	-743
15.6	-851
15.6083	-923
15.6167	-1029
15.625	-1096
15.6333	-1189
15.6417	-1243
15.65	-1314
15.6583	-1353
15.6667	-1405
15.675	-1438
15.6833	-1484
15.6917	-1516
15.7	-1570
15.7083	-1606
15.7167	-1651
15.725	-1677
15.7333	-1708
15.7417	-1723
15.75	-1740
15.7583	-1751
15.7667	-1775
15.775	-1801
15.7833	-1842
15.7917	-1879
15.8	-1932
15.8083	-1963
15.8167	-2005
15.825	-2028
15.8333	-2059
15.8417	-2077
15.85	-2109
15.8583	-2133
15.8667	-2182
15.875	-2215
15.8833	-2263
15.8917	-2293
15.9	-2329
15.9083	-2345
15.9167	-2363
15.925	-2371
15.9333	-2384
15.9417	-2396
15.95	-2423
15.9583	-2444
15.9667	-2478
15.975	-2501
15.9833	-2523
15.9917	-2538
16	-2549
16.0083	-2556
16.0167	-2565
16.025	-2573
16.0333	-2589
16.0417	-2601
16.05	-2623
16.0583	-2637
16.0667	-2654
16.075	-2662
16.0833	-2670
16.0917	-2672
16.1	-2670
16.1083	-2670
16.1167	-2676
16.125	-2681
16.1333	-2690
16.1417	-2699
16.15	-2712
16.1583	-2720
16.1667	-2726
16.175	-2727
16.1833	-2728
16.1917	-2725
16.2	-2729
16.2083	-2733
16.2167	-2746
16.225	-2759
16.2333	-2781
16.2417	-2794
16.25	-2812
16.2583	-2821
16.2667	-2824
16.275	-2826
16.2833	-2826
16.2917	-2830
16.3	-2843
16.3083	-2857
16.3167	-2883
16.325	-2902
16.3333	-2925
16.3417	-2934
16.35	-2937
16.3583	-2933
16.3667	-2925
16.375	-2917
16.3833	-2917
16.3917	-2920
16.4	-2931
16.4083	-2940
16.4167	-2953
16.425	-2956
16.4333	-2954
16.4417	-2948
16.45	-2939
16.4583	-2936
16.4667	-2935
16.475	-2940
16.4833	-2955
16.4917	-2967
16.5	-2983
16.5083	-2989
16.5167	-2992
16.525	-2992
16.5333	-2987
16.5417	-2981
16.55	-2980
16.5583	-2981
16.5667	-2991
16.575	-2998
16.5833	-3012
16.5917	-3016
16.6	-3020
16.6083	-3018
16.6167	-3011
16.625	-3004
16.6333	-2995
16.6417	-2993
16.65	-2996
[truncated: 3,402 more rows]

## Sheet: Gizzard digesta 35
min	Intensity
0	-71
0.00833333	-59
0.0166667	13
0.025	13
0.0333333	-2
0.0416667	-12
0.05	-19
0.0583333	-14
0.0666667	-4
0.075	7
0.0833333	22
0.0916667	28
0.1	30
0.108333	28
0.116667	24
0.125	19
0.133333	20
0.141667	22
0.15	32
0.158333	41
0.166667	55
0.175	62
0.183333	72
0.191667	73
0.2	73
0.208333	73
0.216667	78
0.225	86
0.233333	99
0.241667	110
0.25	132
0.258333	143
0.266667	159
0.275	167
0.283333	171
0.291667	173
0.3	178
0.308333	181
0.316667	192
0.325	201
0.333333	221
0.341667	234
0.35	253
0.358333	263
0.366667	273
0.375	274
0.383333	279
0.391667	283
0.4	296
0.408333	314
0.416667	358
0.425	404
0.433333	500
0.441667	584
0.45	746
0.458333	873
0.466667	1090
0.475	1247
0.483333	1493
0.491667	1657
0.5	1897
0.508333	2049
0.516667	2256
0.525	2378
0.533333	2528
0.541667	2605
0.55	2681
0.558333	2704
0.566667	2700
0.575	2672
0.583333	2601
0.591667	2536
0.6	2429
0.608333	2357
0.616667	2253
0.625	2197
0.633333	2136
0.641667	2117
0.65	2121
0.658333	2150
0.666667	2221
0.675	2285
0.683333	2390
0.691667	2460
0.7	2555
0.708333	2609
0.716667	2669
0.725	2693
0.733333	2714
0.741667	2721
0.75	2725
0.758333	2725
0.766667	2717
0.775	2709
0.783333	2689
0.791667	2669
0.8	2632
0.808333	2605
0.816667	2560
0.825	2530
0.833333	2490
0.841667	2468
0.85	2439
0.858333	2421
0.866667	2394
0.875	2377
0.883333	2347
0.891667	2324
0.9	2284
0.908333	2259
0.916667	2221
0.925	2198
0.933333	2169
0.941667	2157
0.95	2135
0.958333	2126
0.966667	2105
0.975	2091
0.983333	2066
0.991667	2052
1	2024
1.00833	2011
1.01667	1993
1.025	1984
1.03333	1971
1.04167	1962
1.05	1949
1.05833	1938
1.06667	1914
1.075	1894
1.08333	1864
1.09167	1847
1.1	1825
1.10833	1817
1.11667	1807
1.125	1806
1.13333	1803
1.14167	1797
1.15	1784
1.15833	1773
1.16667	1751
1.175	1736
1.18333	1718
1.19167	1713
1.2	1707
1.20833	1708
1.21667	1705
1.225	1700
1.23333	1688
1.24167	1678
1.25	1656
1.25833	1640
1.26667	1621
1.275	1613
1.28333	1604
1.29167	1602
1.3	1602
1.30833	1601
1.31667	1598
1.325	1595
1.33333	1583
1.34167	1578
1.35	1571
1.35833	1568
1.36667	1572
1.375	1577
1.38333	1583
1.39167	1583
1.4	1581
1.40833	1575
1.41667	1559
1.425	1545
1.43333	1525
1.44167	1514
1.45	1501
1.45833	1494
1.46667	1487
1.475	1483
1.48333	1481
1.49167	1478
1.5	1467
1.50833	1458
1.51667	1444
1.525	1434
1.53333	1425
1.54167	1423
1.55	1424
1.55833	1428
1.56667	1435
1.575	1439
1.58333	1437
1.59167	1431
1.6	1419
1.60833	1406
1.61667	1388
1.625	1378
1.63333	1369
1.64167	1367
1.65	1370
1.65833	1374
1.66667	1376
1.675	1374
1.68333	1368
1.69167	1365
1.7	1357
1.70833	1357
1.71667	1360
1.725	1370
1.73333	1386
1.74167	1399
1.75	1415
1.75833	1420
1.76667	1421
1.775	1415
1.78333	1407
1.79167	1404
1.8	1400
1.80833	1404
1.81667	1412
1.825	1417
1.83333	1426
1.84167	1429
1.85	1427
1.85833	1425
1.86667	1418
1.875	1413
1.88333	1411
1.89167	1415
1.9	1425
1.90833	1434
1.91667	1446
1.925	1450
1.93333	1451
1.94167	1446
1.95	1436
1.95833	1429
1.96667	1425
1.975	1422
1.98333	1428
1.99167	1437
2	1453
2.00833	1465
2.01667	1482
2.025	1490
2.03333	1501
2.04167	1504
2.05	1510
2.05833	1514
2.06667	1525
2.075	1532
2.08333	1545
2.09167	1554
2.1	1564
2.10833	1568
2.11667	1573
2.125	1574
2.13333	1569
2.14167	1571
2.15	1573
2.15833	1578
2.16667	1592
2.175	1606
2.18333	1626
2.19167	1639
2.2	1659
2.20833	1673
2.21667	1690
2.225	1708
2.23333	1743
2.24167	1780
2.25	1849
2.25833	1909
2.26667	2011
2.275	2088
2.28333	2214
2.29167	2306
2.3	2455
2.30833	2563
2.31667	2738
2.325	2866
2.33333	3068
2.34167	3207
2.35	3416
2.35833	3552
2.36667	3741
2.375	3857
2.38333	4041
2.39167	4195
2.4	4671
2.40833	5387
2.41667	8029
2.425	11887
2.43333	24030
2.44167	39237
2.45	79273
2.45833	122000
2.46667	216973
2.475	303572
2.48333	467057
2.49167	594465
2.5	799017
2.50833	934358
2.51667	1116379
2.525	1144820
2.53333	1144818
2.54167	1144817
2.55	1144817
2.55833	1144812
2.56667	1144810
2.575	1144811
2.58333	1097321
2.59167	1013773
2.6	886869
2.60833	804944
2.61667	690865
2.625	621842
2.63333	529374
2.64167	474251
2.65	399638
2.65833	353905
2.66667	289734
2.675	249095
2.68333	191099
2.69167	154375
2.7	102888
2.70833	71224
2.71667	28406
2.725	3085
2.73333	-29827
2.74167	-48469
2.75	-71238
2.75833	-82735
2.76667	-93135
2.775	-94194
2.78333	-83177
2.79167	-64326
2.8	-12203
2.80833	42789
2.81667	161870
2.825	268182
2.83333	466573
2.84167	620949
2.85	870989
2.85833	1039485
2.86667	1144826
2.875	1144826
2.88333	1144826
2.89167	1144821
2.9	1144823
2.90833	1144829
2.91667	1144826
2.925	1144826
2.93333	1144827
2.94167	1144826
2.95	1144821
2.95833	1144821
2.96667	1144821
2.975	1144821
2.98333	1144820
2.99167	1144823
3	1144819
3.00833	1144820
3.01667	1144818
3.025	1144819
3.03333	1144820
3.04167	1144821
3.05	1144823
3.05833	1144819
3.06667	1144821
3.075	1144818
3.08333	1144818
3.09167	1144823
3.1	1144823
3.10833	1144824
3.11667	1144826
3.125	1144825
3.13333	1144832
3.14167	1144835
3.15	1144836
3.15833	1144835
3.16667	1144836
3.175	1144835
3.18333	1036699
3.19167	889655
3.2	680800
3.20833	556437
3.21667	399933
3.225	316442
3.23333	220609
3.24167	173568
3.25	123302
3.25833	100263
3.26667	77218
3.275	67385
3.28333	58260
3.29167	54689
3.3	51648
3.30833	50541
3.31667	49584
3.325	49153
3.33333	48577
3.34167	48162
3.35	47453
3.35833	46918
3.36667	46047
3.375	45432
3.38333	44492
3.39167	43858
3.4	42906
3.40833	42274
3.41667	41324
3.425	40685
3.43333	39719
3.44167	39065
3.45	38074
3.45833	37405
3.46667	36393
3.475	35720
3.48333	34715
3.49167	34051
3.5	33078
3.50833	32446
3.51667	31534
3.525	30957
3.53333	30145
3.54167	29642
3.55	28951
3.55833	28532
3.56667	27962
3.575	27617
3.58333	27145
3.59167	26858
3.6	26479
3.60833	26264
3.61667	26016
3.625	25919
3.63333	25919
3.64167	26050
3.65	26527
3.65833	27105
3.66667	28513
3.675	29942
3.68333	33055
3.69167	35929
3.7	41617
3.70833	46388
3.71667	54885
3.725	61277
3.73333	71370
3.74167	78030
3.75	87064
3.75833	91994
3.76667	97067
3.775	98653
3.78333	98199
3.79167	96091
3.8	90638
3.80833	85804
3.81667	77437
3.825	71479
3.83333	62574
3.84167	56909
3.85	49153
3.85833	44570
3.86667	38663
3.875	35348
3.88333	31245
3.89167	29018
3.9	26332
3.90833	24899
3.91667	23182
3.925	22265
3.93333	21151
3.94167	20541
3.95	19767
3.95833	19325
3.96667	18740
3.975	18393
3.98333	17926
3.99167	17645
4	17268
4.00833	17044
4.01667	16755
4.025	16596
4.03333	16418
4.04167	16347
4.05	16321
4.05833	16365
4.06667	16523
4.075	16683
4.08333	16982
4.09167	17204
4.1	17524
4.10833	17704
4.11667	17887
4.125	17936
4.13333	17889
4.14167	17775
4.15	17509
4.15833	17277
4.16667	16873
4.175	16582
4.18333	16135
4.19167	15837
4.2	15403
4.20833	15126
4.21667	14742
4.225	14501
4.23333	14176
4.24167	13982
4.25	13719
4.25833	13562
4.26667	13346
4.275	13209
4.28333	13008
4.29167	12876
4.3	12678
4.30833	12545
4.31667	12351
4.325	12225
4.33333	12046
4.34167	11937
4.35	11788
4.35833	11696
4.36667	11572
4.375	11498
4.38333	11389
4.39167	11317
4.4	11217
4.40833	11153
4.41667	11059
4.425	10998
4.43333	10915
4.44167	10864
4.45	10792
4.45833	10745
4.46667	10676
4.475	10629
4.48333	10557
4.49167	10510
4.5	10445
4.50833	10404
4.51667	10356
4.525	10331
4.53333	10309
4.54167	10304
4.55	10302
4.55833	10306
4.56667	10318
4.575	10327
4.58333	10343
4.59167	10356
4.6	10381
4.60833	10398
4.61667	10419
4.625	10428
4.63333	10424
4.64167	10408
4.65	10359
4.65833	10312
4.66667	10221
4.675	10154
4.68333	10048
4.69167	9973
4.7	9868
4.70833	9799
4.71667	9699
4.725	9630
4.73333	9527
4.74167	9457
4.75	9356
4.75833	9291
4.76667	9202
4.775	9156
4.78333	9092
4.79167	9059
4.8	9015
4.80833	8988
4.81667	8946
4.825	8917
4.83333	8875
4.84167	8843
4.85	8805
4.85833	8781
4.86667	8750
4.875	8734
4.88333	8709
4.89167	8695
4.9	8667
4.90833	8646
4.91667	8614
4.925	8586
4.93333	8545
4.94167	8516
4.95	8479
4.95833	8456
4.96667	8422
4.975	8400
4.98333	8363
4.99167	8336
5	8290
5.00833	8258
5.01667	8207
5.025	8175
5.03333	8135
5.04167	8117
5.05	8108
5.05833	8115
5.06667	8154
5.075	8193
5.08333	8274
5.09167	8344
5.1	8466
5.10833	8554
5.11667	8697
5.125	8794
5.13333	8929
5.14167	9006
5.15	9092
5.15833	9120
5.16667	9122
5.175	9091
5.18333	8996
5.19167	8904
5.2	8741
5.20833	8622
5.21667	8435
5.225	8311
5.23333	8128
5.24167	8010
5.25	7836
5.25833	7724
5.26667	7560
5.275	7454
5.28333	7308
5.29167	7218
5.3	7104
5.30833	7035
5.31667	6954
5.325	6902
5.33333	6834
5.34167	6790
5.35	6723
5.35833	6676
5.36667	6613
5.375	6575
5.38333	6527
5.39167	6503
5.4	6481
5.40833	6474
5.41667	6476
5.425	6487
5.43333	6521
5.44167	6554
5.45	6625
5.45833	6684
5.46667	6805
5.475	6895
5.48333	7042
5.49167	7141
5.5	7279
5.50833	7358
5.51667	7441
5.525	7474
5.53333	7482
5.54167	7461
5.55	7394
5.55833	7330
5.56667	7213
5.575	7128
5.58333	6991
5.59167	6895
5.6	6752
5.60833	6660
5.61667	6517
5.625	6428
5.63333	6299
5.64167	6222
5.65	6121
5.65833	6062
5.66667	5993
5.675	5957
5.68333	5912
5.69167	5884
5.7	5845
5.70833	5815
5.71667	5769
5.725	5741
5.73333	5704
5.74167	5682
5.75	5662
5.75833	5648
5.76667	5633
5.775	5622
5.78333	5595
5.79167	5573
5.8	5537
5.80833	5511
5.81667	5474
5.825	5455
5.83333	5433
5.84167	5421
5.85	5408
5.85833	5397
5.86667	5378
5.875	5359
5.88333	5326
5.89167	5305
5.9	5270
5.90833	5251
5.91667	5230
5.925	5222
5.93333	5222
5.94167	5224
5.95	5243
5.95833	5261
5.96667	5298
5.975	5329
5.98333	5391
5.99167	5442
6	5531
6.00833	5597
6.01667	5694
6.025	5751
6.03333	5822
6.04167	5853
6.05	5871
6.05833	5863
6.06667	5826
6.075	5786
6.08333	5706
6.09167	5648
6.1	5552
6.10833	5486
6.11667	5383
6.125	5313
6.13333	5207
6.14167	5137
6.15	5031
6.15833	4965
6.16667	4867
6.175	4809
6.18333	4733
6.19167	4687
6.2	4627
6.20833	4591
6.21667	4540
6.225	4508
6.23333	4455
6.24167	4420
6.25	4366
6.25833	4337
6.26667	4293
6.275	4269
6.28333	4241
6.29167	4227
6.3	4205
6.30833	4189
6.31667	4158
6.325	4132
6.33333	4093
6.34167	4068
6.35	4034
6.35833	4017
6.36667	3999
6.375	3992
6.38333	3982
6.39167	3973
6.4	3961
6.40833	3948
6.41667	3929
6.425	3913
6.43333	3896
6.44167	3889
6.45	3883
6.45833	3882
6.46667	3876
6.475	3870
6.48333	3853
6.49167	3837
6.5	3805
6.50833	3780
6.51667	3747
6.525	3726
6.53333	3707
6.54167	3700
6.55	3704
6.55833	3717
6.56667	3766
6.575	3831
6.58333	4011
6.59167	4222
6.6	4736
6.60833	5265
6.61667	6429
6.625	7509
6.63333	9660
6.64167	11482
6.65	14805
6.65833	17387
6.66667	21705
6.675	24786
6.68333	29512
6.69167	32597
6.7	36894
6.70833	39418
6.71667	42524
6.725	44074
6.73333	45573
6.74167	46026
6.75	45945
6.75833	45447
6.76667	44152
6.775	43007
6.78333	40999
6.79167	39537
6.8	37266
6.80833	35750
6.81667	33526
6.825	32104
6.83333	30081
6.84167	28812
6.85	27039
6.85833	25943
6.86667	24421
6.875	23486
6.88333	22190
6.89167	21391
6.9	20281
6.90833	19592
6.91667	18624
6.925	18020
6.93333	17166
6.94167	16631
6.95	15884
6.95833	15423
6.96667	14786
6.975	14398
6.98333	13864
6.99167	13535
7	13084
7.00833	12807
7.01667	12426
7.025	12196
7.03333	11907
7.04167	11752
7.05	11586
7.05833	11526
7.06667	11510
7.075	11541
7.08333	11644
7.09167	11742
7.1	11917
7.10833	12049
7.11667	12267
7.125	12429
7.13333	12686
7.14167	12866
7.15	13133
7.15833	13298
7.16667	13496
7.175	13576
7.18333	13598
7.19167	13536
7.2	13327
7.20833	13117
7.21667	12713
7.225	12398
7.23333	11887
7.24167	11537
7.25	11023
7.25833	10712
7.26667	10331
7.275	10163
7.28333	10108
7.29167	10250
7.3	10802
7.30833	11430
7.31667	12768
7.325	13906
7.33333	15859
7.34167	17229
7.35	19182
7.35833	20293
7.36667	21498
7.375	21920
7.38333	21950
7.39167	21583
7.4	20545
7.40833	19608
7.41667	17980
7.425	16830
7.43333	15119
7.44167	14040
7.45	12556
7.45833	11676
7.46667	10518
7.475	9854
7.48333	9000
7.49167	8517
7.5	7904
7.50833	7559
7.51667	7128
7.525	6887
7.53333	6586
7.54167	6420
7.55	6221
7.55833	6119
7.56667	6003
7.575	5951
7.58333	5902
7.59167	5882
7.6	5860
7.60833	5843
7.61667	5804
7.625	5768
7.63333	5700
7.64167	5646
7.65	5565
7.65833	5516
7.66667	5457
7.675	5428
7.68333	5402
7.69167	5395
7.7	5388
7.70833	5380
7.71667	5364
7.725	5348
7.73333	5311
7.74167	5280
7.75	5225
7.75833	5179
7.76667	5102
7.775	5042
7.78333	4943
7.79167	4869
7.8	4747
7.80833	4659
7.81667	4522
7.825	4432
7.83333	4298
7.84167	4216
7.85	4103
7.85833	4034
7.86667	3936
7.875	3879
7.88333	3794
7.89167	3740
7.9	3661
7.90833	3612
7.91667	3539
7.925	3495
7.93333	3435
7.94167	3400
7.95	3350
7.95833	3321
7.96667	3273
7.975	3242
7.98333	3187
7.99167	3150
8	3090
8.00833	3056
8.01667	3006
8.025	2980
8.03333	2946
8.04167	2928
8.05	2900
8.05833	2880
8.06667	2845
8.075	2817
8.08333	2770
8.09167	2740
8.1	2698
8.10833	2677
8.11667	2651
8.125	2638
8.13333	2623
8.14167	2611
8.15	2585
8.15833	2566
8.16667	2532
8.175	2509
8.18333	2478
8.19167	2464
8.2	2450
8.20833	2443
8.21667	2436
8.225	2429
8.23333	2416
8.24167	2402
8.25	2382
8.25833	2368
8.26667	2359
8.275	2359
8.28333	2377
8.29167	2403
8.3	2451
8.30833	2489
8.31667	2555
8.325	2598
8.33333	2660
8.34167	2700
8.35	2754
8.35833	2785
8.36667	2823
8.375	2839
8.38333	2852
8.39167	2847
8.4	2816
8.40833	2782
8.41667	2707
8.425	2645
8.43333	2538
8.44167	2462
8.45	2345
8.45833	2272
8.46667	2161
8.475	2095
8.48333	2000
8.49167	1943
8.5	1857
8.50833	1801
8.51667	1723
8.525	1670
8.53333	1596
8.54167	1552
8.55	1493
8.55833	1465
8.56667	1429
8.575	1410
8.58333	1387
8.59167	1370
8.6	1348
8.60833	1336
8.61667	1334
8.625	1344
8.63333	1390
8.64167	1444
8.65	1560
8.65833	1659
8.66667	1824
8.675	1939
8.68333	2104
8.69167	2207
8.7	2340
8.70833	2414
8.71667	2505
8.725	2554
8.73333	2607
8.74167	2633
8.75	2650
8.75833	2651
8.76667	2633
8.775	2609
8.78333	2566
8.79167	2539
8.8	2493
8.80833	2471
8.81667	2437
8.825	2418
8.83333	2385
8.84167	2362
8.85	2316
8.85833	2283
8.86667	2228
8.875	2188
8.88333	2130
8.89167	2092
8.9	2043
8.90833	2011
8.91667	1968
8.925	1935
8.93333	1885
8.94167	1850
8.95	1800
8.95833	1771
8.96667	1734
8.975	1716
8.98333	1699
8.99167	1696
9	1696
9.00833	1698
9.01667	1693
9.025	1685
9.03333	1662
9.04167	1637
9.05	1590
9.05833	1556
9.06667	1502
9.075	1469
9.08333	1420
9.09167	1395
9.1	1358
9.10833	1333
9.11667	1299
9.125	1272
9.13333	1230
9.14167	1202
9.15	1161
9.15833	1139
9.16667	1109
9.175	1094
9.18333	1071
9.19167	1058
9.2	1031
9.20833	1008
9.21667	972
9.225	947
9.23333	914
9.24167	897
9.25	874
9.25833	869
9.26667	861
9.275	857
9.28333	842
9.29167	824
9.3	791
9.30833	770
9.31667	733
9.325	713
9.33333	692
9.34167	683
9.35	675
9.35833	668
9.36667	654
9.375	641
9.38333	615
9.39167	596
9.4	572
9.40833	559
9.41667	554
9.425	557
9.43333	571
9.44167	582
9.45	601
9.45833	612
9.46667	628
9.475	640
9.48333	656
9.49167	670
9.5	699
9.50833	722
9.51667	759
9.525	783
9.53333	816
9.54167	838
9.55	848
9.55833	852
9.56667	846
9.575	840
9.58333	832
9.59167	822
9.6	819
9.60833	813
9.61667	810
9.625	799
9.63333	790
9.64167	767
9.65	746
9.65833	715
9.66667	693
9.675	666
9.68333	650
9.69167	633
9.7	625
9.70833	613
9.71667	603
9.725	578
9.73333	558
9.74167	516
9.75	489
9.75833	446
9.76667	424
9.775	390
9.78333	378
9.79167	365
9.8	354
9.80833	335
9.81667	320
9.825	292
9.83333	270
9.84167	239
9.85	222
9.85833	207
9.86667	200
9.875	197
9.88333	197
9.89167	193
9.9	187
9.90833	176
9.91667	168
9.925	157
9.93333	157
9.94167	166
9.95	186
9.95833	224
9.96667	249
9.975	285
9.98333	300
9.99167	309
10	303
10.0083	282
10.0167	262
10.025	231
10.0333	212
10.0417	183
10.05	168
10.0583	148
10.0667	137
10.075	124
10.0833	119
10.0917	126
10.1	141
10.1083	184
10.1167	229
10.125	317
10.1333	391
10.1417	516
10.15	605
10.1583	744
10.1667	838
10.175	973
10.1833	1060
10.1917	1180
10.2	1253
10.2083	1354
10.2167	1416
10.225	1499
10.2333	1544
10.2417	1603
10.25	1636
10.2583	1680
10.2667	1707
10.275	1761
10.2833	1807
10.2917	1900
10.3	1981
10.3083	2127
10.3167	2245
10.325	2439
10.3333	2574
10.3417	2779
10.35	2915
10.3583	3113
10.3667	3238
10.375	3413
10.3833	3526
10.3917	3675
10.4	3764
10.4083	3868
10.4167	3916
10.425	3954
10.4333	3955
10.4417	3928
10.45	3893
10.4583	3824
10.4667	3775
10.475	3689
10.4833	3632
10.4917	3536
10.5	3468
10.5083	3352
10.5167	3271
10.525	3137
10.5333	3048
10.5417	2913
10.55	2829
10.5583	2709
10.5667	2633
10.575	2525
10.5833	2451
10.5917	2337
10.6	2259
10.6083	2135
10.6167	2052
10.625	1935
10.6333	1867
10.6417	1771
10.65	1717
10.6583	1646
10.6667	1603
10.675	1543
10.6833	1506
10.6917	1460
10.7	1431
10.7083	1399
10.7167	1390
10.725	1395
10.7333	1414
10.7417	1460
10.75	1500
10.7583	1569
10.7667	1621
10.775	1695
10.7833	1738
10.7917	1794
10.8	1823
10.8083	1856
10.8167	1872
10.825	1884
10.8333	1884
10.8417	1872
10.85	1854
10.8583	1810
10.8667	1771
10.875	1700
10.8833	1645
10.8917	1559
10.9	1505
10.9083	1429
10.9167	1386
10.925	1328
10.9333	1294
10.9417	1245
10.95	1213
10.9583	1163
10.9667	1128
10.975	1081
10.9833	1056
10.9917	1031
11	1024
11.0083	1026
11.0167	1032
11.025	1045
11.0333	1051
11.0417	1057
11.05	1056
11.0583	1052
11.0667	1051
11.075	1057
11.0833	1068
11.0917	1083
11.1	1101
11.1083	1124
11.1167	1131
11.125	1130
11.1333	1120
11.1417	1090
11.15	1067
11.1583	1029
11.1667	1001
11.175	962
11.1833	933
11.1917	885
11.2	852
11.2083	787
11.2167	743
11.225	669
11.2333	618
11.2417	550
11.25	512
11.2583	459
11.2667	436
11.275	433
11.2833	470
11.2917	650
11.3	911
11.3083	1678
11.3167	2575
11.325	4768
11.3333	6970
11.3417	11624
11.35	15715
11.3583	23258
11.3667	29084
11.375	38468
11.3833	44769
11.3917	53474
11.4	58353
11.4083	63649
11.4167	65608
11.425	66054
11.4333	64763
11.4417	60797
11.45	57078
11.4583	50449
11.4667	45640
11.475	38343
11.4833	33641
11.4917	27125
11.5	23235
11.5083	18179
11.5167	15321
11.525	11782
11.5333	9865
11.5417	7563
11.55	6352
11.5583	4928
11.5667	4190
11.575	3332
11.5833	2892
11.5917	2386
11.6	2128
11.6083	1838
11.6167	1686
11.625	1494
11.6333	1385
11.6417	1220
11.65	1107
11.6583	929
11.6667	804
11.675	619
11.6833	497
11.6917	324
11.7	221
11.7083	78
11.7167	-9
11.725	-131
11.7333	-209
11.7417	-323
11.75	-395
11.7583	-495
11.7667	-557
11.775	-638
11.7833	-682
11.7917	-740
11.8	-774
11.8083	-819
11.8167	-849
11.825	-898
11.8333	-928
11.8417	-974
11.85	-1000
11.8583	-1035
11.8667	-1053
11.875	-1073
11.8833	-1085
11.8917	-1103
11.9	-1115
11.9083	-1142
11.9167	-1163
11.925	-1203
11.9333	-1232
11.9417	-1275
11.95	-1302
11.9583	-1336
11.9667	-1354
11.975	-1379
11.9833	-1391
11.9917	-1417
12	-1436
12.0083	-1472
12.0167	-1497
12.025	-1536
12.0333	-1560
12.0417	-1590
12.05	-1604
12.0583	-1617
12.0667	-1622
12.075	-1624
12.0833	-1629
12.0917	-1643
12.1	-1652
12.1083	-1675
12.1167	-1692
12.125	-1711
12.1333	-1720
12.1417	-1725
12.15	-1724
12.1583	-1719
12.1667	-1718
12.175	-1724
12.1833	-1737
12.1917	-1758
12.2	-1775
12.2083	-1797
12.2167	-1810
12.225	-1819
12.2333	-1820
12.2417	-1822
12.25	-1819
12.2583	-1829
12.2667	-1841
12.275	-1866
12.2833	-1884
12.2917	-1908
12.3	-1923
12.3083	-1936
12.3167	-1941
12.325	-1945
12.3333	-1949
12.3417	-1959
12.35	-1968
12.3583	-1990
12.3667	-2008
12.375	-2032
12.3833	-2045
12.3917	-2059
12.4	-2063
12.4083	-2059
12.4167	-2054
12.425	-2039
12.4333	-2025
12.4417	-2005
12.45	-1988
12.4583	-1955
12.4667	-1930
12.475	-1886
12.4833	-1855
12.4917	-1812
12.5	-1791
12.5083	-1767
12.5167	-1761
12.525	-1772
12.5333	-1791
12.5417	-1835
12.55	-1872
12.5583	-1929
12.5667	-1968
12.575	-2019
12.5833	-2051
12.5917	-2094
12.6	-2120
12.6083	-2161
12.6167	-2189
12.625	-2233
12.6333	-2261
12.6417	-2303
12.65	-2322
12.6583	-2347
12.6667	-2354
12.675	-2358
12.6833	-2356
12.6917	-2357
12.7	-2360
12.7083	-2374
12.7167	-2390
12.725	-2416
12.7333	-2434
12.7417	-2454
12.75	-2460
12.7583	-2464
12.7667	-2465
12.775	-2466
12.7833	-2474
12.7917	-2492
12.8	-2508
12.8083	-2533
12.8167	-2549
12.825	-2566
12.8333	-2572
12.8417	-2571
12.85	-2566
12.8583	-2557
12.8667	-2557
12.875	-2564
12.8833	-2571
12.8917	-2586
12.9	-2597
12.9083	-2609
12.9167	-2610
12.925	-2606
12.9333	-2603
12.9417	-2596
12.95	-2593
12.9583	-2598
12.9667	-2605
12.975	-2622
12.9833	-2632
12.9917	-2642
13	-2647
13.0083	-2650
13.0167	-2648
13.025	-2648
13.0333	-2646
13.0417	-2648
13.05	-2652
13.0583	-2661
13.0667	-2669
13.075	-2681
13.0833	-2685
13.0917	-2683
13.1	-2675
13.1083	-2656
13.1167	-2636
13.125	-2608
13.1333	-2585
13.1417	-2548
13.15	-2519
13.1583	-2472
13.1667	-2432
13.175	-2357
13.1833	-2291
13.1917	-2172
13.2	-2083
13.2083	-1932
13.2167	-1824
13.225	-1658
13.2333	-1546
13.2417	-1381
13.25	-1272
13.2583	-1108
13.2667	-1002
13.275	-844
13.2833	-743
13.2917	-607
13.3	-524
13.3083	-429
13.3167	-382
13.325	-339
13.3333	-324
13.3417	-320
13.35	-328
13.3583	-351
13.3667	-370
13.375	-413
13.3833	-451
13.3917	-527
13.4	-587
13.4083	-696
13.4167	-777
13.425	-904
13.4333	-986
13.4417	-1104
13.45	-1177
13.4583	-1278
13.4667	-1341
13.475	-1437
13.4833	-1503
13.4917	-1607
13.5	-1675
13.5083	-1778
13.5167	-1837
13.525	-1919
13.5333	-1968
13.5417	-2027
13.55	-2064
13.5583	-2115
13.5667	-2151
13.575	-2202
13.5833	-2238
13.5917	-2291
13.6	-2321
13.6083	-2360
13.6167	-2381
13.625	-2407
13.6333	-2419
13.6417	-2437
13.65	-2449
13.6583	-2472
13.6667	-2489
13.675	-2520
13.6833	-2543
13.6917	-2576
13.7	-2596
13.7083	-2615
13.7167	-2625
13.725	-2633
13.7333	-2638
13.7417	-2643
13.75	-2651
13.7583	-2670
13.7667	-2684
13.775	-2712
13.7833	-2726
13.7917	-2748
13.8	-2758
13.8083	-2766
13.8167	-2769
13.825	-2777
13.8333	-2782
13.8417	-2799
13.85	-2816
13.8583	-2841
13.8667	-2859
13.875	-2877
13.8833	-2884
13.8917	-2890
13.9	-2889
13.9083	-2888
13.9167	-2888
13.925	-2892
13.9333	-2901
13.9417	-2918
13.95	-2929
13.9583	-2942
13.9667	-2944
13.975	-2940
13.9833	-2934
13.9917	-2925
14	-2919
14.0083	-2919
14.0167	-2925
14.025	-2940
14.0333	-2953
14.0417	-2969
14.05	-2973
14.0583	-2972
14.0667	-2964
14.075	-2954
14.0833	-2946
14.0917	-2943
14.1	-2946
14.1083	-2956
14.1167	-2965
14.125	-2979
14.1333	-2985
14.1417	-2989
14.15	-2985
14.1583	-2980
14.1667	-2974
14.175	-2970
14.1833	-2968
14.1917	-2973
14.2	-2978
14.2083	-2989
14.2167	-2996
14.225	-3006
14.2333	-3011
14.2417	-3016
14.25	-3018
14.2583	-3023
14.2667	-3026
14.275	-3034
14.2833	-3042
14.2917	-3054
14.3	-3063
14.3083	-3076
14.3167	-3077
14.325	-3077
14.3333	-3072
14.3417	-3064
14.35	-3057
14.3583	-3052
14.3667	-3049
14.375	-3054
14.3833	-3059
14.3917	-3068
14.4	-3070
14.4083	-3070
14.4167	-3062
14.425	-3051
14.4333	-3044
14.4417	-3035
14.45	-3035
14.4583	-3046
14.4667	-3056
14.475	-3072
14.4833	-3079
14.4917	-3086
14.5	-3076
14.5083	-3069
14.5167	-3059
14.525	-3049
14.5333	-3049
14.5417	-3057
14.55	-3068
14.5583	-3085
14.5667	-3094
14.575	-3103
14.5833	-3100
14.5917	-3099
14.6	-3094
14.6083	-3092
14.6167	-3098
14.625	-3112
14.6333	-3125
14.6417	-3147
14.65	-3159
14.6583	-3173
14.6667	-3179
14.675	-3178
14.6833	-3174
14.6917	-3172
14.7	-3171
14.7083	-3176
14.7167	-3184
14.725	-3196
14.7333	-3208
14.7417	-3223
14.75	-3228
14.7583	-3227
14.7667	-3226
14.775	-3221
14.7833	-3218
14.7917	-3218
14.8	-3219
14.8083	-3227
14.8167	-3238
14.825	-3252
14.8333	-3259
14.8417	-3268
14.85	-3268
14.8583	-3268
14.8667	-3263
14.875	-3259
14.8833	-3259
14.8917	-3262
14.9	-3268
14.9083	-3282
14.9167	-3288
14.925	-3299
14.9333	-3302
14.9417	-3300
14.95	-3297
14.9583	-3293
14.9667	-3291
14.975	-3296
14.9833	-3303
14.9917	-3317
15	-3327
15.0083	-3337
15.0167	-3339
15.025	-3337
15.0333	-3331
15.0417	-3320
15.05	-3315
15.0583	-3316
15.0667	-3322
15.075	-3336
15.0833	-3345
15.0917	-3359
15.1	-3362
15.1083	-3356
15.1167	-3349
15.125	-3332
15.1333	-3321
15.1417	-3308
15.15	-3306
15.1583	-3312
15.1667	-3318
15.175	-3330
15.1833	-3334
15.1917	-3327
15.2	-3317
15.2083	-3287
15.2167	-3258
15.225	-3198
15.2333	-3148
15.2417	-3038
15.25	-2940
15.2583	-2749
15.2667	-2586
15.275	-2298
15.2833	-2081
15.2917	-1735
15.3	-1503
15.3083	-1184
15.3167	-1008
15.325	-806
15.3333	-718
15.3417	-676
15.35	-694
15.3583	-788
15.3667	-887
15.375	-1073
15.3833	-1214
15.3917	-1444
15.4	-1599
15.4083	-1829
15.4167	-1979
15.425	-2185
15.4333	-2309
15.4417	-2471
15.45	-2562
15.4583	-2671
15.4667	-2728
15.475	-2795
15.4833	-2831
15.4917	-2879
15.5	-2906
15.5083	-2951
15.5167	-2973
15.525	-3008
15.5333	-3028
15.5417	-3053
15.55	-3061
15.5583	-3071
15.5667	-3074
15.575	-3074
15.5833	-3083
15.5917	-3096
15.6	-3106
15.6083	-3126
15.6167	-3135
15.625	-3142
15.6333	-3142
15.6417	-3132
15.65	-3122
15.6583	-3106
15.6667	-3101
15.675	-3102
15.6833	-3109
15.6917	-3128
15.7	-3141
15.7083	-3154
15.7167	-3160
15.725	-3159
15.7333	-3154
15.7417	-3150
15.75	-3151
15.7583	-3159
15.7667	-3167
15.775	-3189
15.7833	-3202
15.7917	-3217
15.8	-3223
15.8083	-3222
15.8167	-3216
15.825	-3207
15.8333	-3206
15.8417	-3210
15.85	-3221
15.8583	-3243
15.8667	-3258
15.875	-3280
15.8833	-3289
15.8917	-3296
15.9	-3297
15.9083	-3297
15.9167	-3295
15.925	-3299
15.9333	-3302
15.9417	-3315
15.95	-3324
15.9583	-3334
15.9667	-3339
15.975	-3342
15.9833	-3339
15.9917	-3334
16	-3329
16.0083	-3323
16.0167	-3322
16.025	-3325
16.0333	-3333
16.0417	-3350
16.05	-3359
16.0583	-3375
16.0667	-3380
16.075	-3384
16.0833	-3385
16.0917	-3378
16.1	-3373
16.1083	-3372
16.1167	-3376
16.125	-3385
16.1333	-3392
16.1417	-3401
16.15	-3404
16.1583	-3398
16.1667	-3391
16.175	-3376
16.1833	-3371
16.1917	-3364
16.2	-3364
16.2083	-3373
16.2167	-3382
16.225	-3395
16.2333	-3402
16.2417	-3402
16.25	-3395
16.2583	-3384
16.2667	-3373
16.275	-3361
16.2833	-3358
16.2917	-3364
16.3	-3374
16.3083	-3386
16.3167	-3392
16.325	-3393
16.3333	-3388
16.3417	-3378
16.35	-3371
16.3583	-3358
16.3667	-3356
16.375	-3362
16.3833	-3369
16.3917	-3384
16.4	-3392
16.4083	-3397
16.4167	-3397
16.425	-3391
16.4333	-3386
16.4417	-3377
16.45	-3376
16.4583	-3380
16.4667	-3385
16.475	-3398
16.4833	-3404
16.4917	-3412
16.5	-3412
16.5083	-3408
16.5167	-3403
16.525	-3393
16.5333	-3391
16.5417	-3389
16.55	-3391
16.5583	-3396
16.5667	-3402
16.575	-3409
16.5833	-3412
16.5917	-3412
16.6	-3411
16.6083	-3408
16.6167	-3405
16.625	-3405
16.6333	-3408
16.6417	-3421
16.65	-3430
[truncated: 3,402 more rows]

## Sheet: Gizzard digesta 46
min	Intensity
0	-4326
0.00833333	-15
0.0166667	-16
0.025	-19
0.0333333	-39
0.0416667	-76
0.05	-100
0.0583333	-132
0.0666667	-145
0.075	-158
0.0833333	-163
0.0916667	-170
0.1	-177
0.108333	-192
0.116667	-212
0.125	-240
0.133333	-261
0.141667	-283
0.15	-294
0.158333	-299
0.166667	-296
0.175	-288
0.183333	-280
0.191667	-275
0.2	-274
0.208333	-280
0.216667	-280
0.225	-281
0.233333	-276
0.241667	-265
0.25	-252
0.258333	-231
0.266667	-216
0.275	-199
0.283333	-190
0.291667	-182
0.3	-177
0.308333	-171
0.316667	-165
0.325	-147
0.333333	-129
0.341667	-99
0.35	-81
0.358333	-53
0.366667	-36
0.375	-19
0.383333	-10
0.391667	-1
0.4	6
0.408333	24
0.416667	47
0.425	102
0.433333	153
0.441667	262
0.45	358
0.458333	529
0.466667	660
0.475	873
0.483333	1023
0.491667	1254
0.5	1408
0.508333	1636
0.516667	1782
0.525	1990
0.533333	2117
0.541667	2278
0.55	2364
0.558333	2453
0.566667	2482
0.575	2480
0.583333	2455
0.591667	2383
0.6	2321
0.608333	2220
0.616667	2153
0.625	2062
0.633333	2014
0.641667	1966
0.65	1953
0.658333	1967
0.666667	1996
0.675	2070
0.683333	2132
0.691667	2236
0.7	2306
0.708333	2399
0.716667	2450
0.725	2503
0.733333	2523
0.741667	2535
0.75	2535
0.758333	2529
0.766667	2524
0.775	2515
0.783333	2512
0.791667	2499
0.8	2483
0.808333	2453
0.816667	2427
0.825	2384
0.833333	2356
0.841667	2319
0.85	2299
0.858333	2283
0.866667	2274
0.875	2263
0.883333	2257
0.891667	2246
0.9	2231
0.908333	2209
0.916667	2193
0.925	2173
0.933333	2161
0.941667	2152
0.95	2152
0.958333	2155
0.966667	2157
0.975	2158
0.983333	2155
0.991667	2146
1	2136
1.00833	2118
1.01667	2108
1.025	2092
1.03333	2086
1.04167	2079
1.05	2075
1.05833	2062
1.06667	2053
1.075	2030
1.08333	2006
1.09167	1969
1.1	1942
1.10833	1907
1.11667	1887
1.125	1859
1.13333	1845
1.14167	1822
1.15	1804
1.15833	1768
1.16667	1742
1.175	1693
1.18333	1662
1.19167	1617
1.2	1593
1.20833	1567
1.21667	1552
1.225	1538
1.23333	1527
1.24167	1513
1.25	1496
1.25833	1469
1.26667	1452
1.275	1428
1.28333	1415
1.29167	1401
1.3	1399
1.30833	1394
1.31667	1385
1.325	1370
1.33333	1350
1.34167	1313
1.35	1285
1.35833	1242
1.36667	1218
1.375	1186
1.38333	1171
1.39167	1151
1.4	1139
1.40833	1119
1.41667	1102
1.425	1077
1.43333	1057
1.44167	1028
1.45	1015
1.45833	997
1.46667	987
1.475	981
1.48333	976
1.49167	971
1.5	966
1.50833	954
1.51667	943
1.525	927
1.53333	920
1.54167	915
1.55	917
1.55833	925
1.56667	935
1.575	951
1.58333	963
1.59167	972
1.6	975
1.60833	973
1.61667	967
1.625	961
1.63333	957
1.64167	951
1.65	951
1.65833	952
1.66667	950
1.675	943
1.68333	935
1.69167	917
1.7	907
1.70833	890
1.71667	882
1.725	876
1.73333	877
1.74167	893
1.75	902
1.75833	915
1.76667	923
1.775	924
1.78333	921
1.79167	917
1.8	917
1.80833	925
1.81667	936
1.825	958
1.83333	972
1.84167	989
1.85	996
1.85833	994
1.86667	986
1.875	970
1.88333	957
1.89167	944
1.9	941
1.90833	942
1.91667	947
1.925	951
1.93333	951
1.94167	946
1.95	941
1.95833	929
1.96667	922
1.975	920
1.98333	925
1.99167	935
2	946
2.00833	962
2.01667	972
2.025	982
2.03333	983
2.04167	979
2.05	977
2.05833	976
2.06667	979
2.075	985
2.08333	994
2.09167	1007
2.1	1017
2.10833	1027
2.11667	1029
2.125	1025
2.13333	1018
2.14167	1011
2.15	1006
2.15833	1003
2.16667	1008
2.175	1018
2.18333	1027
2.19167	1037
2.2	1047
2.20833	1053
2.21667	1059
2.225	1066
2.23333	1075
2.24167	1100
2.25	1125
2.25833	1183
2.26667	1234
2.275	1324
2.28333	1392
2.29167	1508
2.3	1595
2.30833	1734
2.31667	1839
2.325	2013
2.33333	2141
2.34167	2353
2.35	2498
2.35833	2718
2.36667	2861
2.375	3055
2.38333	3173
2.39167	3327
2.4	3423
2.40833	3578
2.41667	3738
2.425	4237
2.43333	5022
2.44167	7818
2.45	11837
2.45833	24161
2.46667	39258
2.475	78274
2.48333	119136
2.49167	208815
2.5	289506
2.50833	440943
2.51667	558264
2.525	747024
2.53333	872330
2.54167	1043349
2.55	1131032
2.55833	1145468
2.56667	1145466
2.575	1145466
2.58333	1145466
2.59167	1145469
2.6	1145469
2.60833	1076749
2.61667	1007040
2.625	901418
2.63333	833631
2.64167	739584
2.65	682915
2.65833	606836
2.66667	561250
2.675	498504
2.68333	459167
2.69167	402078
2.7	364595
2.70833	308741
2.71667	271836
2.725	217545
2.73333	182551
2.74167	132684
2.75	101603
2.75833	58711
2.76667	32745
2.775	-2228
2.78333	-22928
2.79167	-50207
2.8	-65844
2.80833	-85167
2.81667	-94709
2.825	-102061
2.83333	-100290
2.84167	-82457
2.85	-56397
2.85833	12108
2.86667	81987
2.875	228929
2.88333	355569
2.89167	583063
2.9	752103
2.90833	1012864
2.91667	1142162
2.925	1145473
2.93333	1145471
2.94167	1145478
2.95	1145476
2.95833	1145475
2.96667	1145477
2.975	1145472
2.98333	1145469
2.99167	1145471
3	1145473
3.00833	1145473
3.01667	1145470
3.025	1145469
3.03333	1145471
3.04167	1145472
3.05	1145473
3.05833	1145478
3.06667	1145475
3.075	1145475
3.08333	1145477
3.09167	1145479
3.1	1145477
3.10833	1145478
3.11667	1145476
3.125	1145477
3.13333	1145480
3.14167	1145479
3.15	1145481
3.15833	1145480
3.16667	1145480
3.175	1145481
3.18333	1145479
3.19167	1145481
3.2	1145479
3.20833	1145481
3.21667	1145479
3.225	1145482
3.23333	1145473
3.24167	1145479
3.25	1145476
3.25833	1019162
3.26667	874373
3.275	669864
3.28333	548685
3.29167	396002
3.3	314402
3.30833	220116
3.31667	173541
3.325	123228
3.33333	99940
3.34167	76248
3.35	65985
3.35833	56214
3.36667	52289
3.375	48814
3.38333	47507
3.39167	46354
3.4	45861
3.40833	45258
3.41667	44854
3.425	44178
3.43333	43666
3.44167	42813
3.45	42206
3.45833	41261
3.46667	40624
3.475	39680
3.48333	39066
3.49167	38173
3.5	37595
3.50833	36746
3.51667	36190
3.525	35368
3.53333	34820
3.54167	34000
3.55	33459
3.55833	32641
3.56667	32091
3.575	31254
3.58333	30683
3.59167	29813
3.6	29219
3.60833	28327
3.61667	27736
3.625	26870
3.63333	26316
3.64167	25522
3.65	25025
3.65833	24328
3.66667	23896
3.675	23297
3.68333	22930
3.69167	22436
3.7	22152
3.70833	21805
3.71667	21646
3.725	21534
3.73333	21568
3.74167	21820
3.75	22159
3.75833	22996
3.76667	23820
3.775	25551
3.78333	27077
3.79167	29956
3.8	32245
3.80833	36102
3.81667	38821
3.825	42817
3.83333	45227
3.84167	48144
3.85	49486
3.85833	50473
3.86667	50458
3.875	49590
3.88333	48609
3.89167	46888
3.9	45787
3.90833	44558
3.91667	44170
3.925	44392
3.93333	45078
3.94167	46780
3.95	48215
3.95833	50470
3.96667	51818
3.975	53247
3.98333	53633
3.99167	53187
4	52178
4.00833	49681
4.01667	47467
4.025	43560
4.03333	40729
4.04167	36397
4.05	33583
4.05833	29648
4.06667	27282
4.075	24174
4.08333	22404
4.09167	20176
4.1	18949
4.10833	17435
4.11667	16605
4.125	15580
4.13333	15010
4.14167	14295
4.15	13894
4.15833	13387
4.16667	13100
4.175	12735
4.18333	12524
4.19167	12243
4.2	12075
4.20833	11841
4.21667	11697
4.225	11496
4.23333	11377
4.24167	11217
4.25	11133
4.25833	11032
4.26667	10986
4.275	10944
4.28333	10938
4.29167	10966
4.3	11012
4.30833	11143
4.31667	11271
4.325	11545
4.33333	11781
4.34167	12224
4.35	12570
4.35833	13141
4.36667	13540
4.375	14131
4.38333	14494
4.39167	14950
4.4	15178
4.40833	15376
4.41667	15404
4.425	15287
4.43333	15112
4.44167	14719
4.45	14389
4.45833	13824
4.46667	13419
4.475	12797
4.48333	12390
4.49167	11810
4.5	11456
4.50833	10986
4.51667	10715
4.525	10367
4.53333	10173
4.54167	9926
4.55	9788
4.55833	9604
4.56667	9495
4.575	9347
4.58333	9258
4.59167	9141
4.6	9076
4.60833	8996
4.61667	8949
4.625	8893
4.63333	8863
4.64167	8816
4.65	8787
4.65833	8746
4.66667	8722
4.675	8693
4.68333	8681
4.69167	8675
4.7	8679
4.70833	8690
4.71667	8698
4.725	8713
4.73333	8720
4.74167	8729
4.75	8736
4.75833	8749
4.76667	8763
4.775	8790
4.78333	8814
4.79167	8851
4.8	8873
4.80833	8894
4.81667	8897
4.825	8884
4.83333	8862
4.84167	8812
4.85	8769
4.85833	8699
4.86667	8646
4.875	8564
4.88333	8506
4.89167	8410
4.9	8342
4.90833	8235
4.91667	8161
4.925	8055
4.93333	7985
4.94167	7891
4.95	7834
4.95833	7759
4.96667	7712
4.975	7650
4.98333	7607
4.99167	7545
5	7504
5.00833	7441
5.01667	7398
5.025	7336
5.03333	7299
5.04167	7244
5.05	7210
5.05833	7165
5.06667	7133
5.075	7085
5.08333	7051
5.09167	6995
5.1	6955
5.10833	6894
5.11667	6859
5.125	6809
5.13333	6780
5.14167	6743
5.15	6724
5.15833	6690
5.16667	6666
5.175	6620
5.18333	6588
5.19167	6531
5.2	6495
5.20833	6443
5.21667	6416
5.225	6378
5.23333	6358
5.24167	6324
5.25	6297
5.25833	6253
5.26667	6219
5.275	6164
5.28333	6132
5.29167	6085
5.3	6061
5.30833	6032
5.31667	6018
5.325	6000
5.33333	5987
5.34167	5960
5.35	5940
5.35833	5903
5.36667	5880
5.375	5854
5.38333	5845
5.39167	5849
5.4	5859
5.40833	5892
5.41667	5919
5.425	5967
5.43333	5997
5.44167	6045
5.45	6076
5.45833	6119
5.46667	6144
5.475	6182
5.48333	6200
5.49167	6213
5.5	6213
5.50833	6191
5.51667	6163
5.525	6104
5.53333	6054
5.54167	5970
5.55	5916
5.55833	5836
5.56667	5784
5.575	5714
5.58333	5670
5.59167	5609
5.6	5568
5.60833	5508
5.61667	5466
5.625	5401
5.63333	5360
5.64167	5303
5.65	5270
5.65833	5223
5.66667	5201
5.675	5172
5.68333	5159
5.69167	5145
5.7	5136
5.70833	5141
5.71667	5155
5.725	5198
5.73333	5244
5.74167	5339
5.75	5422
5.75833	5559
5.76667	5655
5.775	5790
5.78333	5869
5.79167	5964
5.8	6007
5.80833	6045
5.81667	6051
5.825	6037
5.83333	6011
5.84167	5952
5.85	5895
5.85833	5788
5.86667	5702
5.875	5559
5.88333	5458
5.89167	5308
5.9	5216
5.90833	5088
5.91667	5012
5.925	4916
5.93333	4860
5.94167	4782
5.95	4733
5.95833	4663
5.96667	4619
5.975	4560
5.98333	4528
5.99167	4489
6	4472
6.00833	4459
6.01667	4453
6.025	4445
6.03333	4439
6.04167	4423
6.05	4411
6.05833	4386
6.06667	4369
6.075	4344
6.08333	4329
6.09167	4314
6.1	4305
6.10833	4293
6.11667	4284
6.125	4265
6.13333	4246
6.14167	4212
6.15	4186
6.15833	4149
6.16667	4125
6.175	4097
6.18333	4081
6.19167	4062
6.2	4055
6.20833	4042
6.21667	4038
6.225	4037
6.23333	4041
6.24167	4059
6.25	4081
6.25833	4134
6.26667	4182
6.275	4270
6.28333	4332
6.29167	4430
6.3	4490
6.30833	4563
6.31667	4599
6.325	4632
6.33333	4642
6.34167	4634
6.35	4616
6.35833	4576
6.36667	4540
6.375	4468
6.38333	4408
6.39167	4308
6.4	4230
6.40833	4104
6.41667	4021
6.425	3898
6.43333	3824
6.44167	3727
6.45	3671
6.45833	3596
6.46667	3552
6.475	3489
6.48333	3452
6.49167	3392
6.5	3356
6.50833	3306
6.51667	3281
6.525	3252
6.53333	3238
6.54167	3221
6.55	3210
6.55833	3184
6.56667	3160
6.575	3118
6.58333	3085
6.59167	3038
6.6	3010
6.60833	2976
6.61667	2959
6.625	2946
6.63333	2942
6.64167	2931
6.65	2924
6.65833	2911
6.66667	2902
6.675	2888
6.68333	2878
6.69167	2870
6.7	2872
6.70833	2876
6.71667	2884
6.725	2893
6.73333	2899
6.74167	2903
6.75	2906
6.75833	2918
6.76667	2937
6.775	2998
6.78333	3077
6.79167	3287
6.8	3519
6.80833	4058
6.81667	4586
6.825	5710
6.83333	6719
6.84167	8684
6.85	10312
6.85833	13228
6.86667	15453
6.875	19110
6.88333	21675
6.89167	25527
6.9	27985
6.90833	31315
6.91667	33203
6.925	35422
6.93333	36454
6.94167	37316
6.95	37455
6.95833	37084
6.96667	36502
6.975	35240
6.98333	34200
6.99167	32438
7	31183
7.00833	29257
7.01667	27980
7.025	26122
7.03333	24946
7.04167	23298
7.05	22284
7.05833	20891
7.06667	20042
7.075	18877
7.08333	18165
7.09167	17175
7.1	16559
7.10833	15702
7.11667	15166
7.125	14413
7.13333	13945
7.14167	13287
7.15	12874
7.15833	12287
7.16667	11914
7.175	11385
7.18333	11054
7.19167	10584
7.2	10295
7.20833	9901
7.21667	9661
7.225	9342
7.23333	9153
7.24167	8895
7.25	8738
7.25833	8515
7.26667	8376
7.275	8180
7.28333	8057
7.29167	7889
7.3	7788
7.30833	7650
7.31667	7567
7.325	7452
7.33333	7379
7.34167	7278
7.35	7213
7.35833	7114
7.36667	7046
7.375	6947
7.38333	6881
7.39167	6783
7.4	6721
7.40833	6628
7.41667	6561
7.425	6461
7.43333	6392
7.44167	6291
7.45	6236
7.45833	6198
7.46667	6225
7.475	6408
7.48333	6659
7.49167	7320
7.5	7981
7.50833	9355
7.51667	10523
7.525	12593
7.53333	14112
7.54167	16419
7.55	17859
7.55833	19668
7.56667	20543
7.575	21252
7.58333	21299
7.59167	20769
7.6	20069
7.60833	18628
7.61667	17491
7.625	15659
7.63333	14432
7.64167	12668
7.65	11586
7.65833	10145
7.66667	9317
7.675	8275
7.68333	7707
7.69167	7026
7.7	6675
7.70833	6284
7.71667	6099
7.725	5912
7.73333	5835
7.74167	5770
7.75	5744
7.75833	5707
7.76667	5671
7.775	5593
7.78333	5521
7.79167	5377
7.8	5267
7.80833	5082
7.81667	4958
7.825	4776
7.83333	4663
7.84167	4509
7.85	4413
7.85833	4288
7.86667	4212
7.875	4104
7.88333	4040
7.89167	3945
7.9	3885
7.90833	3807
7.91667	3758
7.925	3695
7.93333	3660
7.94167	3616
7.95	3587
7.95833	3545
7.96667	3517
7.975	3470
7.98333	3440
7.99167	3399
8	3380
8.00833	3365
8.01667	3368
8.025	3388
8.03333	3410
8.04167	3451
8.05	3481
8.05833	3524
8.06667	3552
8.075	3586
8.08333	3606
8.09167	3637
8.1	3653
8.10833	3673
8.11667	3676
8.125	3665
8.13333	3644
8.14167	3582
8.15	3528
8.15833	3426
8.16667	3351
8.175	3241
8.18333	3167
8.19167	3066
8.2	3000
8.20833	2906
8.21667	2843
8.225	2745
8.23333	2677
8.24167	2574
8.25	2510
8.25833	2422
8.26667	2373
8.275	2309
8.28333	2271
8.29167	2222
8.3	2188
8.30833	2138
8.31667	2101
8.325	2044
8.33333	2007
8.34167	1959
8.35	1932
8.35833	1902
8.36667	1889
8.375	1878
8.38333	1871
8.39167	1854
8.4	1844
8.40833	1822
8.41667	1805
8.425	1781
8.43333	1766
8.44167	1747
8.45	1738
8.45833	1728
8.46667	1725
8.475	1720
8.48333	1714
8.49167	1701
8.5	1690
8.50833	1670
8.51667	1655
8.525	1638
8.53333	1627
8.54167	1616
8.55	1611
8.55833	1601
8.56667	1592
8.575	1575
8.58333	1561
8.59167	1536
8.6	1522
8.60833	1506
8.61667	1502
8.625	1512
8.63333	1530
8.64167	1565
8.65	1596
8.65833	1649
8.66667	1686
8.675	1736
8.68333	1775
8.69167	1837
8.7	1879
8.70833	1944
8.71667	1991
8.725	2051
8.73333	2082
8.74167	2115
8.75	2125
8.75833	2123
8.76667	2119
8.775	2121
8.78333	2139
8.79167	2191
8.8	2248
8.80833	2359
8.81667	2440
8.825	2564
8.83333	2638
8.84167	2729
8.85	2774
8.85833	2819
8.86667	2838
8.875	2851
8.88333	2854
8.89167	2849
8.9	2838
8.90833	2813
8.91667	2786
8.925	2736
8.93333	2695
8.94167	2628
8.95	2584
8.95833	2520
8.96667	2481
8.975	2429
8.98333	2397
8.99167	2353
9	2323
9.00833	2271
9.01667	2233
9.025	2171
9.03333	2129
9.04167	2069
9.05	2031
9.05833	1980
9.06667	1949
9.075	1903
9.08333	1874
9.09167	1822
9.1	1783
9.10833	1722
9.11667	1680
9.125	1617
9.13333	1583
9.14167	1539
9.15	1516
9.15833	1494
9.16667	1480
9.175	1459
9.18333	1443
9.19167	1404
9.2	1372
9.20833	1319
9.21667	1284
9.225	1230
9.23333	1200
9.24167	1166
9.25	1150
9.25833	1129
9.26667	1114
9.275	1087
9.28333	1066
9.29167	1032
9.3	1011
9.30833	983
9.31667	973
9.325	966
9.33333	965
9.34167	964
9.35	964
9.35833	953
9.36667	944
9.375	917
9.38333	900
9.39167	877
9.4	869
9.40833	860
9.41667	861
9.425	860
9.43333	856
9.44167	842
9.45	824
9.45833	795
9.46667	773
9.475	742
9.48333	725
9.49167	705
9.5	696
9.50833	689
9.51667	684
9.525	675
9.53333	665
9.54167	644
9.55	630
9.55833	610
9.56667	602
9.575	592
9.58333	591
9.59167	591
9.6	590
9.60833	589
9.61667	581
9.625	570
9.63333	560
9.64167	547
9.65	539
9.65833	537
9.66667	539
9.675	547
9.68333	556
9.69167	566
9.7	572
9.70833	574
9.71667	566
9.725	549
9.73333	536
9.74167	512
9.75	499
9.75833	489
9.76667	487
9.775	487
9.78333	489
9.79167	486
9.8	480
9.80833	463
9.81667	447
9.825	422
9.83333	411
9.84167	401
9.85	400
9.85833	406
9.86667	414
9.875	422
9.88333	425
9.89167	424
9.9	420
9.90833	419
9.91667	422
9.925	438
9.93333	455
9.94167	489
9.95	517
9.95833	553
9.96667	575
9.975	593
9.98333	600
9.99167	606
10	609
10.0083	620
10.0167	631
10.025	649
10.0333	659
10.0417	671
10.05	674
10.0583	672
10.0667	668
10.075	655
10.0833	648
10.0917	644
10.1	649
10.1083	662
10.1167	674
10.125	700
10.1333	714
10.1417	739
10.15	749
10.1583	762
10.1667	767
10.175	779
10.1833	785
10.1917	797
10.2	805
10.2083	815
10.2167	819
10.225	813
10.2333	805
10.2417	783
10.25	762
10.2583	728
10.2667	707
10.275	680
10.2833	666
10.2917	652
10.3	643
10.3083	632
10.3167	622
10.325	597
10.3333	577
10.3417	543
10.35	520
10.3583	490
10.3667	474
10.375	457
10.3833	449
10.3917	435
10.4	423
10.4083	396
10.4167	373
10.425	328
10.4333	297
10.4417	259
10.45	240
10.4583	225
10.4667	223
10.475	230
10.4833	236
10.4917	239
10.5	237
10.5083	226
10.5167	221
10.525	221
10.5333	225
10.5417	249
10.55	271
10.5583	316
10.5667	351
10.575	402
10.5833	438
10.5917	498
10.6	543
10.6083	625
10.6167	693
10.625	810
10.6333	899
10.6417	1043
10.65	1141
10.6583	1281
10.6667	1366
10.675	1477
10.6833	1540
10.6917	1623
10.7	1672
10.7083	1738
10.7167	1780
10.725	1838
10.7333	1879
10.7417	1939
10.75	1983
10.7583	2052
10.7667	2106
10.775	2205
10.7833	2287
10.7917	2439
10.8	2558
10.8083	2766
10.8167	2915
10.825	3153
10.8333	3316
10.8417	3555
10.85	3703
10.8583	3913
10.8667	4041
10.875	4221
10.8833	4329
10.8917	4486
10.9	4584
10.9083	4718
10.9167	4800
10.925	4906
10.9333	4963
10.9417	5031
10.95	5062
10.9583	5096
10.9667	5108
10.975	5117
10.9833	5112
10.9917	5092
11	5062
11.0083	4992
11.0167	4928
11.025	4804
11.0333	4705
11.0417	4549
11.05	4439
11.0583	4273
11.0667	4165
11.075	4005
11.0833	3902
11.0917	3747
11.1	3642
11.1083	3480
11.1167	3372
11.125	3213
11.1333	3112
11.1417	2974
11.15	2893
11.1583	2785
11.1667	2721
11.175	2640
11.1833	2588
11.1917	2516
11.2	2472
11.2083	2409
11.2167	2377
11.225	2340
11.2333	2329
11.2417	2333
11.25	2349
11.2583	2387
11.2667	2418
11.275	2465
11.2833	2496
11.2917	2531
11.3	2548
11.3083	2554
11.3167	2545
11.325	2510
11.3333	2471
11.3417	2391
11.35	2321
11.3583	2195
11.3667	2103
11.375	1952
11.3833	1849
11.3917	1696
11.4	1600
11.4083	1468
11.4167	1392
11.425	1288
11.4333	1230
11.4417	1150
11.45	1099
11.4583	1029
11.4667	991
11.475	969
11.4833	992
11.4917	1139
11.5	1350
11.5083	1914
11.5167	2508
11.525	3811
11.5333	4982
11.5417	7215
11.55	8981
11.5583	11930
11.5667	13974
11.575	16933
11.5833	18687
11.5917	20772
11.6	21697
11.6083	22306
11.6167	22184
11.625	21286
11.6333	20283
11.6417	18343
11.65	16866
11.6583	14536
11.6667	12997
11.675	10817
11.6833	9493
11.6917	7741
11.7	6740
11.7083	5486
11.7167	4813
11.725	4043
11.7333	3688
11.7417	3391
11.75	3347
11.7583	3489
11.7667	3705
11.775	4162
11.7833	4514
11.7917	5044
11.8	5354
11.8083	5700
11.8167	5821
11.825	5824
11.8333	5706
11.8417	5371
11.85	5061
11.8583	4501
11.8667	4093
11.875	3456
11.8833	3037
11.8917	2439
11.9	2073
11.9083	1580
11.9167	1294
11.925	928
11.9333	726
11.9417	477
11.95	342
11.9583	177
11.9667	88
11.975	-30
11.9833	-95
11.9917	-189
12	-241
12.0083	-314
12.0167	-353
12.025	-399
12.0333	-424
12.0417	-450
12.05	-469
12.0583	-492
12.0667	-512
12.075	-544
12.0833	-567
12.0917	-598
12.1	-614
12.1083	-628
12.1167	-630
12.125	-628
12.1333	-625
12.1417	-625
12.15	-632
12.1583	-653
12.1667	-673
12.175	-705
12.1833	-728
12.1917	-749
12.2	-755
12.2083	-760
12.2167	-759
12.225	-760
12.2333	-768
12.2417	-786
12.25	-807
12.2583	-845
12.2667	-870
12.275	-900
12.2833	-916
12.2917	-929
12.3	-932
12.3083	-939
12.3167	-947
12.325	-966
12.3333	-984
12.3417	-1018
12.35	-1040
12.3583	-1070
12.3667	-1085
12.375	-1103
12.3833	-1111
12.3917	-1124
12.4	-1136
12.4083	-1162
12.4167	-1182
12.425	-1220
12.4333	-1247
12.4417	-1285
12.45	-1307
12.4583	-1332
12.4667	-1344
12.475	-1358
12.4833	-1369
12.4917	-1387
12.5	-1400
12.5083	-1429
12.5167	-1450
12.525	-1478
12.5333	-1494
12.5417	-1512
12.55	-1519
12.5583	-1526
12.5667	-1530
12.575	-1533
12.5833	-1536
12.5917	-1540
12.6	-1544
12.6083	-1550
12.6167	-1547
12.625	-1537
12.6333	-1525
12.6417	-1497
12.65	-1477
12.6583	-1446
12.6667	-1430
12.675	-1421
12.6833	-1425
12.6917	-1448
12.7	-1466
12.7083	-1506
12.7167	-1527
12.725	-1558
12.7333	-1571
12.7417	-1592
12.75	-1606
12.7583	-1628
12.7667	-1646
12.775	-1685
12.7833	-1706
12.7917	-1738
12.8	-1751
12.8083	-1760
12.8167	-1755
12.825	-1747
12.8333	-1738
12.8417	-1726
12.85	-1725
12.8583	-1729
12.8667	-1735
12.875	-1747
12.8833	-1752
12.8917	-1755
12.9	-1751
12.9083	-1740
12.9167	-1735
12.925	-1735
12.9333	-1738
12.9417	-1755
12.95	-1770
12.9583	-1795
12.9667	-1810
12.975	-1826
12.9833	-1830
12.9917	-1837
13	-1837
13.0083	-1839
13.0167	-1842
13.025	-1851
13.0333	-1863
13.0417	-1875
13.05	-1886
13.0583	-1891
13.0667	-1890
13.075	-1877
13.0833	-1868
13.0917	-1851
13.1	-1842
13.1083	-1835
13.1167	-1834
13.125	-1842
13.1333	-1853
13.1417	-1863
13.15	-1871
13.1583	-1877
13.1667	-1879
13.175	-1881
13.1833	-1886
13.1917	-1895
13.2	-1907
13.2083	-1927
13.2167	-1945
13.225	-1969
13.2333	-1983
13.2417	-1994
13.25	-1993
13.2583	-1982
13.2667	-1973
13.275	-1958
13.2833	-1949
13.2917	-1944
13.3	-1943
13.3083	-1941
13.3167	-1938
13.325	-1921
13.3333	-1906
13.3417	-1877
13.35	-1857
13.3583	-1832
13.3667	-1824
13.375	-1823
13.3833	-1832
13.3917	-1851
13.4	-1865
13.4083	-1882
13.4167	-1888
13.425	-1888
13.4333	-1885
13.4417	-1882
13.45	-1885
13.4583	-1896
13.4667	-1909
13.475	-1936
13.4833	-1955
13.4917	-1976
13.5	-1987
13.5083	-1991
13.5167	-1990
13.525	-1989
13.5333	-1991
13.5417	-1998
13.55	-2008
13.5583	-2025
13.5667	-2041
13.575	-2059
13.5833	-2064
13.5917	-2065
13.6	-2061
13.6083	-2051
13.6167	-2044
13.625	-2038
13.6333	-2039
13.6417	-2042
13.65	-2046
13.6583	-2054
13.6667	-2058
13.675	-2056
13.6833	-2050
13.6917	-2037
13.7	-2025
13.7083	-2004
13.7167	-1994
13.725	-1984
13.7333	-1982
13.7417	-1979
13.75	-1978
13.7583	-1971
13.7667	-1961
13.775	-1941
13.7833	-1923
13.7917	-1896
13.8	-1876
13.8083	-1855
13.8167	-1843
13.825	-1823
13.8333	-1805
13.8417	-1766
13.85	-1728
13.8583	-1649
13.8667	-1585
13.875	-1471
13.8833	-1388
13.8917	-1260
13.9	-1171
13.9083	-1044
13.9167	-959
13.925	-825
13.9333	-730
13.9417	-583
13.95	-482
13.9583	-330
13.9667	-235
13.975	-110
13.9833	-41
13.9917	37
14	76
14.0083	126
14.0167	150
14.025	182
14.0333	199
14.0417	211
14.05	209
14.0583	189
14.0667	160
14.075	98
14.0833	47
14.0917	-39
14.1	-100
14.1083	-187
14.1167	-246
14.125	-331
14.1333	-391
14.1417	-483
14.15	-551
14.1583	-659
14.1667	-736
14.175	-852
14.1833	-929
14.1917	-1029
14.2	-1090
14.2083	-1168
14.2167	-1239
14.225	-1280
14.2333	-1344
14.2417	-1388
14.25	-1456
14.2583	-1498
14.2667	-1556
14.275	-1594
14.2833	-1640
14.2917	-1662
14.3	-1688
14.3083	-1702
14.3167	-1723
14.325	-1741
14.3333	-1772
14.3417	-1797
14.35	-1839
14.3583	-1866
14.3667	-1904
14.375	-1925
14.3833	-1945
14.3917	-1950
14.4	-1959
14.4083	-1966
14.4167	-1981
14.425	-1997
14.4333	-2022
14.4417	-2038
14.45	-2057
14.4583	-2064
14.4667	-2064
14.475	-2060
14.4833	-2051
14.4917	-2051
14.5	-2056
14.5083	-2065
14.5167	-2089
14.525	-2104
14.5333	-2124
14.5417	-2132
14.55	-2130
14.5583	-2122
14.5667	-2105
14.575	-2096
14.5833	-2085
14.5917	-2086
14.6	-2097
14.6083	-2108
14.6167	-2124
14.625	-2130
14.6333	-2135
14.6417	-2132
14.65	-2126
14.6583	-2123
14.6667	-2120
14.675	-2123
14.6833	-2132
14.6917	-2140
14.7	-2146
14.7083	-2147
14.7167	-2141
14.725	-2129
14.7333	-2110
14.7417	-2096
14.75	-2079
14.7583	-2073
14.7667	-2068
14.775	-2071
14.7833	-2076
14.7917	-2080
14.8	-2080
14.8083	-2074
14.8167	-2061
14.825	-2050
14.8333	-2033
14.8417	-2022
14.85	-2014
14.8583	-2012
14.8667	-2009
14.875	-2006
14.8833	-1997
14.8917	-1983
14.9	-1943
14.9083	-1905
14.9167	-1832
14.925	-1775
14.9333	-1688
14.9417	-1625
14.95	-1540
14.9583	-1487
14.9667	-1419
14.975	-1382
14.9833	-1342
14.9917	-1327
15	-1331
15.0083	-1344
15.0167	-1396
15.025	-1444
15.0333	-1534
15.0417	-1603
15.05	-1712
15.0583	-1780
15.0667	-1873
15.075	-1921
15.0833	-1978
15.0917	-2003
15.1	-2041
15.1083	-2062
15.1167	-2098
15.125	-2124
15.1333	-2169
15.1417	-2197
15.15	-2233
15.1583	-2251
15.1667	-2266
15.175	-2271
15.1833	-2274
15.1917	-2279
15.2	-2292
15.2083	-2305
15.2167	-2325
15.225	-2337
15.2333	-2348
15.2417	-2350
15.25	-2346
15.2583	-2343
15.2667	-2338
15.275	-2336
15.2833	-2346
15.2917	-2351
15.3	-2360
15.3083	-2352
15.3167	-2301
15.325	-2215
15.3333	-1955
15.3417	-1647
15.35	-883
15.3583	-97
15.3667	1639
15.375	3241
15.3833	6406
15.3917	9036
15.4	13701
15.4083	17191
15.4167	22717
15.425	26397
15.4333	31525
15.4417	34469
15.45	37862
15.4583	39324
15.4667	40212
15.475	39953
15.4833	38408
15.4917	36729
15.5	33484
15.5083	30992
15.5167	27008
15.525	24319
15.5333	20403
15.5417	17948
15.55	14580
15.5583	12574
15.5667	9939
15.575	8429
15.5833	6511
15.5917	5447
15.6	4125
15.6083	3405
15.6167	2518
15.625	2034
15.6333	1432
15.6417	1099
15.65	670
15.6583	427
15.6667	123
15.675	-45
15.6833	-257
15.6917	-372
15.7	-525
15.7083	-616
15.7167	-745
15.725	-832
15.7333	-959
15.7417	-1040
15.75	-1152
15.7583	-1219
15.7667	-1301
15.775	-1344
15.7833	-1399
15.7917	-1429
15.8	-1475
15.8083	-1509
15.8167	-1561
15.825	-1596
15.8333	-1645
15.8417	-1671
15.85	-1699
15.8583	-1711
15.8667	-1721
15.875	-1727
15.8833	-1739
15.8917	-1750
15.9	-1777
15.9083	-1794
15.9167	-1828
15.925	-1845
15.9333	-1868
15.9417	-1876
15.95	-1886
15.9583	-1891
15.9667	-1898
15.975	-1907
15.9833	-1925
15.9917	-1939
16	-1961
16.0083	-1975
16.0167	-1991
16.025	-1995
16.0333	-1999
16.0417	-1994
16.05	-1989
16.0583	-1986
16.0667	-1987
16.075	-1991
16.0833	-2002
16.0917	-2010
16.1	-2026
16.1083	-2036
16.1167	-2042
16.125	-2043
16.1333	-2041
16.1417	-2037
16.15	-2037
16.1583	-2040
16.1667	-2052
16.175	-2062
16.1833	-2076
16.1917	-2079
16.2	-2079
16.2083	-2071
16.2167	-2052
16.225	-2035
16.2333	-2011
16.2417	-1998
16.25	-1989
16.2583	-1989
16.2667	-1991
16.275	-1994
16.2833	-1992
16.2917	-1989
16.3	-1975
16.3083	-1963
16.3167	-1952
16.325	-1947
16.3333	-1953
16.3417	-1961
16.35	-1977
16.3583	-1990
16.3667	-1997
16.375	-1996
16.3833	-1984
16.3917	-1973
16.4	-1954
16.4083	-1943
16.4167	-1936
16.425	-1935
16.4333	-1945
16.4417	-1952
16.45	-1956
16.4583	-1955
16.4667	-1943
16.475	-1934
16.4833	-1921
16.4917	-1916
16.5	-1918
16.5083	-1924
16.5167	-1943
16.525	-1957
16.5333	-1976
16.5417	-1985
16.55	-1997
16.5583	-2001
16.5667	-2003
16.575	-2006
16.5833	-2010
16.5917	-2014
16.6	-2022
16.6083	-2030
16.6167	-2040
16.625	-2045
16.6333	-2049
16.6417	-2050
16.65	-2044
[truncated: 3,402 more rows]

## Sheet: Ileal digesta 07
min	Intensity
0	157
0.00833333	71
0.0166667	9
0.025	6
0.0333333	-5
0.0416667	-22
0.05	-22
0.0583333	-4
0.0666667	10
0.075	35
0.0833333	48
0.0916667	58
0.1	60
0.108333	55
0.116667	52
0.125	54
0.133333	62
0.141667	87
0.15	105
0.158333	133
0.166667	147
0.175	157
0.183333	159
0.191667	149
0.2	142
0.208333	134
0.216667	134
0.225	143
0.233333	158
0.241667	182
0.25	200
0.258333	220
0.266667	225
0.275	226
0.283333	222
0.291667	212
0.3	208
0.308333	208
0.316667	217
0.325	235
0.333333	247
0.341667	270
0.35	277
0.358333	279
0.366667	279
0.375	274
0.383333	269
0.391667	269
0.4	278
0.408333	299
0.416667	326
0.425	381
0.433333	434
0.441667	531
0.45	614
0.458333	771
0.466667	902
0.475	1140
0.483333	1325
0.491667	1644
0.5	1874
0.508333	2244
0.516667	2494
0.525	2868
0.533333	3102
0.541667	3425
0.55	3613
0.558333	3851
0.566667	3983
0.575	4133
0.583333	4205
0.591667	4267
0.6	4278
0.608333	4252
0.616667	4211
0.625	4120
0.633333	4046
0.641667	3934
0.65	3864
0.658333	3777
0.666667	3734
0.675	3687
0.683333	3662
0.691667	3632
0.7	3609
0.708333	3561
0.716667	3523
0.725	3454
0.733333	3407
0.741667	3342
0.75	3303
0.758333	3253
0.766667	3222
0.775	3172
0.783333	3137
0.791667	3076
0.8	3027
0.808333	2952
0.816667	2903
0.825	2834
0.833333	2795
0.841667	2749
0.85	2728
0.858333	2699
0.866667	2680
0.875	2655
0.883333	2635
0.891667	2598
0.9	2574
0.908333	2537
0.916667	2520
0.925	2496
0.933333	2488
0.941667	2480
0.95	2481
0.958333	2478
0.966667	2471
0.975	2454
0.983333	2439
0.991667	2409
1	2391
1.00833	2368
1.01667	2358
1.025	2354
1.03333	2354
1.04167	2361
1.05	2360
1.05833	2350
1.06667	2337
1.075	2309
1.08333	2287
1.09167	2261
1.1	2247
1.10833	2240
1.11667	2239
1.125	2246
1.13333	2246
1.14167	2242
1.15	2231
1.15833	2202
1.16667	2163
1.175	2135
1.18333	2105
1.19167	2088
1.2	2073
1.20833	2062
1.21667	2043
1.225	2027
1.23333	1987
1.24167	1956
1.25	1902
1.25833	1866
1.26667	1823
1.275	1802
1.28333	1782
1.29167	1777
1.3	1767
1.30833	1760
1.31667	1741
1.325	1722
1.33333	1687
1.34167	1664
1.35	1634
1.35833	1619
1.36667	1606
1.375	1603
1.38333	1603
1.39167	1604
1.4	1596
1.40833	1588
1.41667	1567
1.425	1551
1.43333	1527
1.44167	1510
1.45	1496
1.45833	1495
1.46667	1495
1.475	1499
1.48333	1502
1.49167	1499
1.5	1489
1.50833	1475
1.51667	1453
1.525	1439
1.53333	1423
1.54167	1420
1.55	1424
1.55833	1433
1.56667	1444
1.575	1450
1.58333	1447
1.59167	1439
1.6	1423
1.60833	1402
1.61667	1380
1.625	1371
1.63333	1366
1.64167	1370
1.65	1381
1.65833	1387
1.66667	1389
1.675	1384
1.68333	1368
1.69167	1353
1.7	1329
1.70833	1318
1.71667	1314
1.725	1319
1.73333	1333
1.74167	1341
1.75	1351
1.75833	1353
1.76667	1341
1.775	1328
1.78333	1310
1.79167	1301
1.8	1298
1.80833	1305
1.81667	1322
1.825	1335
1.83333	1353
1.84167	1357
1.85	1357
1.85833	1351
1.86667	1339
1.875	1333
1.88333	1329
1.89167	1333
1.9	1350
1.90833	1365
1.91667	1390
1.925	1401
1.93333	1407
1.94167	1409
1.95	1403
1.95833	1397
1.96667	1392
1.975	1395
1.98333	1406
1.99167	1418
2	1442
2.00833	1459
2.01667	1486
2.025	1501
2.03333	1521
2.04167	1534
2.05	1555
2.05833	1569
2.06667	1598
2.075	1620
2.08333	1655
2.09167	1681
2.1	1712
2.10833	1728
2.11667	1739
2.125	1741
2.13333	1742
2.14167	1742
2.15	1751
2.15833	1763
2.16667	1790
2.175	1813
2.18333	1848
2.19167	1867
2.2	1890
2.20833	1901
2.21667	1909
2.225	1915
2.23333	1931
2.24167	1952
2.25	2000
2.25833	2044
2.26667	2118
2.275	2177
2.28333	2268
2.29167	2335
2.3	2449
2.30833	2542
2.31667	2724
2.325	2884
2.33333	3190
2.34167	3442
2.35	3913
2.35833	4288
2.36667	4952
2.375	5468
2.38333	6363
2.39167	7045
2.4	8204
2.40833	9068
2.41667	10499
2.425	11556
2.43333	13390
2.44167	14922
2.45	18275
2.45833	21905
2.46667	31527
2.475	42636
2.48333	70765
2.49167	100219
2.5	165405
2.50833	224761
2.51667	337534
2.525	425857
2.53333	569083
2.54167	664396
2.55	793413
2.55833	862875
2.56667	933172
2.575	954931
2.58333	950463
2.59167	925473
2.6	862449
2.60833	808573
2.61667	718773
2.625	657451
2.63333	569147
2.64167	515004
2.65	442645
2.65833	400316
2.66667	344390
2.675	310945
2.68333	264158
2.69167	233985
2.7	188694
2.70833	158005
2.71667	111298
2.725	80134
2.73333	34563
2.74167	5822
2.75	-33294
2.75833	-55818
2.76667	-82492
2.775	-94271
2.78333	-99941
2.79167	-93361
2.8	-62891
2.80833	-25463
2.81667	61931
2.825	143524
2.83333	302577
2.84167	431558
2.85	652193
2.85833	810281
2.86667	1048358
2.875	1144873
2.88333	1144871
2.89167	1144873
2.9	1144870
2.90833	1144871
2.91667	1144872
2.925	1144872
2.93333	1144873
2.94167	1144870
2.95	1144874
2.95833	1144871
2.96667	1144871
2.975	1144870
2.98333	1144874
2.99167	1144871
3	1144874
3.00833	1144871
3.01667	1144873
3.025	1144873
3.03333	1144873
3.04167	1144876
3.05	1144877
3.05833	1144880
3.06667	1144874
3.075	1144879
3.08333	1144879
3.09167	1144876
3.1	1144876
3.10833	1144877
3.11667	1144873
3.125	1144874
3.13333	1144875
3.14167	1144877
3.15	1144876
3.15833	1144879
3.16667	1144878
3.175	1144883
3.18333	1144880
3.19167	1144861
3.2	979070
3.20833	842015
3.21667	653017
3.225	543638
3.23333	408514
3.24167	337610
3.25	256675
3.25833	216994
3.26667	173985
3.275	153747
3.28333	132331
3.29167	122320
3.3	111532
3.30833	106244
3.31667	100107
3.325	96790
3.33333	92537
3.34167	90023
3.35	86575
3.35833	84442
3.36667	81428
3.375	79526
3.38333	76798
3.39167	75045
3.4	72494
3.40833	70831
3.41667	68392
3.425	66796
3.43333	64456
3.44167	62937
3.45	60734
3.45833	59325
3.46667	57311
3.475	56039
3.48333	54231
3.49167	53089
3.5	51458
3.50833	50425
3.51667	48946
3.525	48009
3.53333	46690
3.54167	45878
3.55	44803
3.55833	44214
3.56667	43605
3.575	43455
3.58333	43758
3.59167	44415
3.6	46268
3.60833	48174
3.61667	52163
3.625	55606
3.63333	61945
3.64167	66932
3.65	75532
3.65833	82026
3.66667	93008
3.675	101226
3.68333	114964
3.69167	124990
3.7	140906
3.70833	151646
3.71667	166852
3.725	175639
3.73333	185539
3.74167	189355
3.75	190302
3.75833	187695
3.76667	179297
3.775	171184
3.78333	156272
3.79167	145183
3.8	127911
3.80833	116529
3.81667	100390
3.825	90563
3.83333	77504
3.84167	69988
3.85	60470
3.85833	55224
3.86667	48835
3.875	45452
3.88333	41499
3.89167	39506
3.9	37304
3.90833	36269
3.91667	35221
3.925	34767
3.93333	34328
3.94167	34123
3.95	33844
3.95833	33626
3.96667	33194
3.975	32821
3.98333	32114
3.99167	31551
4	30587
4.00833	29881
4.01667	28755
4.025	27982
4.03333	26808
4.04167	26038
4.05	24924
4.05833	24227
4.06667	23270
4.075	22711
4.08333	21993
4.09167	21610
4.1	21179
4.10833	20989
4.11667	20846
4.125	20833
4.13333	20922
4.14167	21036
4.15	21252
4.15833	21410
4.16667	21626
4.175	21742
4.18333	21851
4.19167	21879
4.2	21846
4.20833	21779
4.21667	21626
4.225	21501
4.23333	21292
4.24167	21148
4.25	20916
4.25833	20755
4.26667	20492
4.275	20296
4.28333	19957
4.29167	19699
4.3	19260
4.30833	18939
4.31667	18425
4.325	18067
4.33333	17538
4.34167	17196
4.35	16718
4.35833	16427
4.36667	16033
4.375	15797
4.38333	15478
4.39167	15281
4.4	15007
4.40833	14836
4.41667	14608
4.425	14468
4.43333	14295
4.44167	14209
4.45	14115
4.45833	14073
4.46667	14044
4.475	14041
4.48333	14058
4.49167	14087
4.5	14160
4.50833	14233
4.51667	14387
4.525	14515
4.53333	14741
4.54167	14897
4.55	15122
4.55833	15244
4.56667	15366
4.575	15397
4.58333	15363
4.59167	15292
4.6	15128
4.60833	14989
4.61667	14755
4.625	14593
4.63333	14340
4.64167	14172
4.65	13912
4.65833	13733
4.66667	13461
4.675	13277
4.68333	13004
4.69167	12825
4.7	12567
4.70833	12398
4.71667	12156
4.725	12001
4.73333	11773
4.74167	11621
4.75	11403
4.75833	11266
4.76667	11072
4.775	10956
4.78333	10802
4.79167	10720
4.8	10615
4.80833	10558
4.81667	10488
4.825	10445
4.83333	10385
4.84167	10345
4.85	10283
4.85833	10246
4.86667	10197
4.875	10168
4.88333	10136
4.89167	10122
4.9	10102
4.90833	10089
4.91667	10064
4.925	10043
4.93333	10000
4.94167	9967
4.95	9914
4.95833	9883
4.96667	9841
4.975	9821
4.98333	9797
4.99167	9784
5	9764
5.00833	9748
5.01667	9711
5.025	9685
5.03333	9641
5.04167	9617
5.05	9587
5.05833	9574
5.06667	9559
5.075	9551
5.08333	9531
5.09167	9511
5.1	9468
5.10833	9429
5.11667	9365
5.125	9325
5.13333	9267
5.14167	9236
5.15	9199
5.15833	9177
5.16667	9146
5.175	9123
5.18333	9077
5.19167	9038
5.2	8978
5.20833	8936
5.21667	8877
5.225	8845
5.23333	8806
5.24167	8789
5.25	8764
5.25833	8748
5.26667	8718
5.275	8693
5.28333	8654
5.29167	8625
5.3	8587
5.30833	8570
5.31667	8566
5.325	8583
5.33333	8646
5.34167	8721
5.35	8896
5.35833	9061
5.36667	9397
5.375	9689
5.38333	10232
5.39167	10661
5.4	11394
5.40833	11923
5.41667	12730
5.425	13249
5.43333	13946
5.44167	14328
5.45	14731
5.45833	14877
5.46667	14900
5.475	14795
5.48333	14476
5.49167	14177
5.5	13636
5.50833	13234
5.51667	12601
5.525	12172
5.53333	11542
5.54167	11137
5.55	10567
5.55833	10219
5.56667	9756
5.575	9488
5.58333	9153
5.59167	8972
5.6	8754
5.60833	8636
5.61667	8497
5.625	8420
5.63333	8325
5.64167	8276
5.65	8220
5.65833	8197
5.66667	8186
5.675	8192
5.68333	8207
5.69167	8218
5.7	8220
5.70833	8212
5.71667	8173
5.725	8134
5.73333	8062
5.74167	8008
5.75	7925
5.75833	7870
5.76667	7795
5.775	7743
5.78333	7665
5.79167	7608
5.8	7519
5.80833	7460
5.81667	7369
5.825	7314
5.83333	7247
5.84167	7217
5.85	7196
5.85833	7205
5.86667	7246
5.875	7297
5.88333	7423
5.89167	7542
5.9	7783
5.90833	7987
5.91667	8368
5.925	8668
5.93333	9169
5.94167	9523
5.95	10052
5.95833	10381
5.96667	10805
5.975	11022
5.98333	11223
5.99167	11273
6	11220
6.00833	11113
6.01667	10856
6.025	10641
6.03333	10267
6.04167	10003
6.05	9589
6.05833	9311
6.06667	8900
6.075	8634
6.08333	8262
6.09167	8034
6.1	7732
6.10833	7556
6.11667	7333
6.125	7209
6.13333	7049
6.14167	6957
6.15	6827
6.15833	6743
6.16667	6624
6.175	6547
6.18333	6445
6.19167	6388
6.2	6319
6.20833	6285
6.21667	6242
6.225	6216
6.23333	6172
6.24167	6138
6.25	6077
6.25833	6033
6.26667	5971
6.275	5935
6.28333	5889
6.29167	5871
6.3	5853
6.30833	5844
6.31667	5832
6.325	5824
6.33333	5807
6.34167	5797
6.35	5782
6.35833	5774
6.36667	5773
6.375	5776
6.38333	5785
6.39167	5791
6.4	5795
6.40833	5791
6.41667	5771
6.425	5751
6.43333	5713
6.44167	5686
6.45	5647
6.45833	5626
6.46667	5609
6.475	5609
6.48333	5623
6.49167	5648
6.5	5727
6.50833	5828
6.51667	6103
6.525	6417
6.53333	7206
6.54167	8039
6.55	9934
6.55833	11761
6.56667	15571
6.575	18956
6.58333	25461
6.59167	30811
6.6	40318
6.60833	47557
6.61667	59438
6.625	67792
6.63333	80418
6.64167	88555
6.65	99739
6.65833	106208
6.66667	114006
6.675	117780
6.68333	121195
6.69167	122001
6.7	121192
6.70833	119469
6.71667	115445
6.725	112017
6.73333	106101
6.74167	101823
6.75	95175
6.75833	90712
6.76667	84138
6.775	79908
6.78333	73870
6.79167	70086
6.8	64796
6.80833	61535
6.81667	57033
6.825	54278
6.83333	50491
6.84167	48174
6.85	44986
6.85833	43034
6.86667	40348
6.875	38701
6.88333	36445
6.89167	35070
6.9	33189
6.90833	32045
6.91667	30477
6.925	29518
6.93333	28190
6.94167	27365
6.95	26218
6.95833	25502
6.96667	24503
6.975	23887
6.98333	23034
6.99167	22511
7	21789
7.00833	21347
7.01667	20733
7.025	20356
7.03333	19853
7.04167	19557
7.05	19187
7.05833	19001
7.06667	18829
7.075	18792
7.08333	18859
7.09167	18980
7.1	19267
7.10833	19509
7.11667	19915
7.125	20191
7.13333	20570
7.14167	20781
7.15	21004
7.15833	21075
7.16667	21053
7.175	20947
7.18333	20666
7.19167	20400
7.2	19935
7.20833	19610
7.21667	19198
7.225	19037
7.23333	19098
7.24167	19417
7.25	20408
7.25833	21441
7.26667	23513
7.275	25169
7.28333	27855
7.29167	29619
7.3	31932
7.30833	33103
7.31667	34106
7.325	34220
7.33333	33558
7.34167	32618
7.35	30624
7.35833	29013
7.36667	26375
7.375	24568
7.38333	21936
7.39167	20294
7.4	18071
7.40833	16773
7.41667	15107
7.425	14177
7.43333	13025
7.44167	12396
7.45	11621
7.45833	11195
7.46667	10654
7.475	10347
7.48333	9946
7.49167	9717
7.5	9422
7.50833	9254
7.51667	9046
7.525	8935
7.53333	8799
7.54167	8726
7.55	8637
7.55833	8589
7.56667	8537
7.575	8516
7.58333	8516
7.59167	8541
7.6	8625
7.60833	8721
7.61667	8931
7.625	9113
7.63333	9445
7.64167	9699
7.65	10108
7.65833	10389
7.66667	10800
7.675	11056
7.68333	11388
7.69167	11563
7.7	11742
7.70833	11795
7.71667	11772
7.725	11687
7.73333	11459
7.74167	11248
7.75	10861
7.75833	10569
7.76667	10114
7.775	9810
7.78333	9368
7.79167	9095
7.8	8714
7.80833	8480
7.81667	8158
7.825	7957
7.83333	7681
7.84167	7510
7.85	7284
7.85833	7156
7.86667	7000
7.875	6919
7.88333	6832
7.89167	6789
7.9	6740
7.90833	6710
7.91667	6666
7.925	6628
7.93333	6567
7.94167	6527
7.95	6464
7.95833	6421
7.96667	6355
7.975	6306
7.98333	6220
7.99167	6154
8	6043
8.00833	5959
8.01667	5839
8.025	5761
8.03333	5658
8.04167	5600
8.05	5529
8.05833	5492
8.06667	5441
8.075	5410
8.08333	5360
8.09167	5326
8.1	5273
8.10833	5239
8.11667	5201
8.125	5180
8.13333	5164
8.14167	5162
8.15	5163
8.15833	5168
8.16667	5172
8.175	5171
8.18333	5164
8.19167	5157
8.2	5153
8.20833	5155
8.21667	5174
8.225	5204
8.23333	5278
8.24167	5350
8.25	5494
8.25833	5618
8.26667	5851
8.275	6038
8.28333	6377
8.29167	6645
8.3	7116
8.30833	7473
8.31667	8077
8.325	8516
8.33333	9220
8.34167	9709
8.35	10457
8.35833	10951
8.36667	11664
8.375	12103
8.38333	12671
8.39167	12972
8.4	13275
8.40833	13358
8.41667	13291
8.425	13115
8.43333	12676
8.44167	12280
8.45	11575
8.45833	11059
8.46667	10262
8.475	9740
8.48333	9001
8.49167	8549
8.5	7933
8.50833	7569
8.51667	7075
8.525	6781
8.53333	6383
8.54167	6147
8.55	5829
8.55833	5645
8.56667	5410
8.575	5281
8.58333	5113
8.59167	5017
8.6	4890
8.60833	4808
8.61667	4687
8.625	4614
8.63333	4517
8.64167	4466
8.65	4422
8.65833	4421
8.66667	4459
8.675	4510
8.68333	4613
8.69167	4695
8.7	4815
8.70833	4891
8.71667	4987
8.725	5034
8.73333	5086
8.74167	5109
8.75	5125
8.75833	5126
8.76667	5111
8.775	5091
8.78333	5040
8.79167	4992
8.8	4910
8.80833	4847
8.81667	4746
8.825	4682
8.83333	4593
8.84167	4541
8.85	4475
8.85833	4435
8.86667	4376
8.875	4337
8.88333	4273
8.89167	4226
8.9	4156
8.90833	4118
8.91667	4068
8.925	4044
8.93333	4024
8.94167	4019
8.95	4016
8.95833	4011
8.96667	3995
8.975	3980
8.98333	3947
8.99167	3927
9	3906
9.00833	3901
9.01667	3907
9.025	3922
9.03333	3952
9.04167	3975
9.05	4006
9.05833	4024
9.06667	4047
9.075	4063
9.08333	4096
9.09167	4125
9.1	4177
9.10833	4216
9.11667	4274
9.125	4306
9.13333	4340
9.14167	4349
9.15	4347
9.15833	4334
9.16667	4318
9.175	4310
9.18333	4299
9.19167	4299
9.2	4305
9.20833	4312
9.21667	4318
9.225	4321
9.23333	4319
9.24167	4314
9.25	4314
9.25833	4321
9.26667	4343
9.275	4364
9.28333	4410
9.29167	4441
9.3	4487
9.30833	4506
9.31667	4518
9.325	4512
9.33333	4481
9.34167	4452
9.35	4397
9.35833	4358
9.36667	4302
9.375	4272
9.38333	4231
9.39167	4206
9.4	4176
9.40833	4155
9.41667	4128
9.425	4114
9.43333	4099
9.44167	4100
9.45	4110
9.45833	4125
9.46667	4152
9.475	4167
9.48333	4177
9.49167	4167
9.5	4129
9.50833	4093
9.51667	4016
9.525	3960
9.53333	3875
9.54167	3823
9.55	3750
9.55833	3708
9.56667	3639
9.575	3592
9.58333	3513
9.59167	3454
9.6	3368
9.60833	3318
9.61667	3253
9.625	3226
9.63333	3201
9.64167	3196
9.65	3187
9.65833	3183
9.66667	3171
9.675	3157
9.68333	3130
9.69167	3114
9.7	3097
9.70833	3097
9.71667	3102
9.725	3114
9.73333	3135
9.74167	3147
9.75	3158
9.75833	3157
9.76667	3143
9.775	3128
9.78333	3102
9.79167	3085
9.8	3060
9.80833	3044
9.81667	3019
9.825	2998
9.83333	2956
9.84167	2920
9.85	2850
9.85833	2792
9.86667	2702
9.875	2641
9.88333	2554
9.89167	2503
9.9	2435
9.90833	2396
9.91667	2340
9.925	2300
9.93333	2233
9.94167	2187
9.95	2111
9.95833	2064
9.96667	1999
9.975	1964
9.98333	1930
9.99167	1913
10	1897
10.0083	1890
10.0167	1872
10.025	1860
10.0333	1836
10.0417	1825
10.05	1825
10.0583	1847
10.0667	1922
10.075	2006
10.0833	2192
10.0917	2358
10.1	2670
10.1083	2920
10.1167	3364
10.125	3704
10.1333	4283
10.1417	4707
10.15	5398
10.1583	5878
10.1667	6603
10.175	7069
10.1833	7719
10.1917	8097
10.2	8583
10.2083	8845
10.2167	9166
10.225	9336
10.2333	9564
10.2417	9713
10.25	9960
10.2583	10151
10.2667	10496
10.275	10771
10.2833	11259
10.2917	11629
10.3	12255
10.3083	12708
10.3167	13428
10.325	13915
10.3333	14639
10.3417	15095
10.35	15715
10.3583	16066
10.3667	16490
10.375	16697
10.3833	16894
10.3917	16953
10.4	16946
10.4083	16885
10.4167	16722
10.425	16571
10.4333	16289
10.4417	16068
10.45	15690
10.4583	15408
10.4667	14948
10.475	14626
10.4833	14129
10.4917	13794
10.5	13296
10.5083	12971
10.5167	12497
10.525	12191
10.5333	11739
10.5417	11442
10.55	11002
10.5583	10711
10.5667	10288
10.575	10022
10.5833	9647
10.5917	9418
10.6	9105
10.6083	8915
10.6167	8647
10.625	8473
10.6333	8208
10.6417	8026
10.65	7742
10.6583	7548
10.6667	7255
10.675	7063
10.6833	6782
10.6917	6600
10.7	6329
10.7083	6146
10.7167	5873
10.725	5689
10.7333	5409
10.7417	5226
10.75	4965
10.7583	4806
10.7667	4594
10.775	4469
10.7833	4302
10.7917	4202
10.8	4055
10.8083	3959
10.8167	3817
10.825	3726
10.8333	3601
10.8417	3527
10.85	3441
10.8583	3398
10.8667	3356
10.875	3340
10.8833	3324
10.8917	3316
10.9	3308
10.9083	3303
10.9167	3296
10.925	3298
10.9333	3311
10.9417	3325
10.95	3359
10.9583	3381
10.9667	3418
10.975	3435
10.9833	3443
10.9917	3437
11	3412
11.0083	3386
11.0167	3339
11.025	3306
11.0333	3259
11.0417	3229
11.05	3191
11.0583	3164
11.0667	3117
11.075	3082
11.0833	3028
11.0917	2990
11.1	2937
11.1083	2915
11.1167	2898
11.125	2901
11.1333	2925
11.1417	2948
11.15	2990
11.1583	3014
11.1667	3041
11.175	3051
11.1833	3064
11.1917	3072
11.2	3089
11.2083	3110
11.2167	3149
11.225	3178
11.2333	3221
11.2417	3243
11.25	3270
11.2583	3282
11.2667	3304
11.275	3330
11.2833	3392
11.2917	3454
11.3	3578
11.3083	3674
11.3167	3824
11.325	3912
11.3333	4011
11.3417	4044
11.35	4042
11.3583	4009
11.3667	3913
11.375	3827
11.3833	3680
11.3917	3572
11.4	3402
11.4083	3283
11.4167	3102
11.425	2978
11.4333	2793
11.4417	2672
11.45	2509
11.4583	2408
11.4667	2282
11.475	2220
11.4833	2172
11.4917	2189
11.5	2351
11.5083	2613
11.5167	3400
11.525	4330
11.5333	6605
11.5417	8894
11.55	13730
11.5583	17972
11.5667	25798
11.575	31810
11.5833	41479
11.5917	47926
11.6	56768
11.6083	61647
11.6167	66816
11.625	68593
11.6333	68669
11.6417	67087
11.65	62664
11.6583	58661
11.6667	51659
11.675	46668
11.6833	39168
11.6917	34395
11.7	27833
11.7083	23956
11.7167	18951
11.725	16158
11.7333	12730
11.7417	10913
11.75	8801
11.7583	7747
11.7667	6631
11.775	6151
11.7833	5764
11.7917	5689
11.8	5789
11.8083	5954
11.8167	6275
11.825	6492
11.8333	6749
11.8417	6838
11.85	6807
11.8583	6667
11.8667	6294
11.875	5949
11.8833	5337
11.8917	4890
11.9	4218
11.9083	3789
11.9167	3198
11.925	2849
11.9333	2387
11.9417	2123
11.95	1777
11.9583	1578
11.9667	1329
11.975	1187
11.9833	1021
11.9917	939
12	847
12.0083	802
12.0167	753
12.025	725
12.0333	684
12.0417	656
12.05	606
12.0583	572
12.0667	526
12.075	500
12.0833	475
12.0917	464
12.1	458
12.1083	454
12.1167	447
12.125	435
12.1333	413
12.1417	391
12.15	359
12.1583	340
12.1667	318
12.175	311
12.1833	312
12.1917	316
12.2	327
12.2083	330
12.2167	329
12.225	317
12.2333	297
12.2417	277
12.25	251
12.2583	240
12.2667	231
12.275	230
12.2833	235
12.2917	233
12.3	224
12.3083	206
12.3167	169
12.325	141
12.3333	96
12.3417	72
12.35	50
12.3583	43
12.3667	41
12.375	39
12.3833	31
12.3917	16
12.4	-16
12.4083	-44
12.4167	-87
12.425	-110
12.4333	-135
12.4417	-143
12.45	-146
12.4583	-147
12.4667	-153
12.475	-169
12.4833	-206
12.4917	-238
12.5	-292
12.5083	-324
12.5167	-371
12.525	-391
12.5333	-410
12.5417	-419
12.55	-436
12.5583	-451
12.5667	-479
12.575	-501
12.5833	-535
12.5917	-556
12.6	-577
12.6083	-579
12.6167	-569
12.625	-551
12.6333	-512
12.6417	-477
12.65	-413
12.6583	-367
12.6667	-288
12.675	-227
12.6833	-124
12.6917	-49
12.7	61
12.7083	128
12.7167	213
12.725	250
12.7333	268
12.7417	252
12.75	188
12.7583	125
12.7667	9
12.775	-73
12.7833	-194
12.7917	-267
12.8	-357
12.8083	-410
12.8167	-476
12.825	-520
12.8333	-587
12.8417	-635
12.85	-705
12.8583	-748
12.8667	-804
12.875	-833
12.8833	-854
12.8917	-863
12.9	-866
12.9083	-872
12.9167	-887
12.925	-905
12.9333	-942
12.9417	-970
12.95	-1009
12.9583	-1026
12.9667	-1039
12.975	-1039
12.9833	-1037
12.9917	-1038
13	-1044
13.0083	-1057
13.0167	-1086
13.025	-1108
13.0333	-1138
13.0417	-1150
13.05	-1154
13.0583	-1146
13.0667	-1123
13.075	-1107
13.0833	-1083
13.0917	-1072
13.1	-1059
13.1083	-1049
13.1167	-1019
13.125	-981
13.1333	-885
13.1417	-788
13.15	-587
13.1583	-408
13.1667	-81
13.175	180
13.1833	649
13.1917	1012
13.2	1636
13.2083	2102
13.2167	2868
13.225	3421
13.2333	4290
13.2417	4882
13.25	5764
13.2583	6335
13.2667	7135
13.275	7620
13.2833	8264
13.2917	8631
13.3	9089
13.3083	9332
13.3167	9608
13.325	9732
13.3333	9832
13.3417	9841
13.35	9770
13.3583	9669
13.3667	9441
13.375	9245
13.3833	8905
13.3917	8652
13.4	8254
13.4083	7982
13.4167	7568
13.425	7283
13.4333	6847
13.4417	6549
13.45	6089
13.4583	5776
13.4667	5306
13.475	4999
13.4833	4559
13.4917	4284
13.5	3896
13.5083	3654
13.5167	3305
13.525	3079
13.5333	2741
13.5417	2520
13.55	2199
13.5583	1994
13.5667	1719
13.575	1552
13.5833	1333
13.5917	1206
13.6	1032
13.6083	923
13.6167	761
13.625	655
13.6333	502
13.6417	404
13.65	274
13.6583	204
13.6667	117
13.675	72
13.6833	17
13.6917	-14
13.7	-63
13.7083	-99
13.7167	-156
13.725	-196
13.7333	-253
13.7417	-287
13.75	-329
13.7583	-353
13.7667	-381
13.775	-404
13.7833	-438
13.7917	-467
13.8	-519
13.8083	-559
13.8167	-622
13.825	-664
13.8333	-722
13.8417	-753
13.85	-790
13.8583	-810
13.8667	-835
13.875	-852
13.8833	-888
13.8917	-914
13.9	-960
13.9083	-990
13.9167	-1030
13.925	-1053
13.9333	-1072
13.9417	-1078
13.95	-1086
13.9583	-1092
13.9667	-1111
13.975	-1131
13.9833	-1172
13.9917	-1205
14	-1253
14.0083	-1278
14.0167	-1299
14.025	-1305
14.0333	-1299
14.0417	-1292
14.05	-1288
14.0583	-1295
14.0667	-1313
14.075	-1335
14.0833	-1371
14.0917	-1392
14.1	-1413
14.1083	-1418
14.1167	-1419
14.125	-1418
14.1333	-1420
14.1417	-1429
14.15	-1459
14.1583	-1488
14.1667	-1534
14.175	-1564
14.1833	-1600
14.1917	-1614
14.2	-1627
14.2083	-1628
14.2167	-1634
14.225	-1640
14.2333	-1664
14.2417	-1685
14.25	-1724
14.2583	-1749
14.2667	-1782
14.275	-1797
14.2833	-1809
14.2917	-1811
14.3	-1812
14.3083	-1816
14.3167	-1826
14.325	-1840
14.3333	-1866
14.3417	-1890
14.35	-1921
14.3583	-1936
14.3667	-1951
14.375	-1950
14.3833	-1946
14.3917	-1939
14.4	-1935
14.4083	-1935
14.4167	-1945
14.425	-1958
14.4333	-1980
14.4417	-1993
14.45	-2008
14.4583	-2009
14.4667	-2001
14.475	-1989
14.4833	-1974
14.4917	-1963
14.5	-1959
14.5083	-1960
14.5167	-1972
14.525	-1981
14.5333	-1992
14.5417	-1990
14.55	-1976
14.5583	-1958
14.5667	-1929
14.575	-1913
14.5833	-1896
14.5917	-1897
14.6	-1910
14.6083	-1921
14.6167	-1936
14.625	-1941
14.6333	-1931
14.6417	-1915
14.65	-1891
14.6583	-1875
14.6667	-1858
14.675	-1855
14.6833	-1864
14.6917	-1876
14.7	-1890
14.7083	-1895
14.7167	-1891
14.725	-1884
14.7333	-1864
14.7417	-1851
14.75	-1844
14.7583	-1846
14.7667	-1865
14.775	-1884
14.7833	-1915
14.7917	-1932
14.8	-1950
14.8083	-1954
14.8167	-1948
14.825	-1943
14.8333	-1936
14.8417	-1936
14.85	-1944
14.8583	-1954
14.8667	-1971
14.875	-1982
14.8833	-1990
14.8917	-1989
14.9	-1975
14.9083	-1961
14.9167	-1938
14.925	-1924
14.9333	-1911
14.9417	-1906
14.95	-1903
14.9583	-1900
14.9667	-1886
14.975	-1867
14.9833	-1826
14.9917	-1787
15	-1725
15.0083	-1682
15.0167	-1620
15.025	-1589
15.0333	-1557
15.0417	-1546
15.05	-1536
15.0583	-1533
15.0667	-1528
15.075	-1527
15.0833	-1525
15.0917	-1529
15.1	-1547
15.1083	-1571
15.1167	-1620
15.125	-1666
15.1333	-1741
15.1417	-1788
15.15	-1845
15.1583	-1874
15.1667	-1899
15.175	-1907
15.1833	-1918
15.1917	-1930
15.2	-1954
15.2083	-1979
15.2167	-2017
15.225	-2045
15.2333	-2073
15.2417	-2080
15.25	-2077
15.2583	-2066
15.2667	-2044
15.275	-2031
15.2833	-2019
15.2917	-2022
15.3	-2032
15.3083	-2041
15.3167	-2045
15.325	-2040
15.3333	-2018
15.3417	-1996
15.35	-1953
15.3583	-1929
15.3667	-1893
15.375	-1876
15.3833	-1859
15.3917	-1852
15.4	-1831
15.4083	-1806
15.4167	-1734
15.425	-1652
15.4333	-1450
15.4417	-1241
15.45	-754
15.4583	-274
15.4667	762
15.475	1710
15.4833	3585
15.4917	5143
15.5	7912
15.5083	9981
15.5167	13256
15.525	15423
15.5333	18415
15.5417	20100
15.55	21981
15.5583	22735
15.5667	23064
15.575	22768
15.5833	21649
15.5917	20536
15.6	18478
15.6083	16941
15.6167	14535
15.625	12942
15.6333	10653
15.6417	9235
15.65	7316
15.6583	6182
15.6667	4712
15.675	3886
15.6833	2848
15.6917	2284
15.7	1593
15.7083	1218
15.7167	753
15.725	491
15.7333	157
15.7417	-35
15.75	-289
15.7583	-433
15.7667	-611
15.775	-703
15.7833	-816
15.7917	-878
15.8	-962
15.8083	-1019
15.8167	-1106
15.825	-1171
15.8333	-1261
15.8417	-1315
15.85	-1384
15.8583	-1416
15.8667	-1448
15.875	-1462
15.8833	-1481
15.8917	-1496
15.9	-1518
15.9083	-1532
15.9167	-1532
15.925	-1513
15.9333	-1429
15.9417	-1329
15.95	-1097
15.9583	-889
15.9667	-492
15.975	-182
15.9833	330
15.9917	689
16	1225
16.0083	1558
16.0167	1996
16.025	2226
16.0333	2464
16.0417	2540
16.05	2525
16.0583	2433
16.0667	2190
16.075	1966
16.0833	1569
16.0917	1274
16.1	826
16.1083	535
16.1167	129
16.125	-115
16.1333	-438
16.1417	-627
16.15	-872
16.1583	-1017
16.1667	-1216
16.175	-1339
16.1833	-1503
16.1917	-1599
16.2	-1723
16.2083	-1786
16.2167	-1854
16.225	-1889
16.2333	-1926
16.2417	-1949
16.25	-1984
16.2583	-2013
16.2667	-2060
16.275	-2092
16.2833	-2130
16.2917	-2149
16.3	-2160
16.3083	-2157
16.3167	-2145
16.325	-2135
16.3333	-2131
16.3417	-2135
16.35	-2151
16.3583	-2168
16.3667	-2190
16.375	-2195
16.3833	-2191
16.3917	-2177
16.4	-2144
16.4083	-2121
16.4167	-2096
16.425	-2085
16.4333	-2090
16.4417	-2103
16.45	-2122
16.4583	-2136
16.4667	-2146
16.475	-2149
16.4833	-2145
16.4917	-2141
16.5	-2143
16.5083	-2149
16.5167	-2174
16.525	-2197
16.5333	-2232
16.5417	-2254
16.55	-2277
16.5583	-2284
16.5667	-2284
16.575	-2279
16.5833	-2271
16.5917	-2268
16.6	-2274
16.6083	-2287
16.6167	-2311
16.625	-2327
16.6333	-2350
16.6417	-2356
16.65	-2356
[truncated: 3,402 more rows]

## Sheet: Ileal digesta 13
min	Intensity
0	-216
0.00833333	-112
0.0166667	10
0.025	9
0.0333333	-14
0.0416667	-26
0.05	-29
0.0583333	-26
0.0666667	-22
0.075	-20
0.0833333	-24
0.0916667	-32
0.1	-48
0.108333	-54
0.116667	-55
0.125	-48
0.133333	-28
0.141667	-11
0.15	16
0.158333	33
0.166667	54
0.175	60
0.183333	63
0.191667	64
0.2	66
0.208333	73
0.216667	87
0.225	101
0.233333	128
0.241667	148
0.25	175
0.258333	185
0.266667	192
0.275	192
0.283333	185
0.291667	184
0.3	184
0.308333	188
0.316667	205
0.325	218
0.333333	234
0.341667	243
0.35	249
0.358333	245
0.366667	238
0.375	232
0.383333	230
0.391667	234
0.4	252
0.408333	271
0.416667	309
0.425	344
0.433333	408
0.441667	463
0.45	570
0.458333	667
0.466667	862
0.475	1026
0.483333	1327
0.491667	1560
0.5	1952
0.508333	2231
0.516667	2663
0.525	2953
0.533333	3374
0.541667	3640
0.55	3992
0.558333	4194
0.566667	4435
0.575	4547
0.583333	4637
0.591667	4643
0.6	4580
0.608333	4497
0.616667	4335
0.625	4211
0.633333	4028
0.641667	3918
0.65	3786
0.658333	3722
0.666667	3660
0.675	3633
0.683333	3603
0.691667	3583
0.7	3553
0.708333	3523
0.716667	3473
0.725	3435
0.733333	3379
0.741667	3349
0.75	3305
0.758333	3281
0.766667	3239
0.775	3209
0.783333	3154
0.791667	3110
0.8	3042
0.808333	2992
0.816667	2923
0.825	2881
0.833333	2827
0.841667	2798
0.85	2766
0.858333	2745
0.866667	2718
0.875	2696
0.883333	2658
0.891667	2631
0.9	2591
0.908333	2569
0.916667	2543
0.925	2532
0.933333	2523
0.941667	2521
0.95	2519
0.958333	2512
0.966667	2495
0.975	2475
0.983333	2446
0.991667	2425
1	2400
1.00833	2391
1.01667	2387
1.025	2388
1.03333	2388
1.04167	2385
1.05	2370
1.05833	2349
1.06667	2312
1.075	2285
1.08333	2249
1.09167	2231
1.1	2218
1.10833	2215
1.11667	2212
1.125	2208
1.13333	2194
1.14167	2176
1.15	2145
1.15833	2122
1.16667	2091
1.175	2079
1.18333	2068
1.19167	2066
1.2	2067
1.20833	2066
1.21667	2054
1.225	2042
1.23333	2014
1.24167	1990
1.25	1957
1.25833	1939
1.26667	1920
1.275	1914
1.28333	1909
1.29167	1910
1.3	1907
1.30833	1901
1.31667	1887
1.325	1872
1.33333	1851
1.34167	1839
1.35	1829
1.35833	1826
1.36667	1834
1.375	1841
1.38333	1853
1.39167	1859
1.4	1862
1.40833	1857
1.41667	1844
1.425	1834
1.43333	1822
1.44167	1819
1.45	1821
1.45833	1828
1.46667	1842
1.475	1852
1.48333	1860
1.49167	1862
1.5	1853
1.50833	1846
1.51667	1834
1.525	1830
1.53333	1832
1.54167	1838
1.55	1855
1.55833	1866
1.56667	1878
1.575	1877
1.58333	1865
1.59167	1850
1.6	1829
1.60833	1815
1.61667	1811
1.625	1813
1.63333	1826
1.64167	1839
1.65	1855
1.65833	1858
1.66667	1851
1.675	1840
1.68333	1822
1.69167	1809
1.7	1798
1.70833	1799
1.71667	1808
1.725	1817
1.73333	1830
1.74167	1833
1.75	1826
1.75833	1813
1.76667	1790
1.775	1776
1.78333	1760
1.79167	1761
1.8	1766
1.80833	1778
1.81667	1796
1.825	1807
1.83333	1818
1.84167	1822
1.85	1820
1.85833	1818
1.86667	1817
1.875	1822
1.88333	1837
1.89167	1853
1.9	1878
1.90833	1896
1.91667	1911
1.925	1917
1.93333	1918
1.94167	1913
1.95	1904
1.95833	1900
1.96667	1898
1.975	1901
1.98333	1909
1.99167	1918
2	1926
2.00833	1928
2.01667	1923
2.025	1915
2.03333	1904
2.04167	1900
2.05	1906
2.05833	1919
2.06667	1953
2.075	1978
2.08333	2018
2.09167	2041
2.1	2060
2.10833	2064
2.11667	2060
2.125	2055
2.13333	2050
2.14167	2054
2.15	2070
2.15833	2083
2.16667	2118
2.175	2138
2.18333	2164
2.19167	2174
2.2	2182
2.20833	2185
2.21667	2195
2.225	2208
2.23333	2246
2.24167	2283
2.25	2355
2.25833	2416
2.26667	2511
2.275	2583
2.28333	2702
2.29167	2797
2.3	2974
2.30833	3125
2.31667	3412
2.325	3654
2.33333	4101
2.34167	4459
2.35	5092
2.35833	5584
2.36667	6436
2.375	7084
2.38333	8180
2.39167	8997
2.4	10341
2.40833	11309
2.41667	12856
2.425	13954
2.43333	15775
2.44167	17228
2.45	20326
2.45833	23638
2.46667	32465
2.475	42750
2.48333	69170
2.49167	97201
2.5	160266
2.50833	218572
2.51667	331471
2.525	421636
2.53333	571358
2.54167	673747
2.55	817534
2.55833	898971
2.56667	989063
2.575	1024066
2.58333	1037569
2.59167	1022250
2.6	968924
2.60833	917890
2.61667	826705
2.625	761023
2.63333	661978
2.64167	598660
2.65	510846
2.65833	457946
2.66667	386855
2.675	344333
2.68333	286035
2.69167	249790
2.7	197701
2.70833	163921
2.71667	114262
2.725	82014
2.73333	35712
2.74167	6884
2.75	-32084
2.75833	-54463
2.76667	-81214
2.775	-93489
2.78333	-101125
2.79167	-97041
2.8	-72610
2.80833	-40953
2.81667	35389
2.825	108454
2.83333	254390
2.84167	375539
2.85	587990
2.85833	743942
2.86667	984801
2.875	1123657
2.88333	1144885
2.89167	1144883
2.9	1144885
2.90833	1144886
2.91667	1144883
2.925	1144885
2.93333	1144887
2.94167	1144883
2.95	1144887
2.95833	1144890
2.96667	1144888
2.975	1144890
2.98333	1144888
2.99167	1144885
3	1144887
3.00833	1144891
3.01667	1144891
3.025	1144887
3.03333	1144887
3.04167	1144891
3.05	1144891
3.05833	1144891
3.06667	1144891
3.075	1144893
3.08333	1144894
3.09167	1144897
3.1	1144895
3.10833	1144895
3.11667	1144892
3.125	1144893
3.13333	1144894
3.14167	1144902
3.15	1144900
3.15833	1144901
3.16667	1144896
3.175	1144899
3.18333	1144895
3.19167	1111032
3.2	903471
3.20833	769669
3.21667	589489
3.225	487190
3.23333	362630
3.24167	297917
3.25	224532
3.25833	188763
3.26667	150293
3.275	132446
3.28333	114061
3.29167	105848
3.3	97584
3.30833	93894
3.31667	90013
3.325	88099
3.33333	85768
3.34167	84406
3.35	82491
3.35833	81255
3.36667	79415
3.375	78185
3.38333	76333
3.39167	75083
3.4	73177
3.40833	71886
3.41667	69926
3.425	68612
3.43333	66639
3.44167	65336
3.45	63416
3.45833	62173
3.46667	60367
3.475	59207
3.48333	57532
3.49167	56458
3.5	54906
3.50833	53907
3.51667	52477
3.525	51575
3.53333	50314
3.54167	49557
3.55	48602
3.55833	48131
3.56667	47774
3.575	47844
3.58333	48570
3.59167	49556
3.6	51926
3.60833	54156
3.61667	58497
3.625	62031
3.63333	68192
3.64167	72818
3.65	80475
3.65833	86097
3.66667	95457
3.675	102458
3.68333	114282
3.69167	123065
3.7	137276
3.70833	147056
3.71667	161131
3.725	169398
3.73333	178823
3.74167	182510
3.75	183480
3.75833	180997
3.76667	172935
3.775	165114
3.78333	150765
3.79167	140115
3.8	123608
3.80833	112784
3.81667	97542
3.825	88312
3.83333	76124
3.84167	69144
3.85	60337
3.85833	55499
3.86667	49616
3.875	46505
3.88333	42868
3.89167	41028
3.9	38975
3.90833	37986
3.91667	36934
3.925	36438
3.93333	35896
3.94167	35608
3.95	35216
3.95833	34945
3.96667	34488
3.975	34133
3.98333	33513
3.99167	33037
4	32230
4.00833	31629
4.01667	30653
4.025	29957
4.03333	28876
4.04167	28145
4.05	27067
4.05833	26376
4.06667	25418
4.075	24842
4.08333	24091
4.09167	23674
4.1	23180
4.10833	22944
4.11667	22726
4.125	22671
4.13333	22714
4.14167	22817
4.15	23050
4.15833	23238
4.16667	23531
4.175	23708
4.18333	23913
4.19167	23995
4.2	24022
4.20833	23983
4.21667	23856
4.225	23735
4.23333	23530
4.24167	23385
4.25	23168
4.25833	23018
4.26667	22776
4.275	22593
4.28333	22271
4.29167	22020
4.3	21581
4.30833	21250
4.31667	20713
4.325	20339
4.33333	19775
4.34167	19403
4.35	18876
4.35833	18546
4.36667	18084
4.375	17796
4.38333	17394
4.39167	17142
4.4	16797
4.40833	16586
4.41667	16306
4.425	16145
4.43333	15942
4.44167	15832
4.45	15696
4.45833	15627
4.46667	15549
4.475	15516
4.48333	15503
4.49167	15524
4.5	15608
4.50833	15703
4.51667	15895
4.525	16052
4.53333	16306
4.54167	16473
4.55	16692
4.55833	16806
4.56667	16910
4.575	16936
4.58333	16902
4.59167	16836
4.6	16693
4.60833	16574
4.61667	16365
4.625	16211
4.63333	15967
4.64167	15795
4.65	15532
4.65833	15352
4.66667	15082
4.675	14901
4.68333	14632
4.69167	14452
4.7	14185
4.70833	14004
4.71667	13731
4.725	13546
4.73333	13270
4.74167	13090
4.75	12835
4.75833	12677
4.76667	12463
4.775	12342
4.78333	12187
4.79167	12103
4.8	11999
4.80833	11937
4.81667	11851
4.825	11796
4.83333	11717
4.84167	11665
4.85	11596
4.85833	11556
4.86667	11509
4.875	11484
4.88333	11455
4.89167	11432
4.9	11395
4.90833	11364
4.91667	11305
4.925	11261
4.93333	11193
4.94167	11147
4.95	11090
4.95833	11059
4.96667	11022
4.975	11001
4.98333	10970
4.99167	10949
5	10906
5.00833	10877
5.01667	10828
5.025	10800
5.03333	10771
5.04167	10761
5.05	10755
5.05833	10756
5.06667	10757
5.075	10753
5.08333	10727
5.09167	10701
5.1	10652
5.10833	10614
5.11667	10558
5.125	10523
5.13333	10475
5.14167	10445
5.15	10398
5.15833	10359
5.16667	10294
5.175	10242
5.18333	10156
5.19167	10093
5.2	10005
5.20833	9955
5.21667	9886
5.225	9847
5.23333	9797
5.24167	9768
5.25	9716
5.25833	9681
5.26667	9627
5.275	9596
5.28333	9556
5.29167	9545
5.3	9558
5.30833	9591
5.31667	9694
5.325	9802
5.33333	10036
5.34167	10248
5.35	10662
5.35833	11012
5.36667	11647
5.375	12143
5.38333	12981
5.39167	13585
5.4	14517
5.40833	15123
5.41667	15953
5.425	16421
5.43333	16948
5.44167	17167
5.45	17280
5.45833	17215
5.46667	16929
5.475	16632
5.48333	16060
5.49167	15618
5.5	14896
5.50833	14396
5.51667	13644
5.525	13151
5.53333	12446
5.54167	12009
5.55	11413
5.55833	11063
5.56667	10611
5.575	10358
5.58333	10045
5.59167	9873
5.6	9662
5.60833	9544
5.61667	9400
5.625	9324
5.63333	9241
5.64167	9205
5.65	9183
5.65833	9187
5.66667	9211
5.675	9230
5.68333	9259
5.69167	9266
5.7	9259
5.70833	9238
5.71667	9193
5.725	9152
5.73333	9083
5.74167	9039
5.75	8962
5.75833	8912
5.76667	8828
5.775	8765
5.78333	8659
5.79167	8586
5.8	8471
5.80833	8395
5.81667	8299
5.825	8245
5.83333	8189
5.84167	8168
5.85	8167
5.85833	8190
5.86667	8261
5.875	8341
5.88333	8524
5.89167	8690
5.9	9022
5.90833	9300
5.91667	9788
5.925	10156
5.93333	10735
5.94167	11118
5.95	11652
5.95833	11956
5.96667	12306
5.975	12456
5.98333	12546
5.99167	12519
6	12363
6.00833	12191
6.01667	11860
6.025	11597
6.03333	11166
6.04167	10862
6.05	10399
6.05833	10091
6.06667	9648
6.075	9374
6.08333	9005
6.09167	8786
6.1	8507
6.10833	8352
6.11667	8151
6.125	8033
6.13333	7874
6.14167	7773
6.15	7631
6.15833	7542
6.16667	7425
6.175	7358
6.18333	7278
6.19167	7237
6.2	7182
6.20833	7150
6.21667	7098
6.225	7058
6.23333	6991
6.24167	6945
6.25	6875
6.25833	6831
6.26667	6781
6.275	6757
6.28333	6730
6.29167	6712
6.3	6694
6.30833	6677
6.31667	6650
6.325	6624
6.33333	6597
6.34167	6582
6.35	6574
6.35833	6575
6.36667	6586
6.375	6594
6.38333	6599
6.39167	6597
6.4	6577
6.40833	6558
6.41667	6519
6.425	6490
6.43333	6450
6.44167	6427
6.45	6398
6.45833	6384
6.46667	6371
6.475	6369
6.48333	6381
6.49167	6411
6.5	6524
6.50833	6671
6.51667	7077
6.525	7534
6.53333	8642
6.54167	9772
6.55	12263
6.55833	14598
6.56667	19351
6.575	23491
6.58333	31307
6.59167	37633
6.6	48711
6.60833	57039
6.61667	70538
6.625	79924
6.63333	93932
6.64167	102861
6.65	114970
6.65833	121878
6.66667	130044
6.675	133886
6.68333	137158
6.69167	137730
6.7	136394
6.70833	134221
6.71667	129422
6.725	125420
6.73333	118583
6.74167	113669
6.75	106058
6.75833	100959
6.76667	93476
6.775	88674
6.78333	81853
6.79167	77588
6.8	71647
6.80833	67983
6.81667	62925
6.825	59823
6.83333	55549
6.84167	52933
6.85	49339
6.85833	47141
6.86667	44136
6.875	42309
6.88333	39818
6.89167	38304
6.9	36242
6.90833	34982
6.91667	33246
6.925	32181
6.93333	30699
6.94167	29787
6.95	28525
6.95833	27750
6.96667	26679
6.975	26025
6.98333	25120
6.99167	24563
7	23787
7.00833	23303
7.01667	22633
7.025	22221
7.03333	21663
7.04167	21344
7.05	20959
7.05833	20774
7.06667	20617
7.075	20596
7.08333	20689
7.09167	20829
7.1	21139
7.10833	21396
7.11667	21821
7.125	22114
7.13333	22527
7.14167	22759
7.15	23013
7.15833	23101
7.16667	23087
7.175	22976
7.18333	22661
7.19167	22367
7.2	21867
7.20833	21538
7.21667	21169
7.225	21091
7.23333	21390
7.24167	21955
7.25	23466
7.25833	24951
7.26667	27828
7.275	30097
7.28333	33739
7.29167	36132
7.3	39294
7.30833	40922
7.31667	42387
7.325	42635
7.33333	41906
7.34167	40752
7.35	38220
7.35833	36143
7.36667	32711
7.375	30349
7.38333	26911
7.39167	24774
7.4	21902
7.40833	20230
7.41667	18098
7.425	16912
7.43333	15436
7.44167	14626
7.45	13622
7.45833	13067
7.46667	12376
7.475	11992
7.48333	11516
7.49167	11250
7.5	10924
7.50833	10741
7.51667	10511
7.525	10381
7.53333	10208
7.54167	10107
7.55	9976
7.55833	9906
7.56667	9827
7.575	9800
7.58333	9800
7.59167	9831
7.6	9931
7.60833	10036
7.61667	10252
7.625	10438
7.63333	10776
7.64167	11034
7.65	11464
7.65833	11770
7.66667	12227
7.675	12520
7.68333	12907
7.69167	13117
7.7	13325
7.70833	13382
7.71667	13342
7.725	13229
7.73333	12946
7.74167	12696
7.75	12257
7.75833	11935
7.76667	11439
7.775	11108
7.78333	10626
7.79167	10319
7.8	9882
7.80833	9610
7.81667	9229
7.825	9001
7.83333	8701
7.84167	8530
7.85	8319
7.85833	8205
7.86667	8070
7.875	7999
7.88333	7907
7.89167	7856
7.9	7793
7.90833	7761
7.91667	7727
7.925	7716
7.93333	7712
7.94167	7716
7.95	7711
7.95833	7701
7.96667	7646
7.975	7591
7.98333	7470
7.99167	7374
8	7210
8.00833	7103
8.01667	6949
8.025	6858
8.03333	6735
8.04167	6663
8.05	6563
8.05833	6499
8.06667	6403
8.075	6338
8.08333	6248
8.09167	6194
8.1	6129
8.10833	6095
8.11667	6061
8.125	6048
8.13333	6036
8.14167	6024
8.15	6012
8.15833	5999
8.16667	5972
8.175	5955
8.18333	5935
8.19167	5926
8.2	5930
8.20833	5941
8.21667	5975
8.225	6011
8.23333	6078
8.24167	6135
8.25	6250
8.25833	6349
8.26667	6539
8.275	6702
8.28333	6999
8.29167	7240
8.3	7648
8.30833	7942
8.31667	8396
8.325	8693
8.33333	9103
8.34167	9344
8.35	9639
8.35833	9791
8.36667	9948
8.375	10004
8.38333	10015
8.39167	9974
8.4	9839
8.40833	9701
8.41667	9431
8.425	9213
8.43333	8847
8.44167	8587
8.45	8188
8.45833	7928
8.46667	7558
8.475	7327
8.48333	7006
8.49167	6804
8.5	6517
8.50833	6332
8.51667	6070
8.525	5906
8.53333	5684
8.54167	5551
8.55	5381
8.55833	5287
8.56667	5163
8.575	5086
8.58333	4977
8.59167	4906
8.6	4798
8.60833	4726
8.61667	4625
8.625	4567
8.63333	4495
8.64167	4462
8.65	4423
8.65833	4408
8.66667	4397
8.675	4399
8.68333	4418
8.69167	4445
8.7	4509
8.70833	4574
8.71667	4690
8.725	4787
8.73333	4936
8.74167	5036
8.75	5171
8.75833	5245
8.76667	5324
8.775	5357
8.78333	5379
8.79167	5379
8.8	5364
8.80833	5351
8.81667	5329
8.825	5315
8.83333	5295
8.84167	5276
8.85	5243
8.85833	5216
8.86667	5167
8.875	5125
8.88333	5068
8.89167	5033
8.9	4989
8.90833	4969
8.91667	4950
8.925	4939
8.93333	4922
8.94167	4907
8.95	4875
8.95833	4850
8.96667	4812
8.975	4791
8.98333	4769
8.99167	4768
9	4782
9.00833	4795
9.01667	4816
9.025	4834
9.03333	4847
9.04167	4850
9.05	4854
9.05833	4860
9.06667	4876
9.075	4896
9.08333	4936
9.09167	4970
9.1	5020
9.10833	5049
9.11667	5080
9.125	5092
9.13333	5099
9.14167	5102
9.15	5101
9.15833	5108
9.16667	5122
9.175	5136
9.18333	5156
9.19167	5170
9.2	5184
9.20833	5187
9.21667	5188
9.225	5190
9.23333	5194
9.24167	5208
9.25	5248
9.25833	5283
9.26667	5347
9.275	5393
9.28333	5460
9.29167	5495
9.3	5533
9.30833	5547
9.31667	5549
9.325	5539
9.33333	5516
9.34167	5496
9.35	5457
9.35833	5427
9.36667	5372
9.375	5328
9.38333	5260
9.39167	5212
9.4	5143
9.40833	5103
9.41667	5062
9.425	5050
9.43333	5055
9.44167	5069
9.45	5102
9.45833	5128
9.46667	5153
9.475	5161
9.48333	5153
9.49167	5134
9.5	5097
9.50833	5070
9.51667	5030
9.525	5005
9.53333	4970
9.54167	4942
9.55	4893
9.55833	4854
9.56667	4783
9.575	4733
9.58333	4658
9.59167	4618
9.6	4571
9.60833	4551
9.61667	4530
9.625	4522
9.63333	4503
9.64167	4483
9.65	4439
9.65833	4401
9.66667	4340
9.675	4300
9.68333	4248
9.69167	4219
9.7	4189
9.70833	4169
9.71667	4140
9.725	4116
9.73333	4069
9.74167	4033
9.75	3976
9.75833	3938
9.76667	3889
9.775	3863
9.78333	3835
9.79167	3820
9.8	3795
9.80833	3776
9.81667	3732
9.825	3696
9.83333	3632
9.84167	3585
9.85	3515
9.85833	3471
9.86667	3409
9.875	3374
9.88333	3319
9.89167	3281
9.9	3216
9.90833	3166
9.91667	3086
9.925	3026
9.93333	2937
9.94167	2880
9.95	2808
9.95833	2769
9.96667	2728
9.975	2706
9.98333	2683
9.99167	2670
10	2652
10.0083	2642
10.0167	2632
10.025	2633
10.0333	2658
10.0417	2690
10.05	2762
10.0583	2827
10.0667	2952
10.075	3050
10.0833	3226
10.0917	3363
10.1	3611
10.1083	3814
10.1167	4183
10.125	4479
10.1333	4990
10.1417	5370
10.15	5977
10.1583	6393
10.1667	7012
10.175	7405
10.1833	7957
10.1917	8298
10.2	8770
10.2083	9076
10.2167	9525
10.225	9835
10.2333	10327
10.2417	10684
10.25	11271
10.2583	11702
10.2667	12411
10.275	12928
10.2833	13756
10.2917	14340
10.3	15237
10.3083	15837
10.3167	16700
10.325	17237
10.3333	17950
10.3417	18356
10.35	18835
10.3583	19069
10.3667	19286
10.375	19358
10.3833	19349
10.3917	19278
10.4	19088
10.4083	18910
10.4167	18577
10.425	18310
10.4333	17861
10.4417	17530
10.45	17004
10.4583	16638
10.4667	16082
10.475	15714
10.4833	15170
10.4917	14818
10.5	14299
10.5083	13956
10.5167	13445
10.525	13107
10.5333	12603
10.5417	12269
10.55	11791
10.5583	11484
10.5667	11056
10.575	10789
10.5833	10425
10.5917	10197
10.6	9875
10.6083	9667
10.6167	9358
10.625	9157
10.6333	8861
10.6417	8673
10.65	8398
10.6583	8224
10.6667	7978
10.675	7812
10.6833	7565
10.6917	7393
10.7	7125
10.7083	6938
10.7167	6656
10.725	6473
10.7333	6212
10.7417	6052
10.75	5837
10.7583	5708
10.7667	5527
10.775	5408
10.7833	5238
10.7917	5121
10.8	4950
10.8083	4841
10.8167	4693
10.825	4607
10.8333	4503
10.8417	4441
10.85	4371
10.8583	4328
10.8667	4268
10.875	4231
10.8833	4173
10.8917	4138
10.9	4101
10.9083	4086
10.9167	4082
10.925	4087
10.9333	4109
10.9417	4122
10.95	4140
10.9583	4144
10.9667	4140
10.975	4126
10.9833	4102
10.9917	4083
11	4056
11.0083	4038
11.0167	4013
11.025	3997
11.0333	3966
11.0417	3937
11.05	3882
11.0583	3839
11.0667	3770
11.075	3727
11.0833	3675
11.0917	3655
11.1	3642
11.1083	3646
11.1167	3666
11.125	3682
11.1333	3707
11.1417	3719
11.15	3729
11.1583	3734
11.1667	3746
11.175	3756
11.1833	3786
11.1917	3816
11.2	3870
11.2083	3907
11.2167	3954
11.225	3975
11.2333	3994
11.2417	3997
11.25	3994
11.2583	3992
11.2667	3997
11.275	4008
11.2833	4035
11.2917	4059
11.3	4092
11.3083	4110
11.3167	4127
11.325	4132
11.3333	4128
11.3417	4120
11.35	4104
11.3583	4090
11.3667	4057
11.375	4027
11.3833	3960
11.3917	3900
11.4	3786
11.4083	3698
11.4167	3556
11.425	3462
11.4333	3331
11.4417	3257
11.45	3158
11.4583	3103
11.4667	3026
11.475	2976
11.4833	2907
11.4917	2868
11.5	2853
11.5083	2901
11.5167	3149
11.525	3510
11.5333	4520
11.5417	5631
11.55	8184
11.5583	10595
11.5667	15378
11.575	19339
11.5833	26201
11.5917	31172
11.6	38645
11.6083	43278
11.6167	49075
11.625	51873
11.6333	54140
11.6417	54299
11.65	52617
11.6583	50381
11.6667	45772
11.675	42128
11.6833	36267
11.6917	32333
11.7	26708
11.7083	23270
11.7167	18720
11.725	16112
11.7333	12837
11.7417	11050
11.75	8896
11.7583	7775
11.7667	6509
11.775	5920
11.7833	5365
11.7917	5194
11.8	5193
11.8083	5324
11.8167	5651
11.825	5906
11.8333	6262
11.8417	6444
11.85	6582
11.8583	6572
11.8667	6401
11.875	6193
11.8833	5773
11.8917	5440
11.9	4891
11.9083	4511
11.9167	3942
11.925	3578
11.9333	3064
11.9417	2760
11.95	2354
11.9583	2130
11.9667	1860
11.975	1718
11.9833	1555
11.9917	1472
12	1367
12.0083	1304
12.0167	1221
12.025	1170
12.0333	1102
12.0417	1066
12.05	1027
12.0583	1012
12.0667	1000
12.075	1001
12.0833	1002
12.0917	1000
12.1	991
12.1083	979
12.1167	963
12.125	950
12.1333	942
12.1417	941
12.15	955
12.1583	967
12.1667	990
12.175	1001
12.1833	1007
12.1917	1005
12.2	989
12.2083	971
12.2167	943
12.225	926
12.2333	909
12.2417	906
12.25	904
12.2583	903
12.2667	894
12.275	880
12.2833	846
12.2917	820
12.3	773
12.3083	746
12.3167	711
12.325	695
12.3333	684
12.3417	679
12.35	668
12.3583	654
12.3667	622
12.375	596
12.3833	545
12.3917	515
12.4	479
12.4083	468
12.4167	460
12.425	465
12.4333	474
12.4417	478
12.45	469
12.4583	457
12.4667	430
12.475	414
12.4833	392
12.4917	387
12.5	394
12.5083	407
12.5167	427
12.525	439
12.5333	444
12.5417	441
12.55	425
12.5583	414
12.5667	398
12.575	395
12.5833	403
12.5917	419
12.6	445
12.6083	459
12.6167	476
12.625	480
12.6333	481
12.6417	481
12.65	482
12.6583	495
12.6667	531
12.675	569
12.6833	641
12.6917	697
12.7	779
12.7083	825
12.7167	873
12.725	888
12.7333	888
12.7417	874
12.75	838
12.7583	810
12.7667	757
12.775	716
12.7833	653
12.7917	603
12.8	522
12.8083	459
12.8167	366
12.825	306
12.8333	224
12.8417	181
12.85	131
12.8583	108
12.8667	85
12.875	73
12.8833	51
12.8917	29
12.9	-11
12.9083	-42
12.9167	-89
12.925	-118
12.9333	-146
12.9417	-156
12.95	-159
12.9583	-160
12.9667	-168
12.975	-179
12.9833	-203
12.9917	-228
13	-264
13.0083	-284
13.0167	-303
13.025	-305
13.0333	-298
13.0417	-290
13.05	-282
13.0583	-281
13.0667	-294
13.075	-309
13.0833	-329
13.0917	-339
13.1	-335
13.1083	-316
13.1167	-263
13.125	-209
13.1333	-98
13.1417	-9
13.15	157
13.1583	296
13.1667	556
13.175	773
13.1833	1181
13.1917	1506
13.2	2079
13.2083	2509
13.2167	3214
13.225	3714
13.2333	4485
13.2417	5000
13.25	5764
13.2583	6255
13.2667	6958
13.275	7393
13.2833	7990
13.2917	8341
13.3	8789
13.3083	9030
13.3167	9295
13.325	9405
13.3333	9476
13.3417	9462
13.35	9365
13.3583	9258
13.3667	9047
13.375	8875
13.3833	8590
13.3917	8375
13.4	8031
13.4083	7781
13.4167	7380
13.425	7102
13.4333	6675
13.4417	6392
13.45	5975
13.4583	5708
13.4667	5335
13.475	5096
13.4833	4752
13.4917	4526
13.5	4186
13.5083	3956
13.5167	3612
13.525	3389
13.5333	3071
13.5417	2874
13.55	2610
13.5583	2454
13.5667	2244
13.575	2113
13.5833	1926
13.5917	1802
13.6	1619
13.6083	1501
13.6167	1339
13.625	1242
13.6333	1119
13.6417	1059
13.65	979
13.6583	936
13.6667	866
13.675	818
13.6833	737
13.6917	680
13.7	601
13.7083	552
13.7167	496
13.725	469
13.7333	435
13.7417	417
13.75	380
13.7583	353
13.7667	295
13.775	254
13.7833	182
13.7917	136
13.8	77
13.8083	45
13.8167	4
13.825	-19
13.8333	-55
13.8417	-82
13.85	-134
13.8583	-174
13.8667	-239
13.875	-283
13.8833	-336
13.8917	-367
13.9	-398
13.9083	-410
13.9167	-420
13.925	-427
13.9333	-441
13.9417	-455
13.95	-486
13.9583	-510
13.9667	-548
13.975	-570
13.9833	-595
13.9917	-604
14	-613
14.0083	-612
14.0167	-617
14.025	-624
14.0333	-647
14.0417	-667
14.05	-702
14.0583	-722
14.0667	-745
14.075	-752
14.0833	-747
14.0917	-740
14.1	-727
14.1083	-725
14.1167	-738
14.125	-753
14.1333	-782
14.1417	-804
14.15	-830
14.1583	-841
14.1667	-844
14.175	-843
14.1833	-841
14.1917	-842
14.2	-858
14.2083	-880
14.2167	-918
14.225	-949
14.2333	-982
14.2417	-998
14.25	-1009
14.2583	-1007
14.2667	-1004
14.275	-1001
14.2833	-1008
14.2917	-1019
14.3	-1049
14.3083	-1070
14.3167	-1097
14.325	-1106
14.3333	-1110
14.3417	-1106
14.35	-1091
14.3583	-1082
14.3667	-1073
14.375	-1077
14.3833	-1088
14.3917	-1102
14.4	-1125
14.4083	-1138
14.4167	-1148
14.425	-1145
14.4333	-1137
14.4417	-1130
14.45	-1119
14.4583	-1116
14.4667	-1122
14.475	-1132
14.4833	-1152
14.4917	-1167
14.5	-1184
14.5083	-1191
14.5167	-1191
14.525	-1190
14.5333	-1183
14.5417	-1181
14.55	-1184
14.5583	-1195
14.5667	-1219
14.575	-1238
14.5833	-1263
14.5917	-1276
14.6	-1282
14.6083	-1281
14.6167	-1276
14.625	-1274
14.6333	-1273
14.6417	-1283
14.65	-1312
14.6583	-1335
14.6667	-1372
14.675	-1391
14.6833	-1406
14.6917	-1405
14.7	-1395
14.7083	-1385
14.7167	-1377
14.725	-1378
14.7333	-1394
14.7417	-1412
14.75	-1445
14.7583	-1465
14.7667	-1482
14.775	-1484
14.7833	-1473
14.7917	-1463
14.8	-1453
14.8083	-1451
14.8167	-1465
14.825	-1482
14.8333	-1511
14.8417	-1538
14.85	-1549
14.8583	-1552
14.8667	-1543
14.875	-1523
14.8833	-1509
14.8917	-1494
14.9	-1494
14.9083	-1502
14.9167	-1512
14.925	-1525
14.9333	-1532
14.9417	-1518
14.95	-1504
14.9583	-1470
14.9667	-1445
14.975	-1407
14.9833	-1384
14.9917	-1356
15	-1343
15.0083	-1325
15.0167	-1309
15.025	-1279
15.0333	-1255
15.0417	-1211
15.05	-1181
15.0583	-1141
15.0667	-1120
15.075	-1108
15.0833	-1112
15.0917	-1133
15.1	-1155
15.1083	-1192
15.1167	-1214
15.125	-1236
15.1333	-1247
15.1417	-1257
15.15	-1263
15.1583	-1276
15.1667	-1292
15.175	-1322
15.1833	-1344
15.1917	-1370
15.2	-1380
15.2083	-1379
15.2167	-1370
15.225	-1342
15.2333	-1324
15.2417	-1298
15.25	-1288
15.2583	-1282
15.2667	-1285
15.275	-1285
15.2833	-1280
15.2917	-1255
15.3	-1228
15.3083	-1173
15.3167	-1133
15.325	-1074
15.3333	-1039
15.3417	-999
15.35	-982
15.3583	-962
15.3667	-942
15.375	-909
15.3833	-877
15.3917	-817
15.4	-773
15.4083	-708
15.4167	-670
15.425	-615
15.4333	-572
15.4417	-471
15.45	-353
15.4583	-49
15.4667	282
15.475	1036
15.4833	1756
15.4917	3221
15.5	4469
15.5083	6737
15.5167	8479
15.525	11315
15.5333	13262
15.5417	16068
15.55	17744
15.5583	19780
15.5667	20735
15.575	21477
15.5833	21497
15.5917	20858
15.6	20037
15.6083	18351
15.6167	17012
15.625	14829
15.6333	13339
15.6417	11168
15.65	9806
15.6583	7954
15.6667	6856
15.675	5421
15.6833	4600
15.6917	3547
15.7	2957
15.7083	2211
15.7167	1800
15.725	1294
15.7333	1022
15.7417	696
15.75	526
15.7583	312
15.7667	192
15.775	32
15.7833	-68
15.7917	-209
15.8	-293
15.8083	-406
15.8167	-465
15.825	-534
15.8333	-566
15.8417	-605
15.85	-632
15.8583	-678
15.8667	-715
15.875	-778
15.8833	-823
15.8917	-883
15.9	-914
15.9083	-941
15.9167	-948
15.925	-939
15.9333	-925
15.9417	-898
15.95	-876
15.9583	-830
15.9667	-788
15.975	-696
15.9833	-612
15.9917	-451
16	-326
16.0083	-123
16.0167	11
16.025	190
16.0333	283
16.0417	376
16.05	402
16.0583	395
16.0667	361
16.075	285
16.0833	220
16.0917	112
16.1	33
16.1083	-90
16.1167	-181
16.125	-317
16.1333	-410
16.1417	-547
16.15	-630
16.1583	-739
16.1667	-803
16.175	-876
16.1833	-915
16.1917	-962
16.2	-990
16.2083	-1036
16.2167	-1068
16.225	-1123
16.2333	-1161
16.2417	-1211
16.25	-1241
16.2583	-1274
16.2667	-1286
16.275	-1291
16.2833	-1295
16.2917	-1301
16.3	-1307
16.3083	-1333
16.3167	-1352
16.325	-1385
16.3333	-1404
16.3417	-1423
16.35	-1428
16.3583	-1420
16.3667	-1409
16.375	-1397
16.3833	-1393
16.3917	-1396
16.4	-1406
16.4083	-1427
16.4167	-1441
16.425	-1448
16.4333	-1443
16.4417	-1425
16.45	-1406
16.4583	-1379
16.4667	-1367
16.475	-1366
16.4833	-1375
16.4917	-1400
16.5	-1419
16.5083	-1442
16.5167	-1448
16.525	-1447
16.5333	-1439
16.5417	-1424
16.55	-1417
16.5583	-1419
16.5667	-1426
16.575	-1449
16.5833	-1467
16.5917	-1488
16.6	-1493
16.6083	-1492
16.6167	-1487
16.625	-1467
16.6333	-1458
16.6417	-1448
16.65	-1453
[truncated: 3,402 more rows]

## Sheet: Ileal digesta 23
min	Intensity
0	-10048
0.00833333	-4915
0.0166667	-11
0.025	-13
0.0333333	-39
0.0416667	-88
0.05	-115
0.0583333	-141
0.0666667	-149
0.075	-146
0.0833333	-136
0.0916667	-116
0.1	-105
0.108333	-95
0.116667	-95
0.125	-103
0.133333	-109
0.141667	-115
0.15	-115
0.158333	-102
0.166667	-91
0.175	-71
0.183333	-61
0.191667	-54
0.2	-59
0.208333	-71
0.216667	-81
0.225	-89
0.233333	-90
0.241667	-79
0.25	-67
0.258333	-43
0.266667	-28
0.275	-15
0.283333	-15
0.291667	-22
0.3	-34
0.308333	-51
0.316667	-61
0.325	-63
0.333333	-59
0.341667	-44
0.35	-35
0.358333	-25
0.366667	-22
0.375	-24
0.383333	-32
0.391667	-43
0.4	-45
0.408333	-39
0.416667	-25
0.425	14
0.433333	58
0.441667	154
0.45	239
0.458333	404
0.466667	541
0.475	786
0.483333	976
0.491667	1304
0.5	1550
0.508333	1956
0.516667	2250
0.525	2706
0.533333	3008
0.541667	3437
0.55	3687
0.558333	3989
0.566667	4127
0.575	4229
0.583333	4233
0.591667	4149
0.6	4044
0.608333	3841
0.616667	3684
0.625	3446
0.633333	3292
0.641667	3088
0.65	2976
0.658333	2853
0.666667	2804
0.675	2772
0.683333	2778
0.691667	2809
0.7	2835
0.708333	2871
0.716667	2885
0.725	2886
0.733333	2869
0.741667	2834
0.75	2802
0.758333	2754
0.766667	2725
0.775	2682
0.783333	2656
0.791667	2610
0.8	2571
0.808333	2504
0.816667	2454
0.825	2370
0.833333	2315
0.841667	2245
0.85	2204
0.858333	2160
0.866667	2139
0.875	2111
0.883333	2095
0.891667	2066
0.9	2043
0.908333	2011
0.916667	1993
0.925	1972
0.933333	1963
0.941667	1960
0.95	1962
0.958333	1967
0.966667	1968
0.975	1962
0.983333	1952
0.991667	1923
1	1902
1.00833	1868
1.01667	1845
1.025	1820
1.03333	1807
1.04167	1790
1.05	1776
1.05833	1756
1.06667	1737
1.075	1702
1.08333	1674
1.09167	1632
1.1	1608
1.10833	1572
1.11667	1555
1.125	1538
1.13333	1530
1.14167	1518
1.15	1509
1.15833	1482
1.16667	1461
1.175	1425
1.18333	1396
1.19167	1358
1.2	1339
1.20833	1320
1.21667	1313
1.225	1307
1.23333	1302
1.24167	1285
1.25	1268
1.25833	1234
1.26667	1212
1.275	1181
1.28333	1167
1.29167	1160
1.3	1164
1.30833	1170
1.31667	1175
1.325	1174
1.33333	1168
1.34167	1147
1.35	1126
1.35833	1100
1.36667	1087
1.375	1076
1.38333	1075
1.39167	1076
1.4	1077
1.40833	1073
1.41667	1063
1.425	1040
1.43333	1020
1.44167	990
1.45	976
1.45833	963
1.46667	962
1.475	968
1.48333	972
1.49167	982
1.5	981
1.50833	973
1.51667	964
1.525	949
1.53333	944
1.54167	942
1.55	950
1.55833	971
1.56667	990
1.575	1018
1.58333	1035
1.59167	1053
1.6	1057
1.60833	1059
1.61667	1055
1.625	1053
1.63333	1053
1.64167	1062
1.65	1072
1.65833	1094
1.66667	1106
1.675	1123
1.68333	1126
1.69167	1130
1.7	1127
1.70833	1121
1.71667	1119
1.725	1120
1.73333	1122
1.74167	1127
1.75	1129
1.75833	1116
1.76667	1100
1.775	1063
1.78333	1032
1.79167	979
1.8	948
1.80833	918
1.81667	908
1.825	910
1.83333	916
1.84167	931
1.85	939
1.85833	945
1.86667	946
1.875	946
1.88333	949
1.89167	967
1.9	985
1.90833	1023
1.91667	1052
1.925	1090
1.93333	1110
1.94167	1130
1.95	1134
1.95833	1133
1.96667	1131
1.975	1133
1.98333	1140
1.99167	1161
2	1177
2.00833	1206
2.01667	1226
2.025	1246
2.03333	1253
2.04167	1260
2.05	1263
2.05833	1271
2.06667	1277
2.075	1292
2.08333	1304
2.09167	1320
2.1	1321
2.10833	1317
2.11667	1307
2.125	1280
2.13333	1258
2.14167	1222
2.15	1201
2.15833	1180
2.16667	1171
2.175	1164
2.18333	1161
2.19167	1155
2.2	1153
2.20833	1142
2.21667	1134
2.225	1124
2.23333	1120
2.24167	1127
2.25	1142
2.25833	1178
2.26667	1212
2.275	1275
2.28333	1318
2.29167	1391
2.3	1445
2.30833	1541
2.31667	1623
2.325	1786
2.33333	1931
2.34167	2220
2.35	2464
2.35833	2922
2.36667	3289
2.375	3944
2.38333	4451
2.39167	5329
2.4	5995
2.40833	7117
2.41667	7949
2.425	9325
2.43333	10368
2.44167	12245
2.45	13951
2.45833	18020
2.46667	22710
2.475	35458
2.48333	50189
2.49167	86970
2.5	124791
2.50833	206527
2.51667	279291
2.525	414049
2.53333	517174
2.54167	679975
2.55	785597
2.55833	924313
2.56667	996365
2.575	1065155
2.58333	1083043
2.59167	1069691
2.6	1037352
2.60833	962043
2.61667	899330
2.625	795773
2.63333	724903
2.64167	622174
2.65	558291
2.65833	471645
2.66667	420099
2.675	351364
2.68333	310211
2.69167	253660
2.7	218278
2.70833	167381
2.71667	134387
2.725	86192
2.73333	55120
2.74167	10862
2.75	-16596
2.75833	-53935
2.76667	-75958
2.775	-104412
2.78333	-120313
2.79167	-139473
2.8	-148932
2.80833	-157211
2.81667	-157645
2.825	-147389
2.83333	-130451
2.84167	-83662
2.85	-34062
2.85833	74706
2.86667	173075
2.875	360257
2.88333	508926
2.89167	756336
2.9	927999
2.90833	1140966
2.91667	1145442
2.925	1145440
2.93333	1145441
2.94167	1145442
2.95	1145438
2.95833	1145441
2.96667	1145441
2.975	1145437
2.98333	1145441
2.99167	1145442
3	1145438
3.00833	1145435
3.01667	1145433
3.025	1145435
3.03333	1145439
3.04167	1145439
3.05	1145438
3.05833	1145439
3.06667	1145434
3.075	1145439
3.08333	1145438
3.09167	1145442
3.1	1145439
3.10833	1145436
3.11667	1145436
3.125	1145436
3.13333	1145435
3.14167	1145437
3.15	1145440
3.15833	1145440
3.16667	1145436
3.175	1145441
3.18333	1145433
3.19167	1145441
3.2	1145435
3.20833	1145438
3.21667	1145434
3.225	1118707
3.23333	986594
3.24167	782500
3.25	658054
3.25833	497482
3.26667	409709
3.275	306327
3.28333	254173
3.29167	196563
3.3	169069
3.30833	139907
3.31667	126406
3.325	112208
3.33333	105543
3.34167	98208
3.35	94483
3.35833	89948
3.36667	87380
3.375	83965
3.38333	81901
3.39167	79054
3.4	77302
3.40833	74861
3.41667	73342
3.425	71200
3.43333	69842
3.44167	67886
3.45	66620
3.45833	64759
3.46667	63538
3.475	61739
3.48333	60555
3.49167	58809
3.5	57665
3.50833	55985
3.51667	54889
3.525	53290
3.53333	52255
3.54167	50756
3.55	49797
3.55833	48415
3.56667	47533
3.575	46265
3.58333	45450
3.59167	44277
3.6	43524
3.60833	42440
3.61667	41751
3.625	40780
3.63333	40182
3.64167	39375
3.65	38909
3.65833	38351
3.66667	38099
3.675	37976
3.68333	38133
3.69167	38880
3.7	39863
3.70833	42367
3.71667	44955
3.725	50654
3.73333	55926
3.74167	66374
3.75	75112
3.75833	90672
3.76667	102336
3.775	120737
3.78333	132839
3.79167	149260
3.8	158228
3.80833	167564
3.81667	170622
3.825	170238
3.83333	166835
3.84167	157724
3.85	149545
3.85833	135239
3.86667	124982
3.875	109493
3.88333	99556
3.89167	85811
3.9	77626
3.90833	66977
3.91667	60963
3.925	53476
3.93333	49405
3.94167	44480
3.95	41854
3.95833	38714
3.96667	37044
3.975	35023
3.98333	33926
3.99167	32563
4	31789
4.00833	30783
4.01667	30189
4.025	29373
4.03333	28871
4.04167	28164
4.05	27720
4.05833	27098
4.06667	26713
4.075	26186
4.08333	25869
4.09167	25442
4.1	25186
4.10833	24845
4.11667	24642
4.125	24358
4.13333	24183
4.14167	23928
4.15	23756
4.15833	23494
4.16667	23307
4.175	23006
4.18333	22789
4.19167	22445
4.2	22212
4.20833	21868
4.21667	21664
4.225	21414
4.23333	21302
4.24167	21228
4.25	21242
4.25833	21346
4.26667	21452
4.275	21637
4.28333	21758
4.29167	21902
4.3	21959
4.30833	21981
4.31667	21955
4.325	21870
4.33333	21784
4.34167	21631
4.35	21511
4.35833	21317
4.36667	21167
4.375	20911
4.38333	20718
4.39167	20382
4.4	20131
4.40833	19723
4.41667	19435
4.425	18988
4.43333	18684
4.44167	18233
4.45	17938
4.45833	17507
4.46667	17229
4.475	16823
4.48333	16561
4.49167	16193
4.5	15959
4.50833	15639
4.51667	15442
4.525	15182
4.53333	15028
4.54167	14823
4.55	14705
4.55833	14547
4.56667	14456
4.575	14342
4.58333	14281
4.59167	14224
4.6	14208
4.60833	14224
4.61667	14262
4.625	14359
4.63333	14443
4.64167	14605
4.65	14734
4.65833	14954
4.66667	15114
4.675	15378
4.68333	15559
4.69167	15822
4.7	15985
4.70833	16185
4.71667	16279
4.725	16343
4.73333	16329
4.74167	16224
4.75	16105
4.75833	15858
4.76667	15663
4.775	15340
4.78333	15110
4.79167	14760
4.8	14523
4.80833	14163
4.81667	13926
4.825	13574
4.83333	13342
4.84167	13019
4.85	12819
4.85833	12554
4.86667	12399
4.875	12206
4.88333	12095
4.89167	11956
4.9	11876
4.90833	11770
4.91667	11708
4.925	11626
4.93333	11582
4.94167	11534
4.95	11510
4.95833	11494
4.96667	11487
4.975	11481
4.98333	11472
4.99167	11453
5	11434
5.00833	11398
5.01667	11363
5.025	11312
5.03333	11276
5.04167	11224
5.05	11191
5.05833	11144
5.06667	11110
5.075	11060
5.08333	11022
5.09167	10966
5.1	10925
5.10833	10871
5.11667	10834
5.125	10789
5.13333	10760
5.14167	10723
5.15	10698
5.15833	10657
5.16667	10624
5.175	10562
5.18333	10510
5.19167	10429
5.2	10373
5.20833	10295
5.21667	10247
5.225	10184
5.23333	10146
5.24167	10087
5.25	10046
5.25833	9975
5.26667	9924
5.275	9841
5.28333	9785
5.29167	9708
5.3	9664
5.30833	9610
5.31667	9579
5.325	9530
5.33333	9496
5.34167	9434
5.35	9384
5.35833	9297
5.36667	9236
5.375	9149
5.38333	9095
5.39167	9030
5.4	8994
5.40833	8947
5.41667	8915
5.425	8866
5.43333	8829
5.44167	8765
5.45	8720
5.45833	8654
5.46667	8615
5.475	8567
5.48333	8541
5.49167	8519
5.5	8512
5.50833	8518
5.51667	8535
5.525	8587
5.53333	8650
5.54167	8809
5.55	8971
5.55833	9327
5.56667	9640
5.575	10244
5.58333	10726
5.59167	11552
5.6	12152
5.60833	13078
5.61667	13680
5.625	14513
5.63333	14993
5.64167	15556
5.65	15808
5.65833	15989
5.66667	15972
5.675	15756
5.68333	15494
5.69167	14961
5.7	14531
5.70833	13815
5.71667	13315
5.725	12565
5.73333	12080
5.74167	11407
5.75	10994
5.75833	10444
5.76667	10116
5.775	9683
5.78333	9429
5.79167	9092
5.8	8900
5.80833	8656
5.81667	8523
5.825	8375
5.83333	8306
5.84167	8243
5.85	8223
5.85833	8210
5.86667	8209
5.875	8208
5.88333	8203
5.89167	8196
5.9	8194
5.90833	8192
5.91667	8193
5.925	8192
5.93333	8187
5.94167	8164
5.95	8134
5.95833	8072
5.96667	8019
5.975	7926
5.98333	7864
5.99167	7770
6	7717
6.00833	7651
6.01667	7611
6.025	7562
6.03333	7530
6.04167	7487
6.05	7465
6.05833	7445
6.06667	7451
6.075	7497
6.08333	7561
6.09167	7722
6.1	7878
6.10833	8187
6.11667	8444
6.125	8887
6.13333	9213
6.14167	9734
6.15	10082
6.15833	10579
6.16667	10875
6.175	11243
6.18333	11424
6.19167	11585
6.2	11612
6.20833	11540
6.21667	11419
6.225	11147
6.23333	10917
6.24167	10524
6.25	10243
6.25833	9820
6.26667	9543
6.275	9155
6.28333	8914
6.29167	8584
6.3	8381
6.30833	8094
6.31667	7920
6.325	7674
6.33333	7526
6.34167	7328
6.35	7217
6.35833	7077
6.36667	6996
6.375	6893
6.38333	6827
6.39167	6731
6.4	6665
6.40833	6567
6.41667	6503
6.425	6416
6.43333	6370
6.44167	6313
6.45	6282
6.45833	6249
6.46667	6226
6.475	6191
6.48333	6162
6.49167	6119
6.5	6086
6.50833	6046
6.51667	6023
6.525	6006
6.53333	6002
6.54167	6003
6.55	6008
6.55833	6012
6.56667	6006
6.575	5996
6.58333	5984
6.59167	5965
6.6	5950
6.60833	5939
6.61667	5934
6.625	5933
6.63333	5930
6.64167	5926
6.65	5923
6.65833	5931
6.66667	5958
6.675	6061
6.68333	6209
6.69167	6633
6.7	7124
6.70833	8326
6.71667	9557
6.725	12278
6.73333	14832
6.74167	20014
6.75	24501
6.75833	32909
6.76667	39640
6.775	51276
6.78333	59880
6.79167	73578
6.8	82894
6.80833	96467
6.81667	104857
6.825	115831
6.83333	121790
6.84167	128353
6.85	131059
6.85833	132645
6.86667	132159
6.875	129417
6.88333	126452
6.89167	120720
6.9	116259
6.90833	108989
6.91667	103933
6.925	96308
6.93333	91314
6.94167	84120
6.95	79580
6.95833	73231
6.96667	69308
6.975	63903
6.98333	60599
6.99167	56064
7	53294
7.00833	49486
7.01667	47158
7.025	43958
7.03333	42006
7.04167	39329
7.05	37699
7.05833	35472
7.06667	34115
7.075	32247
7.08333	31098
7.09167	29506
7.1	28524
7.10833	27154
7.11667	26310
7.125	25147
7.13333	24435
7.14167	23455
7.15	22852
7.15833	22015
7.16667	21497
7.175	20761
7.18333	20294
7.19167	19636
7.2	19222
7.20833	18643
7.21667	18284
7.225	17787
7.23333	17482
7.24167	17058
7.25	16794
7.25833	16419
7.26667	16184
7.275	15853
7.28333	15653
7.29167	15396
7.3	15257
7.30833	15128
7.31667	15095
7.325	15140
7.33333	15235
7.34167	15472
7.35	15685
7.35833	16080
7.36667	16381
7.375	16876
7.38333	17234
7.39167	17823
7.4	18264
7.40833	19035
7.41667	19656
7.425	20785
7.43333	21681
7.44167	23220
7.45	24339
7.45833	26028
7.46667	27076
7.475	28362
7.48333	28937
7.49167	29262
7.5	29088
7.50833	28250
7.51667	27344
7.525	25581
7.53333	24216
7.54167	22031
7.55	20559
7.55833	18450
7.56667	17155
7.575	15425
7.58333	14429
7.59167	13161
7.6	12454
7.60833	11571
7.61667	11083
7.625	10475
7.63333	10135
7.64167	9716
7.65	9488
7.65833	9215
7.66667	9072
7.675	8902
7.68333	8808
7.69167	8693
7.7	8623
7.70833	8527
7.71667	8473
7.725	8405
7.73333	8376
7.74167	8361
7.75	8370
7.75833	8415
7.76667	8456
7.775	8532
7.78333	8578
7.79167	8639
7.8	8663
7.80833	8679
7.81667	8677
7.825	8666
7.83333	8655
7.84167	8648
7.85	8658
7.85833	8703
7.86667	8758
7.875	8885
7.88333	9002
7.89167	9229
7.9	9409
7.90833	9711
7.91667	9926
7.925	10245
7.93333	10442
7.94167	10692
7.95	10813
7.95833	10913
7.96667	10922
7.975	10852
7.98333	10753
7.99167	10552
8	10393
8.00833	10142
8.01667	9970
8.025	9713
8.03333	9542
8.04167	9282
8.05	9101
8.05833	8819
8.06667	8622
8.075	8320
8.08333	8117
8.09167	7825
8.1	7638
8.10833	7376
8.11667	7212
8.125	6976
8.13333	6822
8.14167	6601
8.15	6450
8.15833	6241
8.16667	6106
8.175	5928
8.18333	5826
8.19167	5702
8.2	5634
8.20833	5543
8.21667	5488
8.225	5406
8.23333	5352
8.24167	5267
8.25	5217
8.25833	5151
8.26667	5118
8.275	5079
8.28333	5063
8.29167	5044
8.3	5029
8.30833	5003
8.31667	4982
8.325	4946
8.33333	4917
8.34167	4878
8.35	4858
8.35833	4835
8.36667	4824
8.375	4813
8.38333	4802
8.39167	4786
8.4	4771
8.40833	4740
8.41667	4719
8.425	4690
8.43333	4677
8.44167	4676
8.45	4692
8.45833	4742
8.46667	4796
8.475	4900
8.48333	4987
8.49167	5136
8.5	5247
8.50833	5439
8.51667	5581
8.525	5821
8.53333	5997
8.54167	6283
8.55	6480
8.55833	6774
8.56667	6961
8.575	7215
8.58333	7355
8.59167	7518
8.6	7593
8.60833	7654
8.61667	7660
8.625	7628
8.63333	7571
8.64167	7449
8.65	7335
8.65833	7123
8.66667	6952
8.675	6666
8.68333	6461
8.69167	6146
8.7	5939
8.70833	5648
8.71667	5469
8.725	5231
8.73333	5095
8.74167	4923
8.75	4833
8.75833	4739
8.76667	4706
8.775	4706
8.78333	4736
8.79167	4820
8.8	4892
8.80833	5014
8.81667	5092
8.825	5191
8.83333	5238
8.84167	5282
8.85	5292
8.85833	5286
8.86667	5273
8.875	5248
8.88333	5231
8.89167	5203
8.9	5180
8.90833	5137
8.91667	5103
8.925	5035
8.93333	4982
8.94167	4899
8.95	4843
8.95833	4763
8.96667	4717
8.975	4661
8.98333	4630
8.99167	4589
9	4562
9.00833	4520
9.01667	4489
9.025	4442
9.03333	4406
9.04167	4359
9.05	4331
9.05833	4296
9.06667	4276
9.075	4251
9.08333	4232
9.09167	4200
9.1	4174
9.10833	4119
9.11667	4076
9.125	4010
9.13333	3964
9.14167	3905
9.15	3870
9.15833	3829
9.16667	3807
9.175	3774
9.18333	3748
9.19167	3705
9.2	3669
9.20833	3616
9.21667	3582
9.225	3545
9.23333	3529
9.24167	3523
9.25	3523
9.25833	3533
9.26667	3536
9.275	3533
9.28333	3520
9.29167	3499
9.3	3478
9.30833	3452
9.31667	3437
9.325	3429
9.33333	3423
9.34167	3422
9.35	3418
9.35833	3405
9.36667	3390
9.375	3366
9.38333	3353
9.39167	3348
9.4	3356
9.40833	3389
9.41667	3424
9.425	3486
9.43333	3524
9.44167	3579
9.45	3603
9.45833	3632
9.46667	3641
9.475	3653
9.48333	3662
9.49167	3683
9.5	3703
9.50833	3733
9.51667	3752
9.525	3773
9.53333	3779
9.54167	3775
9.55	3769
9.55833	3753
9.56667	3742
9.575	3733
9.58333	3730
9.59167	3734
9.6	3735
9.60833	3739
9.61667	3734
9.625	3721
9.63333	3705
9.64167	3679
9.65	3660
9.65833	3637
9.66667	3626
9.675	3631
9.68333	3644
9.69167	3673
9.7	3699
9.70833	3744
9.71667	3775
9.725	3820
9.73333	3861
9.74167	3927
9.75	3985
9.75833	4089
9.76667	4167
9.775	4289
9.78333	4370
9.79167	4479
9.8	4538
9.80833	4600
9.81667	4625
9.825	4639
9.83333	4636
9.84167	4619
9.85	4600
9.85833	4561
9.86667	4522
9.875	4448
9.88333	4380
9.89167	4265
9.9	4175
9.90833	4038
9.91667	3947
9.925	3827
9.93333	3759
9.94167	3674
9.95	3625
9.95833	3563
9.96667	3523
9.975	3468
9.98333	3431
9.99167	3384
10	3361
10.0083	3345
10.0167	3346
10.025	3366
10.0333	3384
10.0417	3413
10.05	3429
10.0583	3443
10.0667	3443
10.075	3437
10.0833	3431
10.0917	3422
10.1	3421
10.1083	3425
10.1167	3430
10.125	3429
10.1333	3421
10.1417	3391
10.15	3356
10.1583	3286
10.1667	3225
10.175	3128
10.1833	3061
10.1917	2970
10.2	2910
10.2083	2828
10.2167	2774
10.225	2695
10.2333	2638
10.2417	2548
10.25	2486
10.2583	2396
10.2667	2343
10.275	2275
10.2833	2242
10.2917	2202
10.3	2182
10.3083	2153
10.3167	2129
10.325	2095
10.3333	2070
10.3417	2032
10.35	2015
10.3583	2010
10.3667	2025
10.375	2083
10.3833	2141
10.3917	2260
10.4	2360
10.4083	2539
10.4167	2681
10.425	2928
10.4333	3125
10.4417	3470
10.45	3734
10.4583	4172
10.4667	4485
10.475	4972
10.4833	5295
10.4917	5749
10.5	6028
10.5083	6395
10.5167	6603
10.525	6867
10.5333	7010
10.5417	7183
10.55	7277
10.5583	7389
10.5667	7444
10.575	7522
10.5833	7573
10.5917	7662
10.6	7745
10.6083	7912
10.6167	8062
10.625	8344
10.6333	8566
10.6417	8944
10.65	9213
10.6583	9624
10.6667	9892
10.675	10271
10.6833	10502
10.6917	10810
10.7	10987
10.7083	11215
10.7167	11338
10.725	11482
10.7333	11548
10.7417	11604
10.75	11609
10.7583	11579
10.7667	11532
10.775	11427
10.7833	11342
10.7917	11200
10.8	11095
10.8083	10927
10.8167	10805
10.825	10606
10.8333	10458
10.8417	10212
10.85	10032
10.8583	9732
10.8667	9518
10.875	9193
10.8833	8977
10.8917	8656
10.9	8448
10.9083	8148
10.9167	7954
10.925	7667
10.9333	7475
10.9417	7190
10.95	7001
10.9583	6736
10.9667	6578
10.975	6368
10.9833	6248
10.9917	6099
11	6014
11.0083	5903
11.0167	5829
11.025	5721
11.0333	5651
11.0417	5544
11.05	5479
11.0583	5397
11.0667	5347
11.075	5286
11.0833	5247
11.0917	5182
11.1	5129
11.1083	5040
11.1167	4972
11.125	4864
11.1333	4790
11.1417	4687
11.15	4625
11.1583	4540
11.1667	4489
11.175	4410
11.1833	4350
11.1917	4255
11.2	4185
11.2083	4079
11.2167	4009
11.225	3915
11.2333	3863
11.2417	3804
11.25	3774
11.2583	3740
11.2667	3722
11.275	3694
11.2833	3676
11.2917	3646
11.3	3628
11.3083	3605
11.3167	3593
11.325	3583
11.3333	3582
11.3417	3589
11.35	3594
11.3583	3602
11.3667	3607
11.375	3612
11.3833	3619
11.3917	3632
11.4	3644
11.4083	3667
11.4167	3688
11.425	3716
11.4333	3730
11.4417	3740
11.45	3736
11.4583	3708
11.4667	3679
11.475	3624
11.4833	3580
11.4917	3520
11.5	3488
11.5083	3445
11.5167	3425
11.525	3401
11.5333	3383
11.5417	3350
11.55	3325
11.5583	3288
11.5667	3273
11.575	3296
11.5833	3372
11.5917	3653
11.6	4012
11.6083	4961
11.6167	5963
11.625	8206
11.6333	10277
11.6417	14325
11.65	17622
11.6583	23270
11.6667	27293
11.675	33259
11.6833	36881
11.6917	41291
11.7	43317
11.7083	44759
11.7167	44625
11.725	42909
11.7333	40912
11.7417	36987
11.75	33974
11.7583	29227
11.7667	26090
11.775	21648
11.7833	18956
11.7917	15398
11.8	13361
11.8083	10797
11.8167	9389
11.825	7681
11.8333	6776
11.8417	5722
11.85	5190
11.8583	4601
11.8667	4318
11.875	4020
11.8833	3888
11.8917	3758
11.9	3695
11.9083	3623
11.9167	3576
11.925	3501
11.9333	3440
11.9417	3332
11.95	3245
11.9583	3098
11.9667	2984
11.975	2796
11.9833	2658
11.9917	2450
12	2310
12.0083	2118
12.0167	2000
12.025	1851
12.0333	1768
12.0417	1662
12.05	1600
12.0583	1512
12.0667	1455
12.075	1361
12.0833	1298
12.0917	1212
12.1	1161
12.1083	1104
12.1167	1077
12.125	1052
12.1333	1040
12.1417	1018
12.15	999
12.1583	959
12.1667	923
12.175	868
12.1833	833
12.1917	788
12.2	765
12.2083	748
12.2167	741
12.225	733
12.2333	725
12.2417	703
12.25	683
12.2583	653
12.2667	633
12.275	611
12.2833	606
12.2917	609
12.3	615
12.3083	624
12.3167	628
12.325	625
12.3333	616
12.3417	599
12.35	587
12.3583	575
12.3667	572
12.375	577
12.3833	586
12.3917	600
12.4	603
12.4083	599
12.4167	586
12.425	559
12.4333	531
12.4417	495
12.45	473
12.4583	446
12.4667	433
12.475	424
12.4833	417
12.4917	410
12.5	402
12.5083	387
12.5167	379
12.525	367
12.5333	361
12.5417	364
12.55	373
12.5583	398
12.5667	418
12.575	450
12.5833	465
12.5917	482
12.6	485
12.6083	483
12.6167	479
12.625	485
12.6333	492
12.6417	517
12.65	540
12.6583	575
12.6667	593
12.675	609
12.6833	611
12.6917	600
12.7	586
12.7083	571
12.7167	562
12.725	568
12.7333	582
12.7417	613
12.75	639
12.7583	668
12.7667	684
12.775	694
12.7833	697
12.7917	693
12.8	692
12.8083	682
12.8167	672
12.825	648
12.8333	618
12.8417	552
12.85	495
12.8583	395
12.8667	321
12.875	220
12.8833	160
12.8917	90
12.9	52
12.9083	12
12.9167	-10
12.925	-45
12.9333	-70
12.9417	-116
12.95	-148
12.9583	-196
12.9667	-222
12.975	-253
12.9833	-265
12.9917	-275
13	-276
13.0083	-279
13.0167	-286
13.025	-300
13.0333	-313
13.0417	-335
13.05	-350
13.0583	-362
13.0667	-363
13.075	-358
13.0833	-347
13.0917	-336
13.1	-330
13.1083	-329
13.1167	-332
13.125	-349
13.1333	-365
13.1417	-385
13.15	-395
13.1583	-403
13.1667	-402
13.175	-392
13.1833	-382
13.1917	-373
13.2	-371
13.2083	-378
13.2167	-390
13.225	-412
13.2333	-424
13.2417	-433
13.25	-434
13.2583	-423
13.2667	-418
13.275	-416
13.2833	-423
13.2917	-447
13.3	-472
13.3083	-511
13.3167	-532
13.325	-554
13.3333	-557
13.3417	-548
13.35	-534
13.3583	-511
13.3667	-498
13.375	-486
13.3833	-483
13.3917	-478
13.4	-472
13.4083	-452
13.4167	-430
13.425	-384
13.4333	-352
13.4417	-312
13.45	-291
13.4583	-282
13.4667	-284
13.475	-298
13.4833	-311
13.4917	-320
13.5	-323
13.5083	-309
13.5167	-296
13.525	-270
13.5333	-255
13.5417	-236
13.55	-228
13.5583	-210
13.5667	-191
13.575	-140
13.5833	-88
13.5917	33
13.6	143
13.6083	351
13.6167	518
13.625	817
13.6333	1041
13.6417	1426
13.65	1710
13.6583	2178
13.6667	2517
13.675	3057
13.6833	3429
13.6917	4003
13.7	4381
13.7083	4930
13.7167	5272
13.725	5733
13.7333	6006
13.7417	6359
13.75	6554
13.7583	6799
13.7667	6926
13.775	7073
13.7833	7136
13.7917	7179
13.8	7165
13.8083	7094
13.8167	7006
13.825	6833
13.8333	6689
13.8417	6453
13.85	6285
13.8583	6027
13.8667	5849
13.875	5580
13.8833	5394
13.8917	5102
13.9	4899
13.9083	4585
13.9167	4375
13.925	4069
13.9333	3875
13.9417	3603
13.95	3433
13.9583	3196
13.9667	3045
13.975	2819
13.9833	2666
13.9917	2440
14	2290
14.0083	2079
14.0167	1949
14.025	1776
14.0333	1673
14.0417	1538
14.05	1455
14.0583	1336
14.0667	1257
14.075	1139
14.0833	1062
14.0917	953
14.1	890
14.1083	811
14.1167	768
14.125	718
14.1333	687
14.1417	639
14.15	603
14.1583	542
14.1667	496
14.175	423
14.1833	373
14.1917	309
14.2	270
14.2083	223
14.2167	196
14.225	158
14.2333	132
14.2417	91
14.25	60
14.2583	9
14.2667	-24
14.275	-70
14.2833	-95
14.2917	-119
14.3	-129
14.3083	-138
14.3167	-144
14.325	-154
14.3333	-171
14.3417	-205
14.35	-234
14.3583	-282
14.3667	-312
14.375	-350
14.3833	-369
14.3917	-388
14.4	-399
14.4083	-416
14.4167	-434
14.425	-470
14.4333	-501
14.4417	-550
14.45	-576
14.4583	-607
14.4667	-616
14.475	-619
14.4833	-618
14.4917	-613
14.5	-617
14.5083	-632
14.5167	-648
14.525	-672
14.5333	-684
14.5417	-686
14.55	-678
14.5583	-652
14.5667	-627
14.575	-587
14.5833	-561
14.5917	-536
14.6	-527
14.6083	-520
14.6167	-519
14.625	-507
14.6333	-495
14.6417	-470
14.65	-447
14.6583	-415
14.6667	-396
14.675	-383
14.6833	-379
14.6917	-383
14.7	-391
14.7083	-399
14.7167	-399
14.725	-393
14.7333	-385
14.7417	-372
14.75	-365
14.7583	-360
14.7667	-362
14.775	-375
14.7833	-388
14.7917	-403
14.8	-412
14.8083	-419
14.8167	-417
14.825	-404
14.8333	-397
14.8417	-393
14.85	-396
14.8583	-411
14.8667	-424
14.875	-447
14.8833	-461
14.8917	-472
14.9	-471
14.9083	-454
14.9167	-440
14.925	-413
14.9333	-397
14.9417	-394
14.95	-400
14.9583	-419
14.9667	-434
14.975	-452
14.9833	-456
14.9917	-449
15	-435
15.0083	-411
15.0167	-397
15.025	-386
15.0333	-388
15.0417	-399
15.05	-410
15.0583	-417
15.0667	-419
15.075	-401
15.0833	-381
15.0917	-350
15.1	-336
15.1083	-322
15.1167	-329
15.125	-351
15.1333	-376
15.1417	-416
15.15	-443
15.1583	-472
15.1667	-486
15.175	-498
15.1833	-505
15.1917	-519
15.2	-533
15.2083	-562
15.2167	-583
15.225	-610
15.2333	-623
15.2417	-628
15.25	-622
15.2583	-604
15.2667	-591
15.275	-574
15.2833	-571
15.2917	-576
15.3	-587
15.3083	-604
15.3167	-616
15.325	-626
15.3333	-628
15.3417	-619
15.35	-613
15.3583	-601
15.3667	-594
15.375	-595
15.3833	-596
15.3917	-602
15.4	-604
15.4083	-602
15.4167	-592
15.425	-569
15.4333	-548
15.4417	-510
15.45	-488
15.4583	-461
15.4667	-446
15.475	-420
15.4833	-385
15.4917	-282
15.5	-156
15.5083	168
15.5167	506
15.525	1240
15.5333	1907
15.5417	3199
15.55	4246
15.5583	6064
15.5667	7392
15.575	9449
15.5833	10786
15.5917	12595
15.6	13587
15.6083	14659
15.6167	15047
15.625	15124
15.6333	14844
15.6417	14003
15.65	13213
15.6583	11796
15.6667	10766
15.675	9190
15.6833	8170
15.6917	6741
15.7	5879
15.7083	4726
15.7167	4051
15.725	3173
15.7333	2671
15.7417	2033
15.75	1679
15.7583	1242
15.7667	1008
15.775	730
15.7833	582
15.7917	395
15.8	283
15.8083	125
15.8167	21
15.825	-129
15.8333	-224
15.8417	-350
15.85	-424
15.8583	-512
15.8667	-557
15.875	-607
15.8833	-636
15.8917	-671
15.9	-692
15.9083	-719
15.9167	-730
15.925	-737
15.9333	-728
15.9417	-697
15.95	-664
15.9583	-602
15.9667	-554
15.975	-481
15.9833	-430
15.9917	-351
16	-293
16.0083	-183
16.0167	-92
16.025	75
16.0333	209
16.0417	434
16.05	592
16.0583	827
16.0667	967
16.075	1140
16.0833	1224
16.0917	1305
16.1	1327
16.1083	1325
16.1167	1305
16.125	1251
16.1333	1202
16.1417	1116
16.15	1050
16.1583	935
16.1667	851
16.175	720
16.1833	636
16.1917	515
16.2	447
16.2083	363
16.2167	321
16.225	265
16.2333	227
16.2417	169
16.25	123
16.2583	45
16.2667	-7
16.275	-79
16.2833	-120
16.2917	-162
16.3	-182
16.3083	-201
16.3167	-213
16.325	-238
16.3333	-264
16.3417	-310
16.35	-349
16.3583	-401
16.3667	-428
16.375	-459
16.3833	-469
16.3917	-473
16.4	-471
16.4083	-471
16.4167	-475
16.425	-484
16.4333	-491
16.4417	-503
16.45	-504
16.4583	-493
16.4667	-474
16.475	-439
16.4833	-414
16.4917	-379
16.5	-362
16.5083	-347
16.5167	-346
16.525	-355
16.5333	-365
16.5417	-379
16.55	-386
16.5583	-393
16.5667	-396
16.575	-401
16.5833	-407
16.5917	-427
16.6	-447
16.6083	-488
16.6167	-516
16.625	-556
16.6333	-576
16.6417	-598
16.65	-605
[truncated: 3,402 more rows]

## Sheet: Ileal digesta 26
min	Intensity
0	-521
0.00833333	-15
0.0166667	-14
0.025	-20
0.0333333	-45
0.0416667	-79
0.05	-92
0.0583333	-97
0.0666667	-90
0.075	-67
0.0833333	-48
0.0916667	-21
0.1	-8
0.108333	1
0.116667	1
0.125	4
0.133333	8
0.141667	23
0.15	40
0.158333	71
0.166667	97
0.175	131
0.183333	144
0.191667	155
0.2	155
0.208333	150
0.216667	145
0.225	143
0.233333	144
0.241667	151
0.25	159
0.258333	171
0.266667	174
0.275	174
0.283333	166
0.291667	157
0.3	148
0.308333	141
0.316667	143
0.325	153
0.333333	166
0.341667	188
0.35	203
0.358333	223
0.366667	229
0.375	232
0.383333	226
0.391667	221
0.4	219
0.408333	229
0.416667	249
0.425	299
0.433333	350
0.441667	454
0.45	546
0.458333	719
0.466667	863
0.475	1118
0.483333	1323
0.491667	1680
0.5	1956
0.508333	2423
0.516667	2765
0.525	3305
0.533333	3664
0.541667	4172
0.55	4464
0.558333	4807
0.566667	4954
0.575	5046
0.583333	5023
0.591667	4874
0.6	4711
0.608333	4402
0.616667	4169
0.625	3813
0.633333	3585
0.641667	3284
0.65	3117
0.658333	2932
0.666667	2852
0.675	2787
0.683333	2774
0.691667	2779
0.7	2787
0.708333	2797
0.716667	2791
0.725	2770
0.733333	2747
0.741667	2701
0.75	2669
0.758333	2624
0.766667	2596
0.775	2555
0.783333	2525
0.791667	2477
0.8	2437
0.808333	2377
0.816667	2330
0.825	2267
0.833333	2229
0.841667	2183
0.85	2160
0.858333	2140
0.866667	2130
0.875	2116
0.883333	2106
0.891667	2085
0.9	2069
0.908333	2039
0.916667	2021
0.925	1999
0.933333	1987
0.941667	1982
0.95	1980
0.958333	1983
0.966667	1980
0.975	1968
0.983333	1954
0.991667	1922
1	1896
1.00833	1859
1.01667	1831
1.025	1796
1.03333	1774
1.04167	1743
1.05	1718
1.05833	1673
1.06667	1634
1.075	1571
1.08333	1526
1.09167	1460
1.1	1423
1.10833	1383
1.11667	1364
1.125	1351
1.13333	1347
1.14167	1344
1.15	1338
1.15833	1322
1.16667	1310
1.175	1292
1.18333	1283
1.19167	1276
1.2	1278
1.20833	1288
1.21667	1295
1.225	1301
1.23333	1303
1.24167	1291
1.25	1277
1.25833	1256
1.26667	1242
1.275	1233
1.28333	1234
1.29167	1244
1.3	1255
1.30833	1268
1.31667	1274
1.325	1267
1.33333	1254
1.34167	1230
1.35	1209
1.35833	1182
1.36667	1169
1.375	1155
1.38333	1145
1.39167	1133
1.4	1122
1.40833	1096
1.41667	1074
1.425	1039
1.43333	1018
1.44167	990
1.45	977
1.45833	970
1.46667	969
1.475	977
1.48333	984
1.49167	993
1.5	996
1.50833	999
1.51667	1001
1.525	1005
1.53333	1013
1.54167	1036
1.55	1062
1.55833	1105
1.56667	1135
1.575	1174
1.58333	1196
1.59167	1216
1.6	1220
1.60833	1220
1.61667	1220
1.625	1223
1.63333	1230
1.64167	1244
1.65	1251
1.65833	1257
1.66667	1255
1.675	1235
1.68333	1215
1.69167	1179
1.7	1153
1.70833	1122
1.71667	1105
1.725	1096
1.73333	1098
1.74167	1106
1.75	1105
1.75833	1100
1.76667	1087
1.775	1063
1.78333	1047
1.79167	1022
1.8	1011
1.80833	1008
1.81667	1011
1.825	1013
1.83333	1008
1.84167	989
1.85	967
1.85833	921
1.86667	884
1.875	831
1.88333	801
1.89167	759
1.9	739
1.90833	714
1.91667	698
1.925	669
1.93333	646
1.94167	607
1.95	577
1.95833	540
1.96667	519
1.975	506
1.98333	504
1.99167	515
2	525
2.00833	543
2.01667	555
2.025	573
2.03333	583
2.04167	598
2.05	610
2.05833	633
2.06667	651
2.075	682
2.08333	701
2.09167	730
2.1	744
2.10833	753
2.11667	752
2.125	742
2.13333	736
2.14167	733
2.15	737
2.15833	761
2.16667	782
2.175	820
2.18333	844
2.19167	879
2.2	894
2.20833	914
2.21667	924
2.225	942
2.23333	960
2.24167	998
2.25	1031
2.25833	1095
2.26667	1142
2.275	1224
2.28333	1285
2.29167	1389
2.3	1471
2.30833	1628
2.31667	1767
2.325	2035
2.33333	2261
2.34167	2671
2.35	2997
2.35833	3563
2.36667	3989
2.375	4705
2.38333	5226
2.39167	6080
2.4	6693
2.40833	7670
2.41667	8363
2.425	9485
2.43333	10352
2.44167	12092
2.45	13915
2.45833	18846
2.46667	24859
2.475	41359
2.48333	60026
2.49167	105168
2.5	149804
2.50833	242519
2.51667	321734
2.525	462776
2.53333	566306
2.54167	723390
2.55	820709
2.55833	942203
2.56667	1000791
2.575	1049471
2.58333	1055351
2.59167	1027941
2.6	989495
2.60833	909963
2.61667	847578
2.625	748014
2.63333	681641
2.64167	586843
2.65	528640
2.65833	449932
2.66667	403117
2.675	340134
2.68333	302024
2.69167	248812
2.7	215115
2.70833	166104
2.71667	134215
2.725	87590
2.73333	57685
2.74167	15287
2.75	-10800
2.75833	-46102
2.76667	-66821
2.775	-93605
2.78333	-108595
2.79167	-126820
2.8	-135879
2.80833	-143846
2.81667	-144167
2.825	-133726
2.83333	-116561
2.84167	-69072
2.85	-18801
2.85833	91475
2.86667	190907
2.875	379855
2.88333	529242
2.89167	777269
2.9	948374
2.90833	1145528
2.91667	1145550
2.925	1145547
2.93333	1145544
2.94167	1145545
2.95	1145545
2.95833	1145543
2.96667	1145546
2.975	1145545
2.98333	1145544
2.99167	1145542
3	1145544
3.00833	1145543
3.01667	1145543
3.025	1145542
3.03333	1145544
3.04167	1145543
3.05	1145542
3.05833	1145541
3.06667	1145541
3.075	1145541
3.08333	1145541
3.09167	1145541
3.1	1145540
3.10833	1145543
3.11667	1145545
3.125	1145546
3.13333	1145544
3.14167	1145546
3.15	1145544
3.15833	1145547
3.16667	1145547
3.175	1145548
3.18333	1145543
3.19167	1145547
3.2	1145544
3.20833	1145548
3.21667	1145547
3.225	1121577
3.23333	992809
3.24167	789491
3.25	665648
3.25833	505679
3.26667	418314
3.275	315305
3.28333	263392
3.29167	205975
3.3	178582
3.30833	149468
3.31667	135975
3.325	121747
3.33333	115056
3.34167	107664
3.35	103908
3.35833	99328
3.36667	96730
3.375	93262
3.38333	91154
3.39167	88224
3.4	86396
3.40833	83822
3.41667	82203
3.425	79896
3.43333	78426
3.44167	76296
3.45	74914
3.45833	72875
3.46667	71530
3.475	69527
3.48333	68197
3.49167	66212
3.5	64902
3.50833	62961
3.51667	61695
3.525	59855
3.53333	58672
3.54167	56973
3.55	55893
3.55833	54349
3.56667	53367
3.575	51953
3.58333	51044
3.59167	49734
3.6	48891
3.60833	47679
3.61667	46909
3.625	45819
3.63333	45142
3.64167	44207
3.65	43649
3.65833	42948
3.66667	42599
3.675	42334
3.68333	42404
3.69167	43054
3.7	43999
3.70833	46514
3.71667	49156
3.725	55031
3.73333	60467
3.74167	71224
3.75	80171
3.75833	95998
3.76667	107755
3.775	126154
3.78333	138120
3.79167	154190
3.8	162834
3.80833	171630
3.81667	174329
3.825	173473
3.83333	169825
3.84167	160450
3.85	152173
3.85833	137804
3.86667	127549
3.875	112099
3.88333	102207
3.89167	88526
3.9	80381
3.90833	69774
3.91667	63778
3.925	56292
3.93333	52214
3.94167	47261
3.95	44617
3.95833	41443
3.96667	39757
3.975	37717
3.98333	36609
3.99167	35228
4	34441
4.00833	33409
4.01667	32787
4.025	31929
4.03333	31394
4.04167	30641
4.05	30167
4.05833	29502
4.06667	29090
4.075	28507
4.08333	28137
4.09167	27606
4.1	27260
4.10833	26748
4.11667	26410
4.125	25917
4.13333	25597
4.14167	25143
4.15	24856
4.15833	24448
4.16667	24187
4.175	23808
4.18333	23560
4.19167	23194
4.2	22960
4.20833	22645
4.21667	22466
4.225	22281
4.23333	22221
4.24167	22234
4.25	22313
4.25833	22524
4.26667	22712
4.275	23030
4.28333	23241
4.29167	23534
4.3	23694
4.30833	23878
4.31667	23958
4.325	24018
4.33333	24022
4.34167	23983
4.35	23931
4.35833	23809
4.36667	23698
4.375	23485
4.38333	23309
4.39167	22991
4.4	22746
4.40833	22332
4.41667	22034
4.425	21560
4.43333	21232
4.44167	20730
4.45	20389
4.45833	19878
4.46667	19538
4.475	19042
4.48333	18723
4.49167	18268
4.5	17987
4.50833	17604
4.51667	17372
4.525	17060
4.53333	16872
4.54167	16612
4.55	16449
4.55833	16226
4.56667	16088
4.575	15909
4.58333	15804
4.59167	15684
4.6	15625
4.60833	15566
4.61667	15549
4.625	15544
4.63333	15556
4.64167	15606
4.65	15660
4.65833	15784
4.66667	15897
4.675	16111
4.68333	16283
4.69167	16555
4.7	16741
4.70833	16996
4.71667	17140
4.725	17293
4.73333	17349
4.74167	17363
4.75	17326
4.75833	17207
4.76667	17092
4.775	16871
4.78333	16695
4.79167	16401
4.8	16185
4.80833	15841
4.81667	15600
4.825	15235
4.83333	14999
4.84167	14659
4.85	14449
4.85833	14163
4.86667	13994
4.875	13763
4.88333	13628
4.89167	13437
4.9	13325
4.90833	13172
4.91667	13081
4.925	12968
4.93333	12904
4.94167	12828
4.95	12788
4.95833	12743
4.96667	12719
4.975	12686
4.98333	12661
4.99167	12622
5	12589
5.00833	12539
5.01667	12508
5.025	12465
5.03333	12439
5.04167	12407
5.05	12388
5.05833	12356
5.06667	12331
5.075	12283
5.08333	12246
5.09167	12187
5.1	12150
5.10833	12098
5.11667	12073
5.125	12041
5.13333	12025
5.14167	12002
5.15	11982
5.15833	11943
5.16667	11910
5.175	11844
5.18333	11798
5.19167	11730
5.2	11689
5.20833	11633
5.21667	11598
5.225	11550
5.23333	11512
5.24167	11449
5.25	11398
5.25833	11314
5.26667	11258
5.275	11177
5.28333	11128
5.29167	11065
5.3	11028
5.30833	10978
5.31667	10944
5.325	10891
5.33333	10855
5.34167	10794
5.35	10755
5.35833	10701
5.36667	10668
5.375	10634
5.38333	10614
5.39167	10594
5.4	10582
5.40833	10560
5.41667	10538
5.425	10504
5.43333	10474
5.44167	10423
5.45	10388
5.45833	10339
5.46667	10310
5.475	10270
5.48333	10246
5.49167	10209
5.5	10179
5.50833	10136
5.51667	10110
5.525	10088
5.53333	10093
5.54167	10153
5.55	10238
5.55833	10458
5.56667	10676
5.575	11126
5.58333	11512
5.59167	12221
5.6	12770
5.60833	13682
5.61667	14325
5.625	15304
5.63333	15925
5.64167	16769
5.65	17236
5.65833	17753
5.66667	17958
5.675	18038
5.68333	17942
5.69167	17597
5.7	17254
5.70833	16614
5.71667	16134
5.725	15376
5.73333	14863
5.74167	14114
5.75	13638
5.75833	12963
5.76667	12545
5.775	11966
5.78333	11612
5.79167	11141
5.8	10862
5.80833	10513
5.81667	10317
5.825	10089
5.83333	9968
5.84167	9832
5.85	9761
5.85833	9681
5.86667	9641
5.875	9598
5.88333	9582
5.89167	9571
5.9	9576
5.90833	9591
5.91667	9603
5.925	9611
5.93333	9605
5.94167	9578
5.95	9546
5.95833	9477
5.96667	9421
5.975	9340
5.98333	9283
5.99167	9205
6	9158
6.00833	9095
6.01667	9053
6.025	8992
6.03333	8950
6.04167	8893
6.05	8860
6.05833	8828
6.06667	8827
6.075	8862
6.08333	8919
6.09167	9059
6.1	9199
6.10833	9475
6.11667	9709
6.125	10141
6.13333	10480
6.14167	11052
6.15	11467
6.15833	12108
6.16667	12528
6.175	13111
6.18333	13442
6.19167	13822
6.2	13984
6.20833	14072
6.21667	14030
6.225	13827
6.23333	13617
6.24167	13210
6.25	12900
6.25833	12402
6.26667	12059
6.275	11544
6.28333	11208
6.29167	10719
6.3	10410
6.30833	9973
6.31667	9708
6.325	9350
6.33333	9144
6.34167	8882
6.35	8732
6.35833	8540
6.36667	8426
6.375	8268
6.38333	8169
6.39167	8021
6.4	7928
6.40833	7800
6.41667	7725
6.425	7634
6.43333	7584
6.44167	7520
6.45	7480
6.45833	7422
6.46667	7381
6.475	7310
6.48333	7263
6.49167	7198
6.5	7157
6.50833	7117
6.51667	7100
6.525	7085
6.53333	7084
6.54167	7085
6.55	7084
6.55833	7078
6.56667	7071
6.575	7067
6.58333	7063
6.59167	7066
6.6	7070
6.60833	7084
6.61667	7093
6.625	7101
6.63333	7103
6.64167	7097
6.65	7089
6.65833	7089
6.66667	7098
6.675	7162
6.68333	7258
6.69167	7540
6.7	7871
6.70833	8708
6.71667	9593
6.725	11638
6.73333	13636
6.74167	17892
6.75	21745
6.75833	29321
6.76667	35672
6.775	47208
6.78333	56151
6.79167	71141
6.8	81873
6.80833	98422
6.81667	109295
6.825	124562
6.83333	133605
6.84167	144851
6.85	150539
6.85833	156125
6.86667	157869
6.875	157672
6.88333	155847
6.89167	150982
6.9	146591
6.90833	138769
6.91667	132993
6.925	123904
6.93333	117758
6.94167	108687
6.95	102855
6.95833	94564
6.96667	89384
6.975	82176
6.98333	77738
6.99167	71623
7	67888
7.00833	62763
7.01667	59647
7.025	55385
7.03333	52803
7.04167	49276
7.05	47131
7.05833	44196
7.06667	42406
7.075	39939
7.08333	38430
7.09167	36352
7.1	35085
7.10833	33348
7.11667	32293
7.125	30848
7.13333	29965
7.14167	28752
7.15	28002
7.15833	26957
7.16667	26305
7.175	25389
7.18333	24819
7.19167	24019
7.2	23524
7.20833	22836
7.21667	22411
7.225	21816
7.23333	21443
7.24167	20917
7.25	20583
7.25833	20102
7.26667	19795
7.275	19367
7.28333	19101
7.29167	18742
7.3	18530
7.30833	18270
7.31667	18138
7.325	18010
7.33333	17980
7.34167	18028
7.35	18128
7.35833	18383
7.36667	18627
7.375	19094
7.38333	19474
7.39167	20137
7.4	20636
7.40833	21494
7.41667	22154
7.425	23322
7.43333	24247
7.44167	25891
7.45	27158
7.45833	29256
7.46667	30714
7.475	32816
7.48333	34035
7.49167	35386
7.5	35867
7.50833	35861
7.51667	35361
7.525	33935
7.53333	32612
7.54167	30242
7.55	28513
7.55833	25871
7.56667	24159
7.575	21765
7.58333	20320
7.59167	18407
7.6	17300
7.60833	15887
7.61667	15091
7.625	14101
7.63333	13556
7.64167	12889
7.65	12528
7.65833	12083
7.66667	11839
7.675	11524
7.68333	11340
7.69167	11093
7.7	10942
7.70833	10741
7.71667	10625
7.725	10476
7.73333	10393
7.74167	10291
7.75	10232
7.75833	10150
7.76667	10096
7.775	10012
7.78333	9949
7.79167	9857
7.8	9799
7.80833	9722
7.81667	9678
7.825	9633
7.83333	9610
7.84167	9601
7.85	9609
7.85833	9652
7.86667	9707
7.875	9837
7.88333	9964
7.89167	10225
7.9	10446
7.90833	10844
7.91667	11144
7.925	11617
7.93333	11931
7.94167	12365
7.95	12611
7.95833	12892
7.96667	13008
7.975	13077
7.98333	13055
7.99167	12926
8	12787
8.00833	12516
8.01667	12301
8.025	11942
8.03333	11679
8.04167	11275
8.05	10998
8.05833	10589
8.06667	10328
8.075	9956
8.08333	9724
8.09167	9402
8.1	9200
8.10833	8915
8.11667	8727
8.125	8455
8.13333	8276
8.14167	8020
8.15	7861
8.15833	7643
8.16667	7514
8.175	7351
8.18333	7254
8.19167	7126
8.2	7045
8.20833	6926
8.21667	6847
8.225	6729
8.23333	6662
8.24167	6573
8.25	6526
8.25833	6476
8.26667	6456
8.275	6430
8.28333	6417
8.29167	6396
8.3	6380
8.30833	6350
8.31667	6331
8.325	6307
8.33333	6294
8.34167	6287
8.35	6285
8.35833	6289
8.36667	6289
8.375	6284
8.38333	6274
8.39167	6249
8.4	6227
8.40833	6191
8.41667	6169
8.425	6147
8.43333	6139
8.44167	6147
8.45	6167
8.45833	6218
8.46667	6273
8.475	6386
8.48333	6485
8.49167	6682
8.5	6847
8.50833	7149
8.51667	7383
8.525	7781
8.53333	8068
8.54167	8515
8.55	8814
8.55833	9242
8.56667	9502
8.575	9849
8.58333	10042
8.59167	10278
8.6	10390
8.60833	10497
8.61667	10520
8.625	10485
8.63333	10408
8.64167	10224
8.65	10053
8.65833	9739
8.66667	9499
8.675	9117
8.68333	8854
8.69167	8463
8.7	8212
8.70833	7847
8.71667	7612
8.725	7272
8.73333	7051
8.74167	6728
8.75	6524
8.75833	6237
8.76667	6064
8.775	5832
8.78333	5698
8.79167	5524
8.8	5422
8.80833	5277
8.81667	5187
8.825	5057
8.83333	4978
8.84167	4875
8.85	4826
8.85833	4785
8.86667	4782
8.875	4811
8.88333	4850
8.89167	4932
8.9	4993
8.90833	5088
8.91667	5148
8.925	5230
8.93333	5279
8.94167	5342
8.95	5379
8.95833	5427
8.96667	5451
8.975	5475
8.98333	5479
8.99167	5468
9	5448
9.00833	5406
9.01667	5370
9.025	5311
9.03333	5273
9.04167	5221
9.05	5189
9.05833	5148
9.06667	5118
9.075	5077
9.08333	5042
9.09167	4990
9.1	4951
9.10833	4893
9.11667	4861
9.125	4824
9.13333	4809
9.14167	4801
9.15	4799
9.15833	4804
9.16667	4805
9.175	4799
9.18333	4794
9.19167	4790
9.2	4792
9.20833	4806
9.21667	4829
9.225	4868
9.23333	4902
9.24167	4952
9.25	4978
9.25833	5007
9.26667	5022
9.275	5037
9.28333	5047
9.29167	5072
9.3	5094
9.30833	5141
9.31667	5178
9.325	5235
9.33333	5268
9.34167	5308
9.35	5326
9.35833	5342
9.36667	5349
9.375	5362
9.38333	5374
9.39167	5406
9.4	5434
9.40833	5480
9.41667	5510
9.425	5550
9.43333	5571
9.44167	5595
9.45	5610
9.45833	5631
9.46667	5646
9.475	5674
9.48333	5697
9.49167	5725
9.5	5739
9.50833	5750
9.51667	5748
9.525	5729
9.53333	5704
9.54167	5666
9.55	5638
9.55833	5601
9.56667	5579
9.575	5553
9.58333	5538
9.59167	5508
9.6	5481
9.60833	5432
9.61667	5391
9.625	5325
9.63333	5276
9.64167	5211
9.65	5170
9.65833	5120
9.66667	5092
9.675	5053
9.68333	5029
9.69167	4984
9.7	4954
9.70833	4909
9.71667	4886
9.725	4870
9.73333	4880
9.74167	4926
9.75	4977
9.75833	5086
9.76667	5175
9.775	5320
9.78333	5420
9.79167	5576
9.8	5682
9.80833	5846
9.81667	5956
9.825	6127
9.83333	6240
9.84167	6398
9.85	6489
9.85833	6592
9.86667	6632
9.875	6656
9.88333	6640
9.89167	6595
9.9	6550
9.90833	6467
9.91667	6407
9.925	6308
9.93333	6236
9.94167	6114
9.95	6021
9.95833	5870
9.96667	5759
9.975	5592
9.98333	5483
9.99167	5335
10	5245
10.0083	5125
10.0167	5048
10.025	4937
10.0333	4860
10.0417	4747
10.05	4670
10.0583	4559
10.0667	4490
10.075	4400
10.0833	4352
10.0917	4293
10.1	4265
10.1083	4223
10.1167	4192
10.125	4146
10.1333	4107
10.1417	4042
10.15	3992
10.1583	3919
10.1667	3867
10.175	3793
10.1833	3744
10.1917	3665
10.2	3609
10.2083	3519
10.2167	3451
10.225	3345
10.2333	3273
10.2417	3174
10.25	3112
10.2583	3037
10.2667	2998
10.275	2958
10.2833	2936
10.2917	2905
10.3	2883
10.3083	2845
10.3167	2812
10.325	2767
10.3333	2737
10.3417	2709
10.35	2703
10.3583	2712
10.3667	2729
10.375	2768
10.3833	2804
10.3917	2868
10.4	2924
10.4083	3042
10.4167	3154
10.425	3390
10.4333	3608
10.4417	4019
10.45	4358
10.4583	4967
10.4667	5440
10.475	6249
10.4833	6856
10.4917	7884
10.5	8646
10.5083	9907
10.5167	10824
10.525	12297
10.5333	13326
10.5417	14905
10.55	15958
10.5583	17493
10.5667	18465
10.575	19819
10.5833	20638
10.5917	21729
10.6	22355
10.6083	23144
10.6167	23567
10.625	24037
10.6333	24244
10.6417	24400
10.65	24405
10.6583	24276
10.6667	24118
10.675	23781
10.6833	23508
10.6917	23042
10.7	22699
10.7083	22157
10.7167	21773
10.725	21176
10.7333	20766
10.7417	20132
10.75	19702
10.7583	19057
10.7667	18633
10.775	18017
10.7833	17618
10.7917	17046
10.8	16679
10.8083	16149
10.8167	15803
10.825	15292
10.8333	14952
10.8417	14452
10.85	14120
10.8583	13638
10.8667	13324
10.875	12870
10.8833	12574
10.8917	12140
10.9	11851
10.9083	11419
10.9167	11130
10.925	10699
10.9333	10417
10.9417	10012
10.95	9759
10.9583	9415
10.9667	9204
10.975	8916
10.9833	8737
10.9917	8484
11	8319
11.0083	8079
11.0167	7926
11.025	7715
11.0333	7588
11.0417	7420
11.05	7320
11.0583	7188
11.0667	7100
11.075	6964
11.0833	6867
11.0917	6707
11.1	6594
11.1083	6426
11.1167	6321
11.125	6176
11.1333	6092
11.1417	5975
11.15	5900
11.1583	5789
11.1667	5708
11.175	5576
11.1833	5482
11.1917	5334
11.2	5235
11.2083	5094
11.2167	5009
11.225	4895
11.2333	4824
11.2417	4728
11.25	4669
11.2583	4579
11.2667	4523
11.275	4445
11.2833	4401
11.2917	4348
11.3	4325
11.3083	4308
11.3167	4303
11.325	4310
11.3333	4314
11.3417	4319
11.35	4317
11.3583	4313
11.3667	4306
11.375	4303
11.3833	4306
11.3917	4327
11.4	4349
11.4083	4386
11.4167	4414
11.425	4450
11.4333	4467
11.4417	4469
11.45	4463
11.4583	4443
11.4667	4422
11.475	4394
11.4833	4379
11.4917	4362
11.5	4350
11.5083	4332
11.5167	4313
11.525	4271
11.5333	4239
11.5417	4187
11.55	4153
11.5583	4109
11.5667	4087
11.575	4066
11.5833	4060
11.5917	4059
11.6	4070
11.6083	4126
11.6167	4211
11.625	4474
11.6333	4784
11.6417	5536
11.65	6264
11.6583	7736
11.6667	8957
11.675	11077
11.6833	12600
11.6917	14873
11.7	16261
11.7083	17969
11.7167	18774
11.725	19391
11.7333	19395
11.7417	18829
11.75	18126
11.7583	16701
11.7667	15581
11.775	13779
11.7833	12565
11.7917	10815
11.8	9737
11.8083	8300
11.8167	7473
11.825	6428
11.8333	5857
11.8417	5161
11.85	4787
11.8583	4336
11.8667	4092
11.875	3790
11.8833	3626
11.8917	3426
11.9	3318
11.9083	3190
11.9167	3124
11.925	3048
11.9333	3004
11.9417	2942
11.95	2893
11.9583	2806
11.9667	2738
11.975	2619
11.9833	2540
11.9917	2421
12	2348
12.0083	2251
12.0167	2192
12.025	2110
12.0333	2057
12.0417	1972
12.05	1912
12.0583	1822
12.0667	1760
12.075	1679
12.0833	1631
12.0917	1577
12.1	1553
12.1083	1520
12.1167	1503
12.125	1471
12.1333	1441
12.1417	1389
12.15	1347
12.1583	1288
12.1667	1252
12.175	1213
12.1833	1195
12.1917	1175
12.2	1162
12.2083	1138
12.2167	1116
12.225	1069
12.2333	1033
12.2417	980
12.25	949
12.2583	915
12.2667	899
12.275	888
12.2833	880
12.2917	864
12.3	846
12.3083	808
12.3167	777
12.325	730
12.3333	703
12.3417	671
12.35	661
12.3583	655
12.3667	659
12.375	669
12.3833	670
12.3917	669
12.4	663
12.4083	650
12.4167	641
12.425	635
12.4333	637
12.4417	644
12.45	650
12.4583	659
12.4667	664
12.475	665
12.4833	661
12.4917	652
12.5	644
12.5083	639
12.5167	643
12.525	657
12.5333	675
12.5417	708
12.55	731
12.5583	768
12.5667	783
12.575	797
12.5833	801
12.5917	800
12.6	799
12.6083	803
12.6167	812
12.625	833
12.6333	847
12.6417	866
12.65	870
12.6583	861
12.6667	845
12.675	813
12.6833	792
12.6917	765
12.7	756
12.7083	758
12.7167	764
12.725	778
12.7333	780
12.7417	777
12.75	769
12.7583	756
12.7667	750
12.775	751
12.7833	759
12.7917	780
12.8	795
12.8083	811
12.8167	812
12.825	787
12.8333	755
12.8417	692
12.85	641
12.8583	567
12.8667	525
12.875	472
12.8833	444
12.8917	405
12.9	381
12.9083	343
12.9167	313
12.925	265
12.9333	237
12.9417	198
12.95	181
12.9583	168
12.9667	168
12.975	175
12.9833	182
12.9917	185
13	178
13.0083	160
13.0167	144
13.025	121
13.0333	110
13.0417	98
13.05	98
13.0583	107
13.0667	112
13.075	123
13.0833	120
13.0917	110
13.1	96
13.1083	73
13.1167	59
13.125	45
13.1333	44
13.1417	54
13.15	65
13.1583	78
13.1667	87
13.175	84
13.1833	75
13.1917	53
13.2	33
13.2083	12
13.2167	5
13.225	2
13.2333	10
13.2417	25
13.25	34
13.2583	40
13.2667	39
13.275	22
13.2833	7
13.2917	-18
13.3	-30
13.3083	-41
13.3167	-39
13.325	-33
13.3333	-28
13.3417	-27
13.35	-32
13.3583	-54
13.3667	-72
13.375	-99
13.3833	-110
13.3917	-118
13.4	-110
13.4083	-90
13.4167	-78
13.425	-57
13.4333	-51
13.4417	-50
13.45	-54
13.4583	-60
13.4667	-63
13.475	-50
13.4833	-36
13.4917	-3
13.5	20
13.5083	52
13.5167	66
13.525	75
13.5333	70
13.5417	62
13.55	57
13.5583	59
13.5667	68
13.575	105
13.5833	143
13.5917	223
13.6	295
13.6083	433
13.6167	553
13.625	783
13.6333	979
13.6417	1344
13.65	1641
13.6583	2174
13.6667	2581
13.675	3260
13.6833	3750
13.6917	4527
13.7	5059
13.7083	5865
13.7167	6398
13.725	7180
13.7333	7678
13.7417	8390
13.75	8829
13.7583	9420
13.7667	9763
13.775	10191
13.7833	10411
13.7917	10639
13.8	10730
13.8083	10779
13.8167	10763
13.825	10680
13.8333	10589
13.8417	10411
13.85	10265
13.8583	10001
13.8667	9796
13.875	9448
13.8833	9193
13.8917	8789
13.9	8513
13.9083	8100
13.9167	7829
13.925	7430
13.9333	7173
13.9417	6783
13.95	6527
13.9583	6133
13.9667	5871
13.975	5482
13.9833	5235
13.9917	4887
14	4675
14.0083	4386
14.0167	4212
14.025	3969
14.0333	3814
14.0417	3583
14.05	3429
14.0583	3201
14.0667	3054
14.075	2852
14.0833	2729
14.0917	2564
14.1	2466
14.1083	2334
14.1167	2250
14.125	2128
14.1333	2048
14.1417	1931
14.15	1862
14.1583	1765
14.1667	1708
14.175	1645
14.1833	1610
14.1917	1572
14.2	1550
14.2083	1517
14.2167	1494
14.225	1448
14.2333	1417
14.2417	1370
14.25	1341
14.2583	1310
14.2667	1293
14.275	1279
14.2833	1274
14.2917	1263
14.3	1252
14.3083	1230
14.3167	1205
14.325	1162
14.3333	1131
14.3417	1089
14.35	1065
14.3583	1042
14.3667	1029
14.375	1013
14.3833	1000
14.3917	972
14.4	941
14.4083	887
14.4167	846
14.425	787
14.4333	752
14.4417	714
14.45	695
14.4583	674
14.4667	659
14.475	628
14.4833	599
14.4917	549
14.5	509
14.5083	452
14.5167	423
14.525	390
14.5333	377
14.5417	365
14.55	357
14.5583	333
14.5667	308
14.575	259
14.5833	222
14.5917	167
14.6	137
14.6083	107
14.6167	97
14.625	91
14.6333	90
14.6417	83
14.65	72
14.6583	48
14.6667	25
14.675	-4
14.6833	-21
14.6917	-30
14.7	-26
14.7083	-13
14.7167	1
14.725	25
14.7333	36
14.7417	47
14.75	53
14.7583	59
14.7667	65
14.775	83
14.7833	101
14.7917	133
14.8	160
14.8083	197
14.8167	218
14.825	233
14.8333	234
14.8417	222
14.85	209
14.8583	184
14.8667	170
14.875	156
14.8833	150
14.8917	145
14.9	138
14.9083	122
14.9167	105
14.925	67
14.9333	36
14.9417	-8
14.95	-35
14.9583	-66
14.9667	-75
14.975	-81
14.9833	-79
14.9917	-75
15	-75
15.0083	-78
15.0167	-81
15.025	-81
15.0333	-74
15.0417	-52
15.05	-23
15.0583	26
15.0667	64
15.075	118
15.0833	146
15.0917	170
15.1	178
15.1083	175
15.1167	171
15.125	166
15.1333	163
15.1417	165
15.15	164
15.1583	150
15.1667	131
15.175	84
15.1833	42
15.1917	-23
15.2	-66
15.2083	-123
15.2167	-145
15.225	-163
15.2333	-168
15.2417	-167
15.25	-167
15.2583	-175
15.2667	-186
15.275	-207
15.2833	-221
15.2917	-238
15.3	-244
15.3083	-239
15.3167	-233
15.325	-221
15.3333	-217
15.3417	-215
15.35	-222
15.3583	-234
15.3667	-247
15.375	-262
15.3833	-270
15.3917	-271
15.4	-266
15.4083	-250
15.4167	-239
15.425	-230
15.4333	-226
15.4417	-233
15.45	-241
15.4583	-249
15.4667	-247
15.475	-216
15.4833	-166
15.4917	-16
15.5	152
15.5083	559
15.5167	968
15.525	1847
15.5333	2645
15.5417	4206
15.55	5490
15.5583	7751
15.5667	9421
15.575	12033
15.5833	13740
15.5917	16061
15.6	17339
15.6083	18721
15.6167	19229
15.625	19356
15.6333	19039
15.6417	18047
15.65	17109
15.6583	15424
15.6667	14188
15.675	12277
15.6833	11017
15.6917	9220
15.7	8113
15.7083	6614
15.7167	5739
15.725	4612
15.7333	3983
15.7417	3205
15.75	2786
15.7583	2276
15.7667	1999
15.775	1653
15.7833	1456
15.7917	1207
15.8	1062
15.8083	880
15.8167	781
15.825	668
15.8333	611
15.8417	540
15.85	501
15.8583	443
15.8667	403
15.875	338
15.8833	290
15.8917	222
15.9	182
15.9083	132
15.9167	108
15.925	82
15.9333	69
15.9417	53
15.95	41
15.9583	14
15.9667	-5
15.975	-39
15.9833	-59
15.9917	-78
16	-78
16.0083	-55
16.0167	-25
16.025	40
16.0333	93
16.0417	183
16.05	241
16.0583	330
16.0667	389
16.075	471
16.0833	528
16.0917	608
16.1	660
16.1083	726
16.1167	761
16.125	796
16.1333	802
16.1417	793
16.15	777
16.1583	746
16.1667	727
16.175	707
16.1833	701
16.1917	703
16.2	706
16.2083	704
16.2167	694
16.225	667
16.2333	641
16.2417	602
16.25	574
16.2583	548
16.2667	537
16.275	533
16.2833	536
16.2917	532
16.3	522
16.3083	495
16.3167	473
16.325	436
16.3333	417
16.3417	395
16.35	390
16.3583	395
16.3667	401
16.375	404
16.3833	399
16.3917	382
16.4	359
16.4083	315
16.4167	286
16.425	249
16.4333	230
16.4417	209
16.45	196
16.4583	177
16.4667	160
16.475	122
16.4833	91
16.4917	34
16.5	-7
16.5083	-64
16.5167	-96
16.525	-140
16.5333	-162
16.5417	-188
16.55	-206
16.5583	-235
16.5667	-260
16.575	-298
16.5833	-326
16.5917	-367
16.6	-389
16.6083	-411
16.6167	-420
16.625	-418
16.6333	-417
16.6417	-416
16.65	-423
[truncated: 3,402 more rows]

[truncated: 27 more sheets: Ileal digesta 35, Ileal 46, Diet Phy500, Liver 7A, Liver 7B, Liver 13A, Liver 13B, Liver 23A, Liver 23B, Liver 26A, Liver 26B, Liver 35A, Liver 35B, Liver 46A, Liver 46B, Kidney 7A, Kidney 7B, Kidney 13A, Kidney 13B, Kidney 23A …]
