# Supplementary material for: Phytase dose-dependent response of kidney inositol phosphate levels in poultry
Source: PLoS One. 2022 Oct 19;17(10):e0275742. doi: 10.1371/journal.pone.0275742 (PMC9581429; doi:10.1371/journal.pone.0275742)
Supplement: S1 Data — (ZIP) [file pone.0275742.s001.zip › Data/Phy6000.xls]

## Sheet: Gizzard digesta 01
min	Intensity
0	-2465
0.00833333	-1238
0.0166667	-15
0.025	-13
0.0333333	-21
0.0416667	-29
0.05	-31
0.0583333	-26
0.0666667	-13
0.075	-2
0.0833333	12
0.0916667	22
0.1	28
0.108333	30
0.116667	27
0.125	26
0.133333	29
0.141667	36
0.15	53
0.158333	68
0.166667	86
0.175	97
0.183333	104
0.191667	106
0.2	104
0.208333	103
0.216667	103
0.225	108
0.233333	124
0.241667	139
0.25	158
0.258333	169
0.266667	175
0.275	176
0.283333	165
0.291667	159
0.3	149
0.308333	147
0.316667	148
0.325	154
0.333333	165
0.341667	172
0.35	177
0.358333	179
0.366667	178
0.375	177
0.383333	172
0.391667	173
0.4	183
0.408333	196
0.416667	231
0.425	267
0.433333	342
0.441667	413
0.45	545
0.458333	658
0.466667	851
0.475	997
0.483333	1232
0.491667	1396
0.5	1637
0.508333	1794
0.516667	2013
0.525	2142
0.533333	2303
0.541667	2394
0.55	2486
0.558333	2526
0.566667	2551
0.575	2552
0.583333	2524
0.591667	2499
0.6	2443
0.608333	2399
0.616667	2332
0.625	2289
0.633333	2225
0.641667	2192
0.65	2154
0.658333	2140
0.666667	2137
0.675	2142
0.683333	2161
0.691667	2174
0.7	2189
0.708333	2194
0.716667	2192
0.725	2181
0.733333	2162
0.741667	2149
0.75	2130
0.758333	2118
0.766667	2101
0.775	2089
0.783333	2063
0.791667	2042
0.8	2006
0.808333	1980
0.816667	1938
0.825	1915
0.833333	1884
0.841667	1868
0.85	1853
0.858333	1847
0.866667	1834
0.875	1823
0.883333	1798
0.891667	1778
0.9	1743
0.908333	1722
0.916667	1689
0.925	1674
0.933333	1654
0.941667	1646
0.95	1633
0.958333	1626
0.966667	1608
0.975	1595
0.983333	1574
0.991667	1559
1	1540
1.00833	1532
1.01667	1526
1.025	1524
1.03333	1526
1.04167	1529
1.05	1530
1.05833	1525
1.06667	1516
1.075	1510
1.08333	1497
1.09167	1489
1.1	1481
1.10833	1481
1.11667	1482
1.125	1486
1.13333	1488
1.14167	1483
1.15	1469
1.15833	1455
1.16667	1428
1.175	1413
1.18333	1388
1.19167	1376
1.2	1361
1.20833	1357
1.21667	1351
1.225	1345
1.23333	1332
1.24167	1317
1.25	1291
1.25833	1274
1.26667	1249
1.275	1238
1.28333	1226
1.29167	1223
1.3	1220
1.30833	1217
1.31667	1208
1.325	1197
1.33333	1173
1.34167	1161
1.35	1138
1.35833	1129
1.36667	1122
1.375	1120
1.38333	1121
1.39167	1122
1.4	1121
1.40833	1116
1.41667	1103
1.425	1092
1.43333	1080
1.44167	1074
1.45	1072
1.45833	1077
1.46667	1086
1.475	1094
1.48333	1105
1.49167	1108
1.5	1108
1.50833	1104
1.51667	1099
1.525	1097
1.53333	1097
1.54167	1100
1.55	1104
1.55833	1111
1.56667	1117
1.575	1121
1.58333	1123
1.59167	1123
1.6	1118
1.60833	1116
1.61667	1114
1.625	1116
1.63333	1122
1.64167	1131
1.65	1146
1.65833	1155
1.66667	1164
1.675	1167
1.68333	1162
1.69167	1156
1.7	1142
1.70833	1132
1.71667	1118
1.725	1112
1.73333	1103
1.74167	1100
1.75	1090
1.75833	1081
1.76667	1062
1.775	1047
1.78333	1023
1.79167	1007
1.8	987
1.80833	979
1.81667	975
1.825	980
1.83333	985
1.84167	988
1.85	983
1.85833	979
1.86667	971
1.875	970
1.88333	971
1.89167	977
1.9	992
1.90833	1005
1.91667	1018
1.925	1028
1.93333	1031
1.94167	1026
1.95	1016
1.95833	1007
1.96667	1000
1.975	999
1.98333	1003
1.99167	1012
2	1028
2.00833	1041
2.01667	1058
2.025	1071
2.03333	1087
2.04167	1098
2.05	1116
2.05833	1130
2.06667	1161
2.075	1184
2.08333	1216
2.09167	1235
2.1	1254
2.10833	1264
2.11667	1268
2.125	1266
2.13333	1261
2.14167	1260
2.15	1261
2.15833	1267
2.16667	1280
2.175	1294
2.18333	1316
2.19167	1330
2.2	1355
2.20833	1372
2.21667	1400
2.225	1426
2.23333	1474
2.24167	1516
2.25	1602
2.25833	1673
2.26667	1804
2.275	1907
2.28333	2078
2.29167	2206
2.3	2417
2.30833	2574
2.31667	2832
2.325	3020
2.33333	3321
2.34167	3534
2.35	3851
2.35833	4060
2.36667	4357
2.375	4538
2.38333	4779
2.39167	4923
2.4	5129
2.40833	5282
2.41667	5661
2.425	6163
2.43333	7892
2.44167	10349
2.45	17986
2.45833	27505
2.46667	52651
2.475	79593
2.48333	140195
2.49167	196138
2.5	303887
2.50833	389683
2.51667	531626
2.525	628615
2.53333	764833
2.54167	842290
2.55	928756
2.55833	963136
2.56667	978388
2.575	965748
2.58333	918098
2.59167	871430
2.6	786960
2.60833	725369
2.61667	631313
2.625	570298
2.63333	484258
2.64167	431411
2.65	359010
2.65833	314927
2.66667	253900
2.675	215914
2.68333	162003
2.69167	127785
2.7	78892
2.70833	48068
2.71667	4899
2.725	-21518
2.73333	-57235
2.74167	-78294
2.75	-105798
2.75833	-121533
2.76667	-141602
2.775	-152891
2.78333	-167154
2.79167	-175113
2.8	-184932
2.80833	-190008
2.81667	-194682
2.825	-194902
2.83333	-187831
2.84167	-175409
2.85	-138527
2.85833	-96943
2.86667	-453
2.875	90883
2.88333	271718
2.89167	419879
2.9	673110
2.90833	852499
2.91667	1109923
2.925	1145618
2.93333	1145614
2.94167	1145612
2.95	1145612
2.95833	1145611
2.96667	1145612
2.975	1145608
2.98333	1145608
2.99167	1145610
3	1145609
3.00833	1145603
3.01667	1145605
3.025	1145603
3.03333	1145605
3.04167	1145606
3.05	1145602
3.05833	1145604
3.06667	1145606
3.075	1145604
3.08333	1145605
3.09167	1145608
3.1	1145607
3.10833	1145609
3.11667	1145602
3.125	1145602
3.13333	1145605
3.14167	1145604
3.15	1145603
3.15833	1145603
3.16667	1145600
3.175	1145603
3.18333	1145598
3.19167	1145600
3.2	1145604
3.20833	1145600
3.21667	1145601
3.225	1145601
3.23333	1145599
3.24167	1145606
3.25	1145599
3.25833	1145603
3.26667	1145604
3.275	1142741
3.28333	960667
3.29167	819943
3.3	626164
3.30833	514200
3.31667	375844
3.325	303342
3.33333	220662
3.34167	180239
3.35	136509
3.35833	115998
3.36667	94359
3.375	84305
3.38333	73581
3.39167	68425
3.4	62610
3.40833	59593
3.41667	55883
3.425	53785
3.43333	51016
3.44167	49357
3.45	47088
3.45833	45698
3.46667	43776
3.475	42598
3.48333	40962
3.49167	39957
3.5	38569
3.50833	37715
3.51667	36542
3.525	35834
3.53333	34879
3.54167	34319
3.55	33592
3.55833	33177
3.56667	32647
3.575	32334
3.58333	31902
3.59167	31614
3.6	31154
3.60833	30813
3.61667	30237
3.625	29807
3.63333	29106
3.64167	28612
3.65	27844
3.65833	27330
3.66667	26566
3.675	26075
3.68333	25382
3.69167	24953
3.7	24378
3.70833	24046
3.71667	23636
3.725	23428
3.73333	23236
3.74167	23204
3.75	23337
3.75833	23579
3.76667	24265
3.775	24998
3.78333	26640
3.79167	28174
3.8	31229
3.80833	33793
3.81667	38359
3.825	41771
3.83333	47132
3.84167	50626
3.85	55307
3.85833	57802
3.86667	60271
3.875	60945
3.88333	60462
3.89167	59198
3.9	56116
3.90833	53458
3.91667	48896
3.925	45679
3.93333	40888
3.94167	37877
3.95	33833
3.95833	31552
3.96667	28876
3.975	27649
3.98333	26715
3.99167	26721
4	27674
4.00833	28914
4.01667	31579
4.025	33785
4.03333	37498
4.04167	40058
4.05	43696
4.05833	45784
4.06667	48116
4.075	48999
4.08333	49206
4.09167	48592
4.1	46641
4.10833	44769
4.11667	41333
4.125	38790
4.13333	34827
4.14167	32227
4.15	28545
4.15833	26313
4.16667	23345
4.175	21641
4.18333	19470
4.19167	18264
4.2	16756
4.20833	15929
4.21667	14896
4.225	14325
4.23333	13614
4.24167	13217
4.25	12716
4.25833	12437
4.26667	12078
4.275	11872
4.28333	11606
4.29167	11451
4.3	11243
4.30833	11123
4.31667	10975
4.325	10893
4.33333	10809
4.34167	10774
4.35	10753
4.35833	10756
4.36667	10780
4.375	10805
4.38333	10843
4.39167	10871
4.4	10905
4.40833	10925
4.41667	10952
4.425	10972
4.43333	11015
4.44167	11050
4.45	11130
4.45833	11202
4.46667	11341
4.475	11458
4.48333	11662
4.49167	11818
4.5	12068
4.50833	12236
4.51667	12475
4.525	12615
4.53333	12770
4.54167	12826
4.55	12827
4.55833	12769
4.56667	12592
4.575	12425
4.58333	12112
4.59167	11879
4.6	11511
4.60833	11270
4.61667	10920
4.625	10705
4.63333	10409
4.64167	10230
4.65	9984
4.65833	9838
4.66667	9643
4.675	9531
4.68333	9392
4.69167	9315
4.7	9222
4.70833	9176
4.71667	9116
4.725	9081
4.73333	9025
4.74167	8991
4.75	8937
4.75833	8906
4.76667	8863
4.775	8841
4.78333	8827
4.79167	8826
4.8	8833
4.80833	8843
4.81667	8862
4.825	8878
4.83333	8899
4.84167	8915
4.85	8935
4.85833	8953
4.86667	8974
4.875	8984
4.88333	8988
4.89167	8980
4.9	8953
4.90833	8922
4.91667	8853
4.925	8797
4.93333	8695
4.94167	8621
4.95	8505
4.95833	8430
4.96667	8317
4.975	8245
4.98333	8139
4.99167	8069
5	7960
5.00833	7889
5.01667	7778
5.025	7705
5.03333	7599
5.04167	7535
5.05	7450
5.05833	7400
5.06667	7329
5.075	7287
5.08333	7221
5.09167	7179
5.1	7111
5.10833	7066
5.11667	7002
5.125	6963
5.13333	6916
5.14167	6891
5.15	6861
5.15833	6842
5.16667	6815
5.175	6796
5.18333	6755
5.19167	6727
5.2	6679
5.20833	6649
5.21667	6611
5.225	6590
5.23333	6559
5.24167	6543
5.25	6515
5.25833	6496
5.26667	6459
5.275	6432
5.28333	6389
5.29167	6360
5.3	6318
5.30833	6295
5.31667	6265
5.325	6248
5.33333	6219
5.34167	6198
5.35	6157
5.35833	6127
5.36667	6076
5.375	6043
5.38333	5996
5.39167	5969
5.4	5931
5.40833	5910
5.41667	5883
5.425	5865
5.43333	5836
5.44167	5814
5.45	5778
5.45833	5756
5.46667	5723
5.475	5707
5.48333	5688
5.49167	5682
5.5	5685
5.50833	5697
5.51667	5722
5.525	5748
5.53333	5796
5.54167	5832
5.55	5894
5.55833	5941
5.56667	6010
5.575	6058
5.58333	6123
5.59167	6163
5.6	6200
5.60833	6216
5.61667	6208
5.625	6183
5.63333	6125
5.64167	6072
5.65	5978
5.65833	5913
5.66667	5810
5.675	5746
5.68333	5649
5.69167	5584
5.7	5488
5.70833	5424
5.71667	5340
5.725	5289
5.73333	5229
5.74167	5198
5.75	5178
5.75833	5176
5.76667	5191
5.775	5211
5.78333	5254
5.79167	5294
5.8	5360
5.80833	5416
5.81667	5515
5.825	5590
5.83333	5710
5.84167	5792
5.85	5910
5.85833	5977
5.86667	6047
5.875	6070
5.88333	6070
5.89167	6046
5.9	5974
5.90833	5912
5.91667	5798
5.925	5714
5.93333	5581
5.94167	5489
5.95	5345
5.95833	5253
5.96667	5111
5.975	5019
5.98333	4891
5.99167	4810
6	4706
6.00833	4647
6.01667	4572
6.025	4533
6.03333	4482
6.04167	4452
6.05	4414
6.05833	4388
6.06667	4354
6.075	4332
6.08333	4309
6.09167	4295
6.1	4284
6.10833	4283
6.11667	4276
6.125	4273
6.13333	4259
6.14167	4243
6.15	4217
6.15833	4194
6.16667	4153
6.175	4129
6.18333	4093
6.19167	4076
6.2	4050
6.20833	4037
6.21667	4011
6.225	3992
6.23333	3960
6.24167	3936
6.25	3895
6.25833	3872
6.26667	3845
6.275	3836
6.28333	3836
6.29167	3848
6.3	3875
6.30833	3898
6.31667	3936
6.325	3967
6.33333	4017
6.34167	4055
6.35	4119
6.35833	4170
6.36667	4248
6.375	4299
6.38333	4368
6.39167	4402
6.4	4426
6.40833	4422
6.41667	4392
6.425	4353
6.43333	4278
6.44167	4222
6.45	4130
6.45833	4069
6.46667	3972
6.475	3904
6.48333	3798
6.49167	3727
6.5	3613
6.50833	3542
6.51667	3439
6.525	3378
6.53333	3300
6.54167	3256
6.55	3204
6.55833	3173
6.56667	3131
6.575	3104
6.58333	3063
6.59167	3033
6.6	2990
6.60833	2965
6.61667	2928
6.625	2910
6.63333	2887
6.64167	2876
6.65	2859
6.65833	2849
6.66667	2833
6.675	2821
6.68333	2800
6.69167	2783
6.7	2762
6.70833	2748
6.71667	2739
6.725	2734
6.73333	2736
6.74167	2736
6.75	2739
6.75833	2738
6.76667	2735
6.775	2730
6.78333	2723
6.79167	2720
6.8	2723
6.80833	2734
6.81667	2754
6.825	2774
6.83333	2817
6.84167	2861
6.85	2970
6.85833	3090
6.86667	3392
6.875	3711
6.88333	4441
6.89167	5146
6.9	6616
6.90833	7914
6.91667	10376
6.925	12377
6.93333	15881
6.94167	18506
6.95	22751
6.95833	25689
6.96667	30046
6.975	32793
6.98333	36481
6.99167	38545
7	40932
7.00833	42008
7.01667	42836
7.025	42887
7.03333	42297
7.04167	41531
7.05	39935
7.05833	38654
7.06667	36523
7.075	35029
7.08333	32750
7.09167	31248
7.1	29062
7.10833	27675
7.11667	25716
7.125	24501
7.13333	22816
7.14167	21787
7.15	20375
7.15833	19520
7.16667	18349
7.175	17635
7.18333	16645
7.19167	16035
7.2	15185
7.20833	14654
7.21667	13913
7.225	13451
7.23333	12809
7.24167	12409
7.25	11857
7.25833	11518
7.26667	11042
7.275	10751
7.28333	10341
7.29167	10086
7.3	9730
7.30833	9512
7.31667	9212
7.325	9037
7.33333	8805
7.34167	8670
7.35	8489
7.35833	8383
7.36667	8233
7.375	8136
7.38333	7997
7.39167	7908
7.4	7782
7.40833	7704
7.41667	7598
7.425	7534
7.43333	7444
7.44167	7387
7.45	7292
7.45833	7223
7.46667	7107
7.475	7021
7.48333	6883
7.49167	6789
7.5	6653
7.50833	6572
7.51667	6462
7.525	6400
7.53333	6334
7.54167	6310
7.55	6321
7.55833	6365
7.56667	6502
7.575	6646
7.58333	6931
7.59167	7157
7.6	7522
7.60833	7762
7.61667	8068
7.625	8224
7.63333	8352
7.64167	8363
7.65	8276
7.65833	8153
7.66667	7895
7.675	7685
7.68333	7342
7.69167	7101
7.7	6737
7.70833	6502
7.71667	6162
7.725	5946
7.73333	5646
7.74167	5460
7.75	5210
7.75833	5065
7.76667	4874
7.775	4765
7.78333	4630
7.79167	4549
7.8	4445
7.80833	4380
7.81667	4286
7.825	4226
7.83333	4137
7.84167	4081
7.85	4002
7.85833	3957
7.86667	3895
7.875	3859
7.88333	3811
7.89167	3778
7.9	3725
7.90833	3688
7.91667	3631
7.925	3595
7.93333	3548
7.94167	3525
7.95	3501
7.95833	3489
7.96667	3482
7.975	3474
7.98333	3463
7.99167	3451
8	3429
8.00833	3412
8.01667	3395
8.025	3387
8.03333	3386
8.04167	3389
8.05	3404
8.05833	3414
8.06667	3433
8.075	3446
8.08333	3463
8.09167	3477
8.1	3501
8.10833	3524
8.11667	3567
8.125	3601
8.13333	3650
8.14167	3681
8.15	3712
8.15833	3722
8.16667	3722
8.175	3710
8.18333	3677
8.19167	3646
8.2	3591
8.20833	3550
8.21667	3477
8.225	3422
8.23333	3330
8.24167	3261
8.25	3153
8.25833	3075
8.26667	2955
8.275	2878
8.28333	2769
8.29167	2703
8.3	2618
8.30833	2564
8.31667	2491
8.325	2449
8.33333	2380
8.34167	2338
8.35	2273
8.35833	2236
8.36667	2185
8.375	2157
8.38333	2126
8.39167	2113
8.4	2099
8.40833	2094
8.41667	2083
8.425	2073
8.43333	2050
8.44167	2030
8.45	1995
8.45833	1973
8.46667	1941
8.475	1922
8.48333	1903
8.49167	1891
8.5	1871
8.50833	1854
8.51667	1823
8.525	1802
8.53333	1767
8.54167	1751
8.55	1728
8.55833	1722
8.56667	1724
8.575	1731
8.58333	1744
8.59167	1749
8.6	1747
8.60833	1743
8.61667	1732
8.625	1720
8.63333	1707
8.64167	1703
8.65	1703
8.65833	1711
8.66667	1724
8.675	1734
8.68333	1748
8.69167	1756
8.7	1773
8.70833	1787
8.71667	1821
8.725	1853
8.73333	1914
8.74167	1963
8.75	2043
8.75833	2094
8.76667	2166
8.775	2206
8.78333	2261
8.79167	2294
8.8	2353
8.80833	2395
8.81667	2480
8.825	2551
8.83333	2673
8.84167	2766
8.85	2907
8.85833	2997
8.86667	3116
8.875	3178
8.88333	3244
8.89167	3271
8.9	3288
8.90833	3282
8.91667	3262
8.925	3238
8.93333	3191
8.94167	3152
8.95	3083
8.95833	3030
8.96667	2948
8.975	2889
8.98333	2805
8.99167	2754
9	2686
9.00833	2649
9.01667	2596
9.025	2565
9.03333	2513
9.04167	2474
9.05	2406
9.05833	2358
9.06667	2285
9.075	2238
9.08333	2171
9.09167	2128
9.1	2072
9.10833	2033
9.11667	1972
9.125	1928
9.13333	1853
9.14167	1802
9.15	1724
9.15833	1679
9.16667	1617
9.175	1584
9.18333	1546
9.19167	1525
9.2	1492
9.20833	1469
9.21667	1424
9.225	1395
9.23333	1337
9.24167	1303
9.25	1252
9.25833	1224
9.26667	1192
9.275	1175
9.28333	1152
9.29167	1140
9.3	1113
9.30833	1097
9.31667	1072
9.325	1057
9.33333	1039
9.34167	1032
9.35	1022
9.35833	1018
9.36667	1012
9.375	1001
9.38333	982
9.39167	963
9.4	927
9.40833	901
9.41667	864
9.425	843
9.43333	817
9.44167	804
9.45	790
9.45833	781
9.46667	773
9.475	765
9.48333	752
9.49167	743
9.5	728
9.50833	721
9.51667	712
9.525	709
9.53333	712
9.54167	717
9.55	726
9.55833	731
9.56667	733
9.575	731
9.58333	724
9.59167	718
9.6	715
9.60833	717
9.61667	725
9.625	736
9.63333	748
9.64167	759
9.65	766
9.65833	770
9.66667	774
9.675	776
9.68333	787
9.69167	799
9.7	826
9.70833	851
9.71667	888
9.725	909
9.73333	939
9.74167	950
9.75	963
9.75833	969
9.76667	977
9.775	984
9.78333	998
9.79167	1008
9.8	1027
9.80833	1035
9.81667	1044
9.825	1045
9.83333	1038
9.84167	1030
9.85	1021
9.85833	1015
9.86667	1013
9.875	1014
9.88333	1020
9.89167	1023
9.9	1024
9.90833	1020
9.91667	1010
9.925	997
9.93333	981
9.94167	973
9.95	965
9.95833	966
9.96667	972
9.975	981
9.98333	997
9.99167	1004
10	1022
10.0083	1033
10.0167	1045
10.025	1055
10.0333	1073
10.0417	1089
10.05	1120
10.0583	1143
10.0667	1185
10.075	1211
10.0833	1249
10.0917	1273
10.1	1299
10.1083	1314
10.1167	1337
10.125	1356
10.1333	1391
10.1417	1421
10.15	1470
10.1583	1502
10.1667	1544
10.175	1565
10.1833	1577
10.1917	1575
10.2	1555
10.2083	1539
10.2167	1510
10.225	1490
10.2333	1458
10.2417	1440
10.25	1403
10.2583	1375
10.2667	1321
10.275	1280
10.2833	1215
10.2917	1173
10.3	1121
10.3083	1092
10.3167	1062
10.325	1047
10.3333	1027
10.3417	1014
10.35	987
10.3583	967
10.3667	937
10.375	917
10.3833	893
10.3917	883
10.4	874
10.4083	868
10.4167	864
10.425	860
10.4333	845
10.4417	832
10.45	804
10.4583	785
10.4667	756
10.475	740
10.4833	723
10.4917	714
10.5	704
10.5083	698
10.5167	689
10.525	680
10.5333	662
10.5417	650
10.55	630
10.5583	621
10.5667	613
10.575	610
10.5833	616
10.5917	621
10.6	635
10.6083	645
10.6167	656
10.625	661
10.6333	670
10.6417	679
10.65	700
10.6583	724
10.6667	775
10.675	817
10.6833	897
10.6917	960
10.7	1061
10.7083	1139
10.7167	1265
10.725	1360
10.7333	1526
10.7417	1658
10.75	1886
10.7583	2058
10.7667	2350
10.775	2560
10.7833	2894
10.7917	3129
10.8	3490
10.8083	3737
10.8167	4118
10.825	4378
10.8333	4768
10.8417	5027
10.85	5404
10.8583	5641
10.8667	5963
10.875	6152
10.8833	6391
10.8917	6528
10.9	6699
10.9083	6798
10.9167	6921
10.925	6996
10.9333	7089
10.9417	7138
10.95	7186
10.9583	7200
10.9667	7192
10.975	7164
10.9833	7096
10.9917	7037
11	6923
11.0083	6836
11.0167	6690
11.025	6582
11.0333	6401
11.0417	6271
11.05	6058
11.0583	5909
11.0667	5677
11.075	5523
11.0833	5291
11.0917	5142
11.1	4927
11.1083	4789
11.1167	4594
11.125	4470
11.1333	4289
11.1417	4170
11.15	4000
11.1583	3886
11.1667	3729
11.175	3632
11.1833	3503
11.1917	3427
11.2	3324
11.2083	3264
11.2167	3180
11.225	3124
11.2333	3043
11.2417	2985
11.25	2897
11.2583	2837
11.2667	2749
11.275	2693
11.2833	2616
11.2917	2566
11.3	2492
11.3083	2438
11.3167	2349
11.325	2282
11.3333	2180
11.3417	2106
11.35	2004
11.3583	1943
11.3667	1866
11.375	1821
11.3833	1764
11.3917	1726
11.4	1665
11.4083	1622
11.4167	1555
11.425	1519
11.4333	1489
11.4417	1497
11.45	1573
11.4583	1676
11.4667	1924
11.475	2154
11.4833	2598
11.4917	2956
11.5	3553
11.5083	3969
11.5167	4576
11.525	4935
11.5333	5363
11.5417	5549
11.55	5658
11.5583	5614
11.5667	5376
11.575	5125
11.5833	4640
11.5917	4271
11.6	3686
11.6083	3300
11.6167	2749
11.625	2416
11.6333	1972
11.6417	1717
11.65	1389
11.6583	1208
11.6667	973
11.675	841
11.6833	673
11.6917	579
11.7	464
11.7083	403
11.7167	329
11.725	295
11.7333	252
11.7417	225
11.75	182
11.7583	152
11.7667	100
11.775	62
11.7833	4
11.7917	-32
11.8	-79
11.8083	-106
11.8167	-139
11.825	-159
11.8333	-190
11.8417	-213
11.85	-260
11.8583	-290
11.8667	-341
11.875	-371
11.8833	-411
11.8917	-434
11.9	-457
11.9083	-475
11.9167	-499
11.925	-520
11.9333	-560
11.9417	-596
11.95	-647
11.9583	-681
11.9667	-721
11.975	-742
11.9833	-763
11.9917	-770
12	-780
12.0083	-787
12.0167	-804
12.025	-822
12.0333	-850
12.0417	-868
12.05	-889
12.0583	-899
12.0667	-899
12.075	-897
12.0833	-891
12.0917	-889
12.1	-893
12.1083	-904
12.1167	-926
12.125	-945
12.1333	-970
12.1417	-987
12.15	-1010
12.1583	-1023
12.1667	-1042
12.175	-1057
12.1833	-1077
12.1917	-1095
12.2	-1125
12.2083	-1147
12.2167	-1180
12.225	-1201
12.2333	-1220
12.2417	-1231
12.25	-1238
12.2583	-1237
12.2667	-1236
12.275	-1237
12.2833	-1240
12.2917	-1244
12.3	-1254
12.3083	-1263
12.3167	-1271
12.325	-1273
12.3333	-1274
12.3417	-1269
12.35	-1262
12.3583	-1260
12.3667	-1266
12.375	-1274
12.3833	-1293
12.3917	-1308
12.4	-1326
12.4083	-1333
12.4167	-1338
12.425	-1336
12.4333	-1325
12.4417	-1317
12.45	-1315
12.4583	-1315
12.4667	-1325
12.475	-1334
12.4833	-1347
12.4917	-1349
12.5	-1346
12.5083	-1337
12.5167	-1316
12.525	-1301
12.5333	-1281
12.5417	-1271
12.55	-1268
12.5583	-1269
12.5667	-1275
12.575	-1276
12.5833	-1273
12.5917	-1270
12.6	-1260
12.6083	-1255
12.6167	-1258
12.625	-1264
12.6333	-1283
12.6417	-1303
12.65	-1332
12.6583	-1350
12.6667	-1367
12.675	-1374
12.6833	-1378
12.6917	-1376
12.7	-1377
12.7083	-1381
12.7167	-1391
12.725	-1400
12.7333	-1417
12.7417	-1429
12.75	-1443
12.7583	-1452
12.7667	-1457
12.775	-1458
12.7833	-1459
12.7917	-1463
12.8	-1472
12.8083	-1481
12.8167	-1499
12.825	-1515
12.8333	-1535
12.8417	-1544
12.85	-1552
12.8583	-1552
12.8667	-1544
12.875	-1538
12.8833	-1528
12.8917	-1521
12.9	-1520
12.9083	-1521
12.9167	-1524
12.925	-1529
12.9333	-1528
12.9417	-1524
12.95	-1512
12.9583	-1506
12.9667	-1495
12.975	-1495
12.9833	-1502
12.9917	-1509
13	-1522
13.0083	-1529
13.0167	-1536
13.025	-1534
13.0333	-1519
13.0417	-1507
13.05	-1484
13.0583	-1472
13.0667	-1465
13.075	-1463
13.0833	-1470
13.0917	-1478
13.1	-1481
13.1083	-1479
13.1167	-1468
13.125	-1454
13.1333	-1440
13.1417	-1430
13.15	-1426
13.1583	-1430
13.1667	-1447
13.175	-1462
13.1833	-1484
13.1917	-1499
13.2	-1516
13.2083	-1527
13.2167	-1541
13.225	-1550
13.2333	-1577
13.2417	-1598
13.25	-1637
13.2583	-1667
13.2667	-1707
13.275	-1732
13.2833	-1760
13.2917	-1772
13.3	-1784
13.3083	-1791
13.3167	-1800
13.325	-1805
13.3333	-1813
13.3417	-1825
13.35	-1837
13.3583	-1844
13.3667	-1851
13.375	-1851
13.3833	-1842
13.3917	-1835
13.4	-1819
13.4083	-1809
13.4167	-1801
13.425	-1800
13.4333	-1805
13.4417	-1809
13.45	-1817
13.4583	-1816
13.4667	-1809
13.475	-1801
13.4833	-1783
13.4917	-1772
13.5	-1762
13.5083	-1758
13.5167	-1761
13.525	-1765
13.5333	-1770
13.5417	-1770
13.55	-1762
13.5583	-1749
13.5667	-1723
13.575	-1705
13.5833	-1683
13.5917	-1675
13.6	-1672
13.6083	-1674
13.6167	-1682
13.625	-1691
13.6333	-1698
13.6417	-1700
13.65	-1698
13.6583	-1696
13.6667	-1696
13.675	-1703
13.6833	-1722
13.6917	-1738
13.7	-1767
13.7083	-1785
13.7167	-1801
13.725	-1802
13.7333	-1800
13.7417	-1794
13.75	-1787
13.7583	-1786
13.7667	-1794
13.775	-1804
13.7833	-1828
13.7917	-1842
13.8	-1862
13.8083	-1873
13.8167	-1881
13.825	-1885
13.8333	-1888
13.8417	-1890
13.85	-1894
13.8583	-1900
13.8667	-1902
13.875	-1903
13.8833	-1895
13.8917	-1877
13.9	-1854
13.9083	-1806
13.9167	-1769
13.925	-1702
13.9333	-1652
13.9417	-1575
13.95	-1519
13.9583	-1431
13.9667	-1364
13.975	-1256
13.9833	-1177
13.9917	-1041
14	-944
14.0083	-792
14.0167	-690
14.025	-542
14.0333	-451
14.0417	-326
14.05	-251
14.0583	-150
14.0667	-88
14.075	-1
14.0833	50
14.0917	121
14.1	159
14.1083	194
14.1167	205
14.125	199
14.1333	182
14.1417	140
14.15	106
14.1583	51
14.1667	13
14.175	-45
14.1833	-88
14.1917	-161
14.2	-220
14.2083	-322
14.2167	-400
14.225	-522
14.2333	-606
14.2417	-723
14.25	-795
14.2583	-898
14.2667	-960
14.275	-1052
14.2833	-1111
14.2917	-1204
14.3	-1264
14.3083	-1356
14.3167	-1407
14.325	-1478
14.3333	-1514
14.3417	-1552
14.35	-1575
14.3583	-1594
14.3667	-1608
14.375	-1627
14.3833	-1641
14.3917	-1667
14.4	-1684
14.4083	-1703
14.4167	-1712
14.425	-1720
14.4333	-1720
14.4417	-1717
14.45	-1718
14.4583	-1721
14.4667	-1729
14.475	-1741
14.4833	-1751
14.4917	-1768
14.5	-1779
14.5083	-1787
14.5167	-1792
14.525	-1792
14.5333	-1788
14.5417	-1786
14.55	-1786
14.5583	-1791
14.5667	-1797
14.575	-1809
14.5833	-1811
14.5917	-1819
14.6	-1818
14.6083	-1808
14.6167	-1796
14.625	-1779
14.6333	-1766
14.6417	-1754
14.65	-1756
14.6583	-1764
14.6667	-1773
14.675	-1790
14.6833	-1797
14.6917	-1800
14.7	-1800
14.7083	-1797
14.7167	-1795
14.725	-1803
14.7333	-1812
14.7417	-1838
14.75	-1858
14.7583	-1887
14.7667	-1904
14.775	-1921
14.7833	-1924
14.7917	-1931
14.8	-1931
14.8083	-1940
14.8167	-1949
14.825	-1968
14.8333	-1984
14.8417	-2006
14.85	-2017
14.8583	-2025
14.8667	-2024
14.875	-2018
14.8833	-2012
14.8917	-2011
14.9	-2013
14.9083	-2025
14.9167	-2038
14.925	-2061
14.9333	-2074
14.9417	-2089
14.95	-2094
14.9583	-2100
14.9667	-2101
14.975	-2102
14.9833	-2107
14.9917	-2115
15	-2124
15.0083	-2132
15.0167	-2136
15.025	-2132
15.0333	-2126
15.0417	-2109
15.05	-2090
15.0583	-2068
15.0667	-2054
15.075	-2043
15.0833	-2039
15.0917	-2040
15.1	-2043
15.1083	-2048
15.1167	-2049
15.125	-2045
15.1333	-2034
15.1417	-2020
15.15	-2011
15.1583	-1994
15.1667	-1989
15.175	-1983
15.1833	-1982
15.1917	-1984
15.2	-1985
15.2083	-1980
15.2167	-1972
15.225	-1957
15.2333	-1944
15.2417	-1929
15.25	-1919
15.2583	-1918
15.2667	-1923
15.275	-1935
15.2833	-1944
15.2917	-1951
15.3	-1948
15.3083	-1936
15.3167	-1919
15.325	-1889
15.3333	-1871
15.3417	-1839
15.35	-1823
15.3583	-1795
15.3667	-1777
15.375	-1741
15.3833	-1713
15.3917	-1668
15.4	-1640
15.4083	-1609
15.4167	-1600
15.425	-1607
15.4333	-1626
15.4417	-1668
15.45	-1704
15.4583	-1758
15.4667	-1796
15.475	-1838
15.4833	-1866
15.4917	-1904
15.5	-1930
15.5083	-1972
15.5167	-1998
15.525	-2040
15.5333	-2067
15.5417	-2097
15.55	-2112
15.5583	-2126
15.5667	-2130
15.575	-2124
15.5833	-2117
15.5917	-2108
15.6	-2102
15.6083	-2098
15.6167	-2098
15.625	-2101
15.6333	-2102
15.6417	-2096
15.65	-2090
15.6583	-2074
15.6667	-2059
15.675	-2037
15.6833	-2023
15.6917	-2007
15.7	-1999
15.7083	-1993
15.7167	-1990
15.725	-1989
15.7333	-1984
15.7417	-1974
15.75	-1966
15.7583	-1952
15.7667	-1944
15.775	-1942
15.7833	-1946
15.7917	-1961
15.8	-1976
15.8083	-1996
15.8167	-2005
15.825	-2009
15.8333	-2007
15.8417	-1997
15.85	-1991
15.8583	-1983
15.8667	-1986
15.875	-1997
15.8833	-2010
15.8917	-2030
15.9	-2041
15.9083	-2049
15.9167	-2050
15.925	-2045
15.9333	-2037
15.9417	-2033
15.95	-2038
15.9583	-2053
15.9667	-2068
15.975	-2093
15.9833	-2108
15.9917	-2125
16	-2132
16.0083	-2135
16.0167	-2136
16.025	-2136
16.0333	-2145
16.0417	-2162
16.05	-2173
16.0583	-2195
16.0667	-2210
16.075	-2220
16.0833	-2222
16.0917	-2217
16.1	-2209
16.1083	-2194
16.1167	-2186
16.125	-2177
16.1333	-2173
16.1417	-2175
16.15	-2177
16.1583	-2183
16.1667	-2184
16.175	-2182
16.1833	-2178
16.1917	-2170
16.2	-2161
16.2083	-2156
16.2167	-2156
16.225	-2157
16.2333	-2161
16.2417	-2169
16.25	-2171
16.2583	-2168
16.2667	-2160
16.275	-2143
16.2833	-2128
16.2917	-2110
16.3	-2100
16.3083	-2095
16.3167	-2095
16.325	-2108
16.3333	-2116
16.3417	-2129
16.35	-2135
16.3583	-2136
16.3667	-2135
16.375	-2129
16.3833	-2131
16.3917	-2137
16.4	-2147
16.4083	-2169
16.4167	-2185
16.425	-2207
16.4333	-2216
16.4417	-2219
16.45	-2215
16.4583	-2206
16.4667	-2198
16.475	-2197
16.4833	-2195
16.4917	-2194
16.5	-2197
16.5083	-2193
16.5167	-2184
16.525	-2163
16.5333	-2143
16.5417	-2110
16.55	-2090
16.5583	-2068
16.5667	-2061
16.575	-2059
16.5833	-2060
16.5917	-2064
16.6	-2064
16.6083	-2060
16.6167	-2054
16.625	-2039
16.6333	-2030
16.6417	-2022
16.65	-2022
[truncated: 3,402 more rows]

## Sheet: Gizzard digesta 09
min	Intensity
0	-197
0.00833333	-212
0.0166667	-14
0.025	-15
0.0333333	-26
0.0416667	-42
0.05	-58
0.0583333	-62
0.0666667	-63
0.075	-64
0.0833333	-67
0.0916667	-70
0.1	-81
0.108333	-91
0.116667	-104
0.125	-112
0.133333	-113
0.141667	-110
0.15	-96
0.158333	-86
0.166667	-71
0.175	-63
0.183333	-49
0.191667	-44
0.2	-39
0.208333	-36
0.216667	-28
0.225	-20
0.233333	-9
0.241667	2
0.25	20
0.258333	28
0.266667	39
0.275	41
0.283333	42
0.291667	41
0.3	42
0.308333	45
0.316667	56
0.325	67
0.333333	90
0.341667	104
0.35	122
0.358333	127
0.366667	131
0.375	128
0.383333	120
0.391667	118
0.4	123
0.408333	134
0.416667	165
0.425	202
0.433333	276
0.441667	346
0.45	478
0.458333	583
0.466667	770
0.475	913
0.483333	1142
0.491667	1302
0.5	1541
0.508333	1695
0.516667	1902
0.525	2022
0.533333	2163
0.541667	2232
0.55	2300
0.558333	2322
0.566667	2326
0.575	2312
0.583333	2273
0.591667	2235
0.6	2168
0.608333	2114
0.616667	2039
0.625	1990
0.633333	1931
0.641667	1904
0.65	1883
0.658333	1886
0.666667	1915
0.675	1944
0.683333	2000
0.691667	2039
0.7	2089
0.708333	2118
0.716667	2147
0.725	2162
0.733333	2172
0.741667	2176
0.75	2178
0.758333	2177
0.766667	2174
0.775	2169
0.783333	2159
0.791667	2147
0.8	2123
0.808333	2103
0.816667	2072
0.825	2051
0.833333	2024
0.841667	2009
0.85	1992
0.858333	1986
0.866667	1976
0.875	1969
0.883333	1953
0.891667	1937
0.9	1910
0.908333	1891
0.916667	1861
0.925	1847
0.933333	1831
0.941667	1825
0.95	1823
0.958333	1819
0.966667	1810
0.975	1804
0.983333	1789
0.991667	1777
1	1761
1.00833	1751
1.01667	1744
1.025	1742
1.03333	1744
1.04167	1745
1.05	1736
1.05833	1725
1.06667	1698
1.075	1678
1.08333	1643
1.09167	1624
1.1	1597
1.10833	1585
1.11667	1574
1.125	1565
1.13333	1552
1.14167	1540
1.15	1518
1.15833	1500
1.16667	1475
1.175	1464
1.18333	1452
1.19167	1449
1.2	1451
1.20833	1454
1.21667	1458
1.225	1459
1.23333	1452
1.24167	1444
1.25	1429
1.25833	1419
1.26667	1407
1.275	1404
1.28333	1404
1.29167	1406
1.3	1412
1.30833	1414
1.31667	1410
1.325	1405
1.33333	1394
1.34167	1385
1.35	1375
1.35833	1373
1.36667	1373
1.375	1380
1.38333	1391
1.39167	1400
1.4	1406
1.40833	1406
1.41667	1398
1.425	1388
1.43333	1371
1.44167	1361
1.45	1348
1.45833	1344
1.46667	1344
1.475	1348
1.48333	1350
1.49167	1353
1.5	1344
1.50833	1333
1.51667	1313
1.525	1300
1.53333	1280
1.54167	1274
1.55	1270
1.55833	1267
1.56667	1266
1.575	1262
1.58333	1248
1.59167	1235
1.6	1213
1.60833	1198
1.61667	1182
1.625	1176
1.63333	1183
1.64167	1188
1.65	1201
1.65833	1207
1.66667	1206
1.675	1201
1.68333	1184
1.69167	1171
1.7	1147
1.70833	1136
1.71667	1119
1.725	1111
1.73333	1100
1.74167	1091
1.75	1074
1.75833	1058
1.76667	1029
1.775	1010
1.78333	984
1.79167	971
1.8	963
1.80833	961
1.81667	970
1.825	978
1.83333	989
1.84167	996
1.85	1001
1.85833	1003
1.86667	1008
1.875	1012
1.88333	1022
1.89167	1038
1.9	1059
1.90833	1077
1.91667	1102
1.925	1117
1.93333	1132
1.94167	1139
1.95	1138
1.95833	1139
1.96667	1139
1.975	1142
1.98333	1158
1.99167	1177
2	1205
2.00833	1226
2.01667	1252
2.025	1265
2.03333	1279
2.04167	1282
2.05	1286
2.05833	1285
2.06667	1289
2.075	1294
2.08333	1299
2.09167	1303
2.1	1306
2.10833	1304
2.11667	1292
2.125	1280
2.13333	1262
2.14167	1250
2.15	1240
2.15833	1239
2.16667	1244
2.175	1248
2.18333	1253
2.19167	1254
2.2	1250
2.20833	1246
2.21667	1245
2.225	1246
2.23333	1267
2.24167	1291
2.25	1347
2.25833	1396
2.26667	1485
2.275	1550
2.28333	1659
2.29167	1740
2.3	1883
2.30833	1990
2.31667	2176
2.325	2320
2.33333	2563
2.34167	2741
2.35	3021
2.35833	3215
2.36667	3506
2.375	3696
2.38333	3976
2.39167	4160
2.4	4436
2.40833	4644
2.41667	5088
2.425	5614
2.43333	7290
2.44167	9646
2.45	16995
2.45833	26302
2.46667	51293
2.475	78547
2.48333	140928
2.49167	199530
2.5	314369
2.50833	407359
2.51667	563907
2.525	672927
2.53333	829257
2.54167	920802
2.55	1027297
2.55833	1073614
2.56667	1103111
2.575	1097161
2.58333	1054760
2.59167	1008346
2.6	919861
2.60833	852983
2.61667	748294
2.625	678896
2.63333	579741
2.64167	518194
2.65	433817
2.65833	382596
2.66667	312483
2.675	269431
2.68333	209283
2.69167	171583
2.7	118310
2.70833	84896
2.71667	38284
2.725	9725
2.73333	-28865
2.74167	-51691
2.75	-81454
2.75833	-98475
2.76667	-120099
2.775	-132212
2.78333	-147390
2.79167	-155805
2.8	-166112
2.80833	-171404
2.81667	-176301
2.825	-176597
2.83333	-169650
2.84167	-157336
2.85	-120898
2.85833	-79861
2.86667	15112
2.875	104977
2.88333	282741
2.89167	508456
2.9	678137
2.90833	944216
2.91667	1110267
2.925	1145633
2.93333	1145631
2.94167	1145634
2.95	1145633
2.95833	1145631
2.96667	1145629
2.975	1145627
2.98333	1145630
2.99167	1145632
3	1145631
3.00833	1145631
3.01667	1145630
3.025	1145627
3.03333	1145628
3.04167	1145627
3.05	1145627
3.05833	1145625
3.06667	1145624
3.075	1145628
3.08333	1145630
3.09167	1145627
3.1	1145627
3.10833	1145628
3.11667	1145627
3.125	1145625
3.13333	1145628
3.14167	1145630
3.15	1145625
3.15833	1145622
3.16667	1145621
3.175	1145627
3.18333	1145625
3.19167	1145625
3.2	1145623
3.20833	1145625
3.21667	1145629
3.225	1145630
3.23333	1145630
3.24167	1145632
3.25	1145630
3.25833	1145631
3.26667	1145626
3.275	995396
3.28333	852657
3.29167	653049
3.3	536198
3.30833	390142
3.31667	312835
3.325	223998
3.33333	180407
3.34167	133318
3.35	111454
3.35833	88844
3.36667	78716
3.375	68445
3.38333	63847
3.39167	59026
3.4	56707
3.40833	54002
3.41667	52514
3.425	50538
3.43333	49331
3.44167	47626
3.45	46551
3.45833	45017
3.46667	44051
3.475	42685
3.48333	41832
3.49167	40630
3.5	39881
3.50833	38834
3.51667	38180
3.525	37269
3.53333	36702
3.54167	35906
3.55	35410
3.55833	34704
3.56667	34250
3.575	33586
3.58333	33147
3.59167	32476
3.6	32023
3.60833	31325
3.61667	30850
3.625	30128
3.63333	29647
3.64167	28930
3.65	28465
3.65833	27787
3.66667	27354
3.675	26742
3.68333	26361
3.69167	25834
3.7	25522
3.70833	25119
3.71667	24904
3.725	24682
3.73333	24615
3.74167	24669
3.75	24836
3.75833	25342
3.76667	25902
3.775	27189
3.78333	28411
3.79167	30923
3.8	33089
3.80833	37092
3.81667	40194
3.825	45290
3.83333	48774
3.84167	53732
3.85	56592
3.85833	59849
3.86667	61147
3.875	61657
3.88333	61039
3.89167	58817
3.9	56622
3.90833	52570
3.91667	49569
3.925	44933
3.93333	41934
3.94167	37812
3.95	35448
3.95833	32632
3.96667	31325
3.975	30310
3.98333	30297
3.99167	31273
4	32551
4.00833	35283
4.01667	37518
4.025	41220
4.03333	43715
4.04167	47149
4.05	49023
4.05833	50939
4.06667	51496
4.075	51179
4.08333	50227
4.09167	47820
4.1	45699
4.10833	41995
4.11667	39345
4.125	35324
4.13333	32738
4.14167	29137
4.15	26980
4.15833	24143
4.16667	22528
4.175	20482
4.18333	19346
4.19167	17932
4.2	17151
4.20833	16179
4.21667	15639
4.225	14956
4.23333	14570
4.24167	14079
4.25	13801
4.25833	13448
4.26667	13248
4.275	12986
4.28333	12837
4.29167	12642
4.3	12530
4.30833	12393
4.31667	12320
4.325	12245
4.33333	12218
4.34167	12217
4.35	12236
4.35833	12294
4.36667	12343
4.375	12423
4.38333	12474
4.39167	12547
4.4	12591
4.40833	12651
4.41667	12692
4.425	12771
4.43333	12836
4.44167	12967
4.45	13080
4.45833	13285
4.46667	13451
4.475	13734
4.48333	13941
4.49167	14266
4.5	14480
4.50833	14775
4.51667	14937
4.525	15102
4.53333	15141
4.54167	15085
4.55	14969
4.55833	14682
4.56667	14429
4.575	13982
4.58333	13654
4.59167	13149
4.6	12817
4.60833	12342
4.61667	12046
4.625	11640
4.63333	11401
4.64167	11078
4.65	10890
4.65833	10648
4.66667	10513
4.675	10350
4.68333	10262
4.69167	10160
4.7	10107
4.70833	10047
4.71667	10013
4.725	9965
4.73333	9934
4.74167	9889
4.75	9858
4.75833	9810
4.76667	9784
4.775	9749
4.78333	9736
4.79167	9723
4.8	9723
4.80833	9731
4.81667	9741
4.825	9757
4.83333	9767
4.84167	9785
4.85	9796
4.85833	9814
4.86667	9821
4.875	9824
4.88333	9816
4.89167	9787
4.9	9751
4.90833	9668
4.91667	9597
4.925	9469
4.93333	9375
4.94167	9232
4.95	9138
4.95833	9004
4.96667	8921
4.975	8801
4.98333	8724
4.99167	8607
5	8530
5.00833	8416
5.01667	8344
5.025	8243
5.03333	8183
5.04167	8108
5.05	8063
5.05833	8004
5.06667	7968
5.075	7911
5.08333	7870
5.09167	7806
5.1	7761
5.10833	7699
5.11667	7664
5.125	7613
5.13333	7584
5.14167	7541
5.15	7514
5.15833	7469
5.16667	7436
5.175	7379
5.18333	7339
5.19167	7278
5.2	7241
5.20833	7188
5.21667	7159
5.225	7124
5.23333	7103
5.24167	7071
5.25	7048
5.25833	7010
5.26667	6980
5.275	6934
5.28333	6902
5.29167	6856
5.3	6828
5.30833	6789
5.31667	6767
5.325	6732
5.33333	6702
5.34167	6666
5.35	6635
5.35833	6587
5.36667	6552
5.375	6507
5.38333	6482
5.39167	6449
5.4	6434
5.40833	6412
5.41667	6404
5.425	6384
5.43333	6367
5.44167	6341
5.45	6321
5.45833	6294
5.46667	6285
5.475	6284
5.48333	6299
5.49167	6341
5.5	6384
5.50833	6468
5.51667	6537
5.525	6656
5.53333	6751
5.54167	6901
5.55	7012
5.55833	7188
5.56667	7303
5.575	7469
5.58333	7563
5.59167	7671
5.6	7713
5.60833	7727
5.61667	7703
5.625	7625
5.63333	7549
5.64167	7408
5.65	7305
5.65833	7141
5.66667	7027
5.675	6856
5.68333	6738
5.69167	6564
5.7	6453
5.70833	6291
5.71667	6191
5.725	6055
5.73333	5980
5.74167	5886
5.75	5841
5.75833	5793
5.76667	5779
5.775	5775
5.78333	5786
5.79167	5830
5.8	5881
5.80833	5984
5.81667	6074
5.825	6233
5.83333	6353
5.84167	6538
5.85	6660
5.85833	6822
5.86667	6913
5.875	7010
5.88333	7043
5.89167	7044
5.9	7019
5.90833	6940
5.91667	6863
5.925	6724
5.93333	6615
5.94167	6437
5.95	6314
5.95833	6121
5.96667	5995
5.975	5813
5.98333	5699
5.99167	5546
6	5457
6.00833	5351
6.01667	5294
6.025	5226
6.03333	5191
6.04167	5147
6.05	5119
6.05833	5078
6.06667	5051
6.075	5013
6.08333	4993
6.09167	4970
6.1	4962
6.10833	4950
6.11667	4943
6.125	4926
6.13333	4911
6.14167	4873
6.15	4844
6.15833	4796
6.16667	4761
6.175	4713
6.18333	4685
6.19167	4646
6.2	4622
6.20833	4581
6.21667	4550
6.225	4497
6.23333	4461
6.24167	4412
6.25	4381
6.25833	4348
6.26667	4335
6.275	4328
6.28333	4329
6.29167	4343
6.3	4360
6.30833	4395
6.31667	4425
6.325	4488
6.33333	4540
6.34167	4640
6.35	4718
6.35833	4845
6.36667	4931
6.375	5052
6.38333	5123
6.39167	5204
6.4	5237
6.40833	5250
6.41667	5236
6.425	5182
6.43333	5128
6.44167	5028
6.45	4947
6.45833	4816
6.46667	4723
6.475	4581
6.48333	4485
6.49167	4341
6.5	4247
6.50833	4114
6.51667	4031
6.525	3927
6.53333	3866
6.54167	3792
6.55	3752
6.55833	3697
6.56667	3660
6.575	3605
6.58333	3569
6.59167	3510
6.6	3474
6.60833	3428
6.61667	3403
6.625	3377
6.63333	3364
6.64167	3349
6.65	3340
6.65833	3321
6.66667	3308
6.675	3284
6.68333	3269
6.69167	3253
6.7	3247
6.70833	3247
6.71667	3252
6.725	3264
6.73333	3266
6.74167	3269
6.75	3266
6.75833	3256
6.76667	3247
6.775	3237
6.78333	3232
6.79167	3234
6.8	3241
6.80833	3249
6.81667	3258
6.825	3272
6.83333	3291
6.84167	3342
6.85	3410
6.85833	3598
6.86667	3815
6.875	4339
6.88333	4870
6.89167	6025
6.9	7084
6.90833	9180
6.91667	10941
6.925	14140
6.93333	16619
6.94167	20761
6.95	23715
6.95833	28237
6.96667	31182
6.975	35270
6.98333	37655
6.99167	40562
7	41986
7.00833	43308
7.01667	43650
7.025	43425
7.03333	42842
7.04167	41444
7.05	40241
7.05833	38166
7.06667	36668
7.075	34355
7.08333	32808
7.09167	30551
7.1	29109
7.10833	27068
7.11667	25797
7.125	24040
7.13333	22970
7.14167	21508
7.15	20627
7.15833	19427
7.16667	18698
7.175	17692
7.18333	17068
7.19167	16189
7.2	15636
7.20833	14852
7.21667	14358
7.225	13664
7.23333	13231
7.24167	12627
7.25	12251
7.25833	11724
7.26667	11395
7.275	10930
7.28333	10642
7.29167	10237
7.3	9989
7.30833	9655
7.31667	9453
7.325	9182
7.33333	9019
7.34167	8790
7.35	8646
7.35833	8439
7.36667	8305
7.375	8112
7.38333	7991
7.39167	7821
7.4	7720
7.40833	7581
7.41667	7496
7.425	7380
7.43333	7305
7.44167	7190
7.45	7111
7.45833	6997
7.46667	6921
7.475	6814
7.48333	6745
7.49167	6653
7.5	6598
7.50833	6521
7.51667	6473
7.525	6408
7.53333	6369
7.54167	6322
7.55	6302
7.55833	6301
7.56667	6321
7.575	6396
7.58333	6476
7.59167	6634
7.6	6762
7.60833	6967
7.61667	7105
7.625	7292
7.63333	7394
7.64167	7503
7.65	7542
7.65833	7549
7.66667	7522
7.675	7435
7.68333	7352
7.69167	7192
7.7	7065
7.70833	6844
7.71667	6688
7.725	6433
7.73333	6262
7.74167	6009
7.75	5849
7.75833	5628
7.76667	5496
7.775	5319
7.78333	5211
7.79167	5059
7.8	4966
7.80833	4833
7.81667	4753
7.825	4640
7.83333	4577
7.84167	4496
7.85	4454
7.85833	4400
7.86667	4371
7.875	4321
7.88333	4286
7.89167	4227
7.9	4189
7.90833	4127
7.91667	4089
7.925	4042
7.93333	4019
7.94167	3990
7.95	3975
7.95833	3953
7.96667	3935
7.975	3906
7.98333	3886
7.99167	3851
8	3827
8.00833	3799
8.01667	3787
8.025	3777
8.03333	3776
8.04167	3779
8.05	3787
8.05833	3796
8.06667	3806
8.075	3824
8.08333	3840
8.09167	3871
8.1	3899
8.10833	3957
8.11667	4002
8.125	4077
8.13333	4127
8.14167	4200
8.15	4243
8.15833	4296
8.16667	4320
8.175	4342
8.18333	4346
8.19167	4337
8.2	4321
8.20833	4277
8.21667	4236
8.225	4153
8.23333	4079
8.24167	3958
8.25	3868
8.25833	3719
8.26667	3621
8.275	3473
8.28333	3381
8.29167	3256
8.3	3181
8.30833	3077
8.31667	3008
8.325	2910
8.33333	2844
8.34167	2752
8.35	2695
8.35833	2620
8.36667	2580
8.375	2537
8.38333	2516
8.39167	2490
8.4	2478
8.40833	2453
8.41667	2436
8.425	2406
8.43333	2386
8.44167	2359
8.45	2346
8.45833	2332
8.46667	2326
8.475	2318
8.48333	2313
8.49167	2295
8.5	2278
8.50833	2247
8.51667	2224
8.525	2188
8.53333	2169
8.54167	2147
8.55	2136
8.55833	2128
8.56667	2123
8.575	2117
8.58333	2112
8.59167	2101
8.6	2091
8.60833	2079
8.61667	2074
8.625	2068
8.63333	2072
8.64167	2081
8.65	2090
8.65833	2101
8.66667	2111
8.675	2121
8.68333	2132
8.69167	2151
8.7	2168
8.70833	2212
8.71667	2250
8.725	2326
8.73333	2388
8.74167	2495
8.75	2571
8.75833	2683
8.76667	2757
8.775	2855
8.78333	2915
8.79167	2996
8.8	3052
8.80833	3137
8.81667	3201
8.825	3310
8.83333	3387
8.84167	3514
8.85	3600
8.85833	3722
8.86667	3795
8.875	3881
8.88333	3926
8.89167	3975
8.9	3990
8.90833	3994
8.91667	3982
8.925	3940
8.93333	3900
8.94167	3819
8.95	3757
8.95833	3653
8.96667	3582
8.975	3483
8.98333	3423
8.99167	3341
9	3291
9.00833	3218
9.01667	3170
9.025	3089
9.03333	3032
9.04167	2946
9.05	2892
9.05833	2819
9.06667	2774
9.075	2715
9.08333	2677
9.09167	2619
9.1	2577
9.10833	2503
9.11667	2450
9.125	2368
9.13333	2311
9.14167	2235
9.15	2194
9.15833	2134
9.16667	2101
9.175	2061
9.18333	2036
9.19167	1998
9.2	1976
9.20833	1939
9.21667	1913
9.225	1879
9.23333	1855
9.24167	1820
9.25	1796
9.25833	1757
9.26667	1726
9.275	1676
9.28333	1639
9.29167	1580
9.3	1538
9.30833	1477
9.31667	1440
9.325	1393
9.33333	1369
9.34167	1351
9.35	1346
9.35833	1340
9.36667	1341
9.375	1331
9.38333	1320
9.39167	1297
9.4	1278
9.40833	1252
9.41667	1241
9.425	1231
9.43333	1231
9.44167	1234
9.45	1236
9.45833	1234
9.46667	1231
9.475	1219
9.48333	1209
9.49167	1200
9.5	1198
9.50833	1201
9.51667	1209
9.525	1225
9.53333	1230
9.54167	1236
9.55	1237
9.55833	1226
9.56667	1215
9.575	1202
9.58333	1198
9.59167	1203
9.6	1207
9.60833	1224
9.61667	1237
9.625	1249
9.63333	1254
9.64167	1251
9.65	1247
9.65833	1244
9.66667	1243
9.675	1250
9.68333	1259
9.69167	1279
9.7	1291
9.70833	1307
9.71667	1316
9.725	1322
9.73333	1319
9.74167	1315
9.75	1307
9.75833	1297
9.76667	1289
9.775	1283
9.78333	1280
9.79167	1273
9.8	1268
9.80833	1255
9.81667	1246
9.825	1229
9.83333	1220
9.84167	1207
9.85	1203
9.85833	1206
9.86667	1212
9.875	1226
9.88333	1233
9.89167	1239
9.9	1242
9.90833	1233
9.91667	1225
9.925	1206
9.93333	1195
9.94167	1188
9.95	1186
9.95833	1192
9.96667	1198
9.975	1208
9.98333	1216
9.99167	1221
10	1222
10.0083	1224
10.0167	1231
10.025	1246
10.0333	1265
10.0417	1300
10.05	1330
10.0583	1374
10.0667	1403
10.075	1437
10.0833	1455
10.0917	1471
10.1	1482
10.1083	1501
10.1167	1514
10.125	1546
10.1333	1570
10.1417	1611
10.15	1640
10.1583	1678
10.1667	1698
10.175	1723
10.1833	1739
10.1917	1755
10.2	1765
10.2083	1779
10.2167	1788
10.225	1793
10.2333	1788
10.2417	1767
10.25	1741
10.2583	1691
10.2667	1651
10.275	1592
10.2833	1553
10.2917	1496
10.3	1463
10.3083	1419
10.3167	1394
10.325	1353
10.3333	1325
10.3417	1278
10.35	1247
10.3583	1202
10.3667	1173
10.375	1138
10.3833	1119
10.3917	1096
10.4	1089
10.4083	1074
10.4167	1064
10.425	1052
10.4333	1042
10.4417	1024
10.45	1012
10.4583	998
10.4667	991
10.475	987
10.4833	991
10.4917	997
10.5	1001
10.5083	1000
10.5167	1000
10.525	991
10.5333	982
10.5417	969
10.55	962
10.5583	961
10.5667	966
10.575	979
10.5833	991
10.5917	1004
10.6	1014
10.6083	1017
10.6167	1022
10.625	1030
10.6333	1047
10.6417	1083
10.65	1125
10.6583	1204
10.6667	1267
10.675	1374
10.6833	1454
10.6917	1578
10.7	1666
10.7083	1813
10.7167	1921
10.725	2109
10.7333	2248
10.7417	2478
10.75	2648
10.7583	2917
10.7667	3101
10.775	3390
10.7833	3589
10.7917	3905
10.8	4126
10.8083	4479
10.8167	4725
10.825	5110
10.8333	5370
10.8417	5758
10.85	6011
10.8583	6368
10.8667	6590
10.875	6890
10.8833	7070
10.8917	7309
10.9	7447
10.9083	7624
10.9167	7722
10.925	7844
10.9333	7904
10.9417	7967
10.95	7988
10.9583	7994
10.9667	7984
10.975	7943
10.9833	7905
10.9917	7835
11	7778
11.0083	7677
11.0167	7599
11.025	7461
11.0333	7357
11.0417	7174
11.05	7043
11.0583	6829
11.0667	6684
11.075	6465
11.0833	6318
11.0917	6106
11.1	5970
11.1083	5767
11.1167	5630
11.125	5428
11.1333	5292
11.1417	5090
11.15	4961
11.1583	4784
11.1667	4676
11.175	4535
11.1833	4455
11.1917	4350
11.2	4287
11.2083	4192
11.2167	4127
11.225	4031
11.2333	3965
11.2417	3867
11.25	3806
11.2583	3725
11.2667	3670
11.275	3591
11.2833	3535
11.2917	3443
11.3	3376
11.3083	3262
11.3167	3180
11.325	3062
11.3333	2986
11.3417	2878
11.35	2812
11.3583	2716
11.3667	2653
11.375	2557
11.3833	2489
11.3917	2382
11.4	2309
11.4083	2198
11.4167	2131
11.425	2035
11.4333	1975
11.4417	1898
11.45	1850
11.4583	1791
11.4667	1758
11.475	1738
11.4833	1751
11.4917	1822
11.5	1919
11.5083	2151
11.5167	2365
11.525	2765
11.5333	3074
11.5417	3560
11.55	3874
11.5583	4287
11.5667	4500
11.575	4700
11.5833	4745
11.5917	4686
11.6	4567
11.6083	4296
11.6167	4075
11.625	3697
11.6333	3434
11.6417	3038
11.65	2781
11.6583	2422
11.6667	2201
11.675	1911
11.6833	1743
11.6917	1537
11.7	1428
11.7083	1298
11.7167	1230
11.725	1147
11.7333	1097
11.7417	1029
11.75	985
11.7583	924
11.7667	884
11.775	837
11.7833	813
11.7917	782
11.8	767
11.8083	740
11.8167	717
11.825	678
11.8333	645
11.8417	587
11.85	552
11.8583	501
11.8667	473
11.875	439
11.8833	421
11.8917	391
11.9	370
11.9083	328
11.9167	297
11.925	246
11.9333	213
11.9417	166
11.95	142
11.9583	113
11.9667	98
11.975	81
11.9833	70
11.9917	47
12	29
12.0083	-2
12.0167	-24
12.025	-60
12.0333	-82
12.0417	-109
12.05	-123
12.0583	-141
12.0667	-151
12.075	-167
12.0833	-181
12.0917	-205
12.1	-225
12.1083	-253
12.1167	-271
12.125	-295
12.1333	-307
12.1417	-315
12.15	-318
12.1583	-324
12.1667	-327
12.175	-339
12.1833	-351
12.1917	-376
12.2	-391
12.2083	-415
12.2167	-429
12.225	-439
12.2333	-437
12.2417	-433
12.25	-428
12.2583	-427
12.2667	-433
12.275	-447
12.2833	-460
12.2917	-476
12.3	-485
12.3083	-489
12.3167	-488
12.325	-479
12.3333	-476
12.3417	-474
12.35	-478
12.3583	-489
12.3667	-498
12.375	-512
12.3833	-520
12.3917	-524
12.4	-520
12.4083	-514
12.4167	-510
12.425	-512
12.4333	-519
12.4417	-541
12.45	-562
12.4583	-591
12.4667	-610
12.475	-635
12.4833	-646
12.4917	-661
12.5	-669
12.5083	-684
12.5167	-696
12.525	-718
12.5333	-731
12.5417	-755
12.55	-767
12.5583	-779
12.5667	-779
12.575	-776
12.5833	-772
12.5917	-763
12.6	-762
12.6083	-764
12.6167	-766
12.625	-775
12.6333	-782
12.6417	-790
12.65	-796
12.6583	-798
12.6667	-799
12.675	-798
12.6833	-796
12.6917	-797
12.7	-802
12.7083	-814
12.7167	-825
12.725	-836
12.7333	-842
12.7417	-845
12.75	-844
12.7583	-834
12.7667	-827
12.775	-821
12.7833	-821
12.7917	-830
12.8	-842
12.8083	-862
12.8167	-879
12.825	-898
12.8333	-907
12.8417	-917
12.85	-919
12.8583	-925
12.8667	-929
12.875	-944
12.8833	-959
12.8917	-984
12.9	-1000
12.9083	-1022
12.9167	-1027
12.925	-1029
12.9333	-1027
12.9417	-1019
12.95	-1015
12.9583	-1021
12.9667	-1028
12.975	-1044
12.9833	-1057
12.9917	-1073
13	-1077
13.0083	-1074
13.0167	-1068
13.025	-1054
13.0333	-1049
13.0417	-1043
13.05	-1046
13.0583	-1056
13.0667	-1066
13.075	-1079
13.0833	-1084
13.0917	-1085
13.1	-1083
13.1083	-1075
13.1167	-1069
13.125	-1068
13.1333	-1069
13.1417	-1082
13.15	-1092
13.1583	-1110
13.1667	-1121
13.175	-1133
13.1833	-1136
13.1917	-1139
13.2	-1139
13.2083	-1142
13.2167	-1146
13.225	-1160
13.2333	-1172
13.2417	-1191
13.25	-1205
13.2583	-1220
13.2667	-1227
13.275	-1230
13.2833	-1227
13.2917	-1221
13.3	-1219
13.3083	-1220
13.3167	-1229
13.325	-1248
13.3333	-1264
13.3417	-1288
13.35	-1305
13.3583	-1320
13.3667	-1327
13.375	-1333
13.3833	-1339
13.3917	-1349
13.4	-1360
13.4083	-1387
13.4167	-1404
13.425	-1433
13.4333	-1446
13.4417	-1456
13.45	-1455
13.4583	-1443
13.4667	-1434
13.475	-1424
13.4833	-1423
13.4917	-1432
13.5	-1444
13.5083	-1466
13.5167	-1482
13.525	-1499
13.5333	-1503
13.5417	-1503
13.55	-1497
13.5583	-1491
13.5667	-1492
13.575	-1498
13.5833	-1506
13.5917	-1519
13.6	-1526
13.6083	-1527
13.6167	-1521
13.625	-1505
13.6333	-1491
13.6417	-1472
13.65	-1466
13.6583	-1459
13.6667	-1461
13.675	-1469
13.6833	-1475
13.6917	-1477
13.7	-1478
13.7083	-1468
13.7167	-1458
13.725	-1444
13.7333	-1434
13.7417	-1426
13.75	-1422
13.7583	-1422
13.7667	-1422
13.775	-1425
13.7833	-1422
13.7917	-1413
13.8	-1406
13.8083	-1390
13.8167	-1378
13.825	-1365
13.8333	-1358
13.8417	-1354
13.85	-1355
13.8583	-1358
13.8667	-1359
13.875	-1356
13.8833	-1345
13.8917	-1319
13.9	-1296
13.9083	-1255
13.9167	-1225
13.925	-1175
13.9333	-1138
13.9417	-1074
13.95	-1024
13.9583	-928
13.9667	-849
13.975	-704
13.9833	-595
13.9917	-420
14	-295
14.0083	-112
14.0167	9
14.025	182
14.0333	299
14.0417	470
14.05	585
14.0583	759
14.0667	872
14.075	1035
14.0833	1136
14.0917	1258
14.1	1324
14.1083	1394
14.1167	1424
14.125	1448
14.1333	1457
14.1417	1458
14.15	1453
14.1583	1433
14.1667	1408
14.175	1352
14.1833	1302
14.1917	1207
14.2	1137
14.2083	1021
14.2167	941
14.225	824
14.2333	751
14.2417	642
14.25	570
14.2583	463
14.2667	388
14.275	275
14.2833	199
14.2917	84
14.3	11
14.3083	-90
14.3167	-150
14.325	-234
14.3333	-284
14.3417	-357
14.35	-407
14.3583	-481
14.3667	-532
14.375	-609
14.3833	-658
14.3917	-728
14.4	-769
14.4083	-820
14.4167	-847
14.425	-880
14.4333	-898
14.4417	-923
14.45	-944
14.4583	-975
14.4667	-998
14.475	-1034
14.4833	-1055
14.4917	-1081
14.5	-1091
14.5083	-1104
14.5167	-1109
14.525	-1119
14.5333	-1131
14.5417	-1156
14.55	-1176
14.5583	-1210
14.5667	-1230
14.575	-1251
14.5833	-1254
14.5917	-1253
14.6	-1246
14.6083	-1242
14.6167	-1240
14.625	-1251
14.6333	-1262
14.6417	-1286
14.65	-1303
14.6583	-1323
14.6667	-1328
14.675	-1332
14.6833	-1331
14.6917	-1330
14.7	-1333
14.7083	-1343
14.7167	-1356
14.725	-1381
14.7333	-1398
14.7417	-1417
14.75	-1425
14.7583	-1427
14.7667	-1423
14.775	-1422
14.7833	-1420
14.7917	-1426
14.8	-1437
14.8083	-1457
14.8167	-1472
14.825	-1490
14.8333	-1499
14.8417	-1508
14.85	-1510
14.8583	-1508
14.8667	-1508
14.875	-1508
14.8833	-1515
14.8917	-1522
14.9	-1527
14.9083	-1534
14.9167	-1532
14.925	-1527
14.9333	-1518
14.9417	-1503
14.95	-1490
14.9583	-1475
14.9667	-1469
14.975	-1463
14.9833	-1463
14.9917	-1467
15	-1471
15.0083	-1477
15.0167	-1477
15.025	-1474
15.0333	-1468
15.0417	-1461
15.05	-1459
15.0583	-1462
15.0667	-1471
15.075	-1490
15.0833	-1504
15.0917	-1526
15.1	-1537
15.1083	-1544
15.1167	-1550
15.125	-1551
15.1333	-1552
15.1417	-1561
15.15	-1571
15.1583	-1593
15.1667	-1612
15.175	-1638
15.1833	-1653
15.1917	-1663
15.2	-1663
15.2083	-1655
15.2167	-1647
15.225	-1642
15.2333	-1645
15.2417	-1656
15.25	-1667
15.2583	-1685
15.2667	-1695
15.275	-1701
15.2833	-1700
15.2917	-1688
15.3	-1678
15.3083	-1667
15.3167	-1662
15.325	-1659
15.3333	-1656
15.3417	-1645
15.35	-1628
15.3583	-1581
15.3667	-1536
15.375	-1445
15.3833	-1374
15.3917	-1255
15.4	-1176
15.4083	-1065
15.4167	-998
15.425	-915
15.4333	-871
15.4417	-823
15.45	-804
15.4583	-792
15.4667	-794
15.475	-817
15.4833	-841
15.4917	-898
15.5	-942
15.5083	-1020
15.5167	-1069
15.525	-1147
15.5333	-1193
15.5417	-1249
15.55	-1280
15.5583	-1319
15.5667	-1339
15.575	-1367
15.5833	-1387
15.5917	-1416
15.6	-1434
15.6083	-1463
15.6167	-1479
15.625	-1495
15.6333	-1503
15.6417	-1507
15.65	-1506
15.6583	-1507
15.6667	-1508
15.675	-1521
15.6833	-1530
15.6917	-1550
15.7	-1561
15.7083	-1573
15.7167	-1570
15.725	-1556
15.7333	-1542
15.7417	-1514
15.75	-1498
15.7583	-1481
15.7667	-1474
15.775	-1472
15.7833	-1471
15.7917	-1466
15.8	-1459
15.8083	-1435
15.8167	-1419
15.825	-1394
15.8333	-1381
15.8417	-1375
15.85	-1379
15.8583	-1392
15.8667	-1405
15.875	-1420
15.8833	-1424
15.8917	-1426
15.9	-1420
15.9083	-1412
15.9167	-1406
15.925	-1402
15.9333	-1404
15.9417	-1414
15.95	-1421
15.9583	-1428
15.9667	-1429
15.975	-1428
15.9833	-1423
15.9917	-1419
16	-1416
16.0083	-1416
16.0167	-1421
16.025	-1440
16.0333	-1454
16.0417	-1476
16.05	-1493
16.0583	-1511
16.0667	-1517
16.075	-1520
16.0833	-1519
16.0917	-1518
16.1	-1518
16.1083	-1522
16.1167	-1528
16.125	-1540
16.1333	-1549
16.1417	-1561
16.15	-1563
16.1583	-1563
16.1667	-1561
16.175	-1555
16.1833	-1553
16.1917	-1553
16.2	-1559
16.2083	-1569
16.2167	-1578
16.225	-1589
16.2333	-1594
16.2417	-1595
16.25	-1590
16.2583	-1578
16.2667	-1571
16.275	-1565
16.2833	-1566
16.2917	-1575
16.3	-1587
16.3083	-1604
16.3167	-1616
16.325	-1624
16.3333	-1623
16.3417	-1615
16.35	-1607
16.3583	-1599
16.3667	-1597
16.375	-1606
16.3833	-1619
16.3917	-1636
16.4	-1648
16.4083	-1656
16.4167	-1654
16.425	-1648
16.4333	-1637
16.4417	-1628
16.45	-1624
16.4583	-1624
16.4667	-1628
16.475	-1637
16.4833	-1642
16.4917	-1640
16.5	-1633
16.5083	-1617
16.5167	-1602
16.525	-1584
16.5333	-1571
16.5417	-1558
16.55	-1554
16.5583	-1545
16.5667	-1544
16.575	-1541
16.5833	-1533
16.5917	-1521
16.6	-1509
16.6083	-1489
16.6167	-1477
16.625	-1462
16.6333	-1460
16.6417	-1460
16.65	-1465
[truncated: 3,402 more rows]

## Sheet: Gizzard digesta 24
min	Intensity
0	497
0.00833333	247
0.0166667	13
0.025	11
0.0333333	7
0.0416667	-1
0.05	-5
0.0583333	-13
0.0666667	-16
0.075	-20
0.0833333	-17
0.0916667	-9
0.1	-1
0.108333	13
0.116667	23
0.125	38
0.133333	44
0.141667	48
0.15	49
0.158333	45
0.166667	44
0.175	46
0.183333	51
0.191667	62
0.2	70
0.208333	87
0.216667	99
0.225	111
0.233333	120
0.241667	128
0.25	129
0.258333	139
0.266667	145
0.275	153
0.283333	165
0.291667	182
0.3	193
0.308333	209
0.316667	212
0.325	216
0.333333	213
0.341667	208
0.35	208
0.358333	208
0.366667	214
0.375	228
0.383333	245
0.391667	270
0.4	286
0.408333	312
0.416667	334
0.425	380
0.433333	427
0.441667	535
0.45	634
0.458333	827
0.466667	978
0.475	1227
0.483333	1399
0.491667	1649
0.5	1806
0.508333	2020
0.516667	2147
0.525	2316
0.533333	2413
0.541667	2530
0.55	2589
0.558333	2641
0.566667	2648
0.575	2619
0.583333	2572
0.591667	2478
0.6	2406
0.608333	2300
0.616667	2241
0.625	2171
0.633333	2146
0.641667	2142
0.65	2155
0.658333	2200
0.666667	2239
0.675	2313
0.683333	2363
0.691667	2439
0.7	2487
0.708333	2556
0.716667	2613
0.725	2647
0.733333	2686
0.741667	2705
0.75	2720
0.758333	2723
0.766667	2712
0.775	2701
0.783333	2673
0.791667	2654
0.8	2628
0.808333	2614
0.816667	2590
0.825	2574
0.833333	2549
0.841667	2531
0.85	2496
0.858333	2473
0.866667	2437
0.875	2415
0.883333	2386
0.891667	2372
0.9	2359
0.908333	2351
0.916667	2341
0.925	2332
0.933333	2311
0.941667	2296
0.95	2272
0.958333	2253
0.966667	2233
0.975	2224
0.983333	2219
0.991667	2217
1	2212
1.00833	2206
1.01667	2191
1.025	2175
1.03333	2148
1.04167	2129
1.05	2104
1.05833	2089
1.06667	2079
1.075	2073
1.08333	2066
1.09167	2059
1.1	2042
1.10833	2031
1.11667	2005
1.125	1987
1.13333	1963
1.14167	1949
1.15	1932
1.15833	1924
1.16667	1910
1.175	1902
1.18333	1881
1.19167	1864
1.2	1835
1.20833	1814
1.21667	1784
1.225	1769
1.23333	1751
1.24167	1742
1.25	1735
1.25833	1734
1.26667	1726
1.275	1723
1.28333	1716
1.29167	1710
1.3	1699
1.30833	1695
1.31667	1691
1.325	1692
1.33333	1695
1.34167	1702
1.35	1708
1.35833	1710
1.36667	1712
1.375	1710
1.38333	1702
1.39167	1697
1.4	1690
1.40833	1684
1.41667	1683
1.425	1686
1.43333	1691
1.44167	1692
1.45	1690
1.45833	1686
1.46667	1674
1.475	1664
1.48333	1652
1.49167	1646
1.5	1643
1.50833	1646
1.51667	1652
1.525	1658
1.53333	1668
1.54167	1665
1.55	1659
1.55833	1652
1.56667	1644
1.575	1639
1.58333	1641
1.59167	1648
1.6	1658
1.60833	1667
1.61667	1677
1.625	1683
1.63333	1684
1.64167	1682
1.65	1680
1.65833	1677
1.66667	1686
1.675	1695
1.68333	1714
1.69167	1727
1.7	1744
1.70833	1752
1.71667	1761
1.725	1760
1.73333	1761
1.74167	1759
1.75	1761
1.75833	1764
1.76667	1770
1.775	1780
1.78333	1788
1.79167	1792
1.8	1796
1.80833	1797
1.81667	1794
1.825	1792
1.83333	1792
1.84167	1793
1.85	1798
1.85833	1805
1.86667	1817
1.875	1826
1.88333	1837
1.89167	1840
1.9	1840
1.90833	1842
1.91667	1841
1.925	1840
1.93333	1842
1.94167	1844
1.95	1851
1.95833	1855
1.96667	1861
1.975	1865
1.98333	1866
1.99167	1865
2	1862
2.00833	1862
2.01667	1867
2.025	1875
2.03333	1891
2.04167	1900
2.05	1920
2.05833	1928
2.06667	1933
2.075	1930
2.08333	1924
2.09167	1917
2.1	1910
2.10833	1909
2.11667	1915
2.125	1921
2.13333	1934
2.14167	1942
2.15	1949
2.15833	1952
2.16667	1948
2.175	1947
2.18333	1953
2.19167	1960
2.2	1986
2.20833	2007
2.21667	2056
2.225	2092
2.23333	2152
2.24167	2195
2.25	2275
2.25833	2339
2.26667	2457
2.275	2554
2.28333	2725
2.29167	2863
2.3	3092
2.30833	3259
2.31667	3525
2.325	3711
2.33333	3992
2.34167	4179
2.35	4453
2.35833	4631
2.36667	4897
2.375	5075
2.38333	5367
2.39167	5644
2.4	6421
2.40833	7545
2.41667	11351
2.425	16634
2.43333	32379
2.44167	51175
2.45	98486
2.45833	146828
2.46667	250060
2.475	340537
2.48333	505266
2.49167	628972
2.5	820895
2.50833	943197
2.51667	1101646
2.525	1144993
2.53333	1144993
2.54167	1144992
2.55	1144995
2.55833	1144994
2.56667	1141984
2.575	1085742
2.58333	968601
2.59167	886561
2.6	764671
2.60833	687155
2.61667	579698
2.625	514587
2.63333	426533
2.64167	373507
2.65	300886
2.65833	256186
2.66667	193595
2.675	154475
2.68333	99675
2.69167	65899
2.7	19812
2.70833	-7617
2.71667	-43621
2.725	-64229
2.73333	-90316
2.74167	-104758
2.75	-122444
2.75833	-131723
2.76667	-141720
2.775	-145224
2.78333	-143717
2.79167	-136102
2.8	-109372
2.80833	-77210
2.81667	791
2.825	77242
2.83333	233992
2.84167	366823
2.85	602151
2.85833	774941
2.86667	1038183
2.875	1145001
2.88333	1145001
2.89167	1145001
2.9	1144998
2.90833	1144996
2.91667	1144996
2.925	1144998
2.93333	1144998
2.94167	1144999
2.95	1144996
2.95833	1144999
2.96667	1144999
2.975	1144996
2.98333	1144995
2.99167	1144992
3	1144991
3.00833	1144991
3.01667	1144991
3.025	1144992
3.03333	1144992
3.04167	1144995
3.05	1144998
3.05833	1145000
3.06667	1144998
3.075	1144997
3.08333	1144998
3.09167	1145001
3.1	1144995
3.10833	1144995
3.11667	1144996
3.125	1144994
3.13333	1144995
3.14167	1144997
3.15	1145002
3.15833	1144997
3.16667	1144998
3.175	1144997
3.18333	1145004
3.19167	1144998
3.2	1071988
3.20833	926242
3.21667	717304
3.225	592170
3.23333	433645
3.24167	348866
3.25	251154
3.25833	203110
3.26667	151338
3.275	127301
3.28333	102390
3.29167	91110
3.3	79429
3.30833	74006
3.31667	68064
3.325	65057
3.33333	61408
3.34167	59350
3.35	56616
3.35833	54962
3.36667	52663
3.375	51235
3.38333	49224
3.39167	47974
3.4	46228
3.40833	45154
3.41667	43673
3.425	42772
3.43333	41542
3.44167	40796
3.45	39775
3.45833	39147
3.46667	38265
3.475	37705
3.48333	36891
3.49167	36350
3.5	35524
3.50833	34962
3.51667	34092
3.525	33502
3.53333	32598
3.54167	31998
3.55	31110
3.55833	30531
3.56667	29705
3.575	29184
3.58333	28459
3.59167	28015
3.6	27412
3.60833	27052
3.61667	26576
3.625	26302
3.63333	25957
3.64167	25779
3.65	25605
3.65833	25565
3.66667	25659
3.675	25852
3.68333	26406
3.69167	27005
3.7	28346
3.70833	29602
3.71667	32119
3.725	34250
3.73333	38103
3.74167	41041
3.75	45791
3.75833	49015
3.76667	53631
3.775	56394
3.78333	59865
3.79167	61684
3.8	63723
3.80833	64705
3.81667	65809
3.825	66398
3.83333	67184
3.84167	67639
3.85	68122
3.85833	68196
3.86667	67712
3.875	66875
3.88333	64725
3.89167	62680
3.9	58784
3.90833	55745
3.91667	50776
3.925	47345
3.93333	42282
3.94167	39083
3.95	34706
3.95833	32120
3.96667	28761
3.975	26863
3.98333	24480
3.99167	23166
4	21545
4.00833	20657
4.01667	19556
4.025	18951
4.03333	18182
4.04167	17746
4.05	17174
4.05833	16832
4.06667	16366
4.075	16081
4.08333	15681
4.09167	15432
4.1	15087
4.10833	14877
4.11667	14595
4.125	14429
4.13333	14218
4.14167	14103
4.15	13981
4.15833	13939
4.16667	13952
4.175	14019
4.18333	14223
4.19167	14438
4.2	14874
4.20833	15234
4.21667	15856
4.225	16303
4.23333	16968
4.24167	17377
4.25	17884
4.25833	18128
4.26667	18316
4.275	18320
4.28333	18141
4.29167	17914
4.3	17442
4.30833	17058
4.31667	16421
4.325	15972
4.33333	15290
4.34167	14847
4.35	14215
4.35833	13827
4.36667	13296
4.375	12982
4.38333	12576
4.39167	12344
4.4	12049
4.40833	11883
4.41667	11665
4.425	11540
4.43333	11363
4.44167	11259
4.45	11116
4.45833	11032
4.46667	10920
4.475	10857
4.48333	10776
4.49167	10733
4.5	10672
4.50833	10635
4.51667	10585
4.525	10550
4.53333	10507
4.54167	10482
4.55	10455
4.55833	10445
4.56667	10442
4.575	10446
4.58333	10455
4.59167	10465
4.6	10477
4.60833	10487
4.61667	10507
4.625	10527
4.63333	10563
4.64167	10597
4.65	10652
4.65833	10690
4.66667	10739
4.675	10762
4.68333	10776
4.69167	10768
4.7	10729
4.70833	10691
4.71667	10608
4.725	10544
4.73333	10436
4.74167	10361
4.75	10239
4.75833	10157
4.76667	10029
4.775	9944
4.78333	9818
4.79167	9736
4.8	9624
4.80833	9557
4.81667	9464
4.825	9411
4.83333	9344
4.84167	9304
4.85	9251
4.85833	9216
4.86667	9166
4.875	9130
4.88333	9079
4.89167	9045
4.9	8990
4.90833	8961
4.91667	8921
4.925	8894
4.93333	8860
4.94167	8835
4.95	8795
4.95833	8765
4.96667	8714
4.975	8679
4.98333	8625
4.99167	8590
5	8547
5.00833	8521
5.01667	8487
5.025	8462
5.03333	8420
5.04167	8386
5.05	8327
5.05833	8286
5.06667	8221
5.075	8178
5.08333	8118
5.09167	8082
5.1	8033
5.10833	7998
5.11667	7948
5.125	7910
5.13333	7851
5.14167	7808
5.15	7753
5.15833	7723
5.16667	7686
5.175	7670
5.18333	7666
5.19167	7676
5.2	7711
5.20833	7750
5.21667	7829
5.225	7902
5.23333	8040
5.24167	8150
5.25	8335
5.25833	8466
5.26667	8670
5.275	8797
5.28333	8960
5.29167	9045
5.3	9123
5.30833	9140
5.31667	9112
5.325	9063
5.33333	8948
5.34167	8850
5.35	8681
5.35833	8562
5.36667	8376
5.375	8251
5.38333	8068
5.39167	7948
5.4	7783
5.40833	7677
5.41667	7534
5.425	7447
5.43333	7337
5.44167	7272
5.45	7187
5.45833	7138
5.46667	7075
5.475	7035
5.48333	6981
5.49167	6949
5.5	6912
5.50833	6898
5.51667	6901
5.525	6923
5.53333	6986
5.54167	7051
5.55	7175
5.55833	7270
5.56667	7428
5.575	7534
5.58333	7689
5.59167	7788
5.6	7913
5.60833	7981
5.61667	8049
5.625	8069
5.63333	8056
5.64167	8016
5.65	7914
5.65833	7821
5.66667	7655
5.675	7532
5.68333	7342
5.69167	7219
5.7	7047
5.70833	6939
5.71667	6795
5.725	6708
5.73333	6581
5.74167	6504
5.75	6398
5.75833	6334
5.76667	6253
5.775	6209
5.78333	6157
5.79167	6132
5.8	6103
5.80833	6090
5.81667	6070
5.825	6056
5.83333	6035
5.84167	6017
5.85	5992
5.85833	5977
5.86667	5955
5.875	5941
5.88333	5924
5.89167	5911
5.9	5895
5.90833	5884
5.91667	5864
5.925	5849
5.93333	5828
5.94167	5814
5.95	5795
5.95833	5785
5.96667	5771
5.975	5763
5.98333	5751
5.99167	5744
6	5730
6.00833	5720
6.01667	5705
6.025	5700
6.03333	5702
6.04167	5717
6.05	5759
6.05833	5806
6.06667	5896
6.075	5972
6.08333	6099
6.09167	6187
6.1	6319
6.10833	6402
6.11667	6507
6.125	6564
6.13333	6623
6.14167	6651
6.15	6651
6.15833	6629
6.16667	6561
6.175	6493
6.18333	6360
6.19167	6256
6.2	6088
6.20833	5971
6.21667	5802
6.225	5696
6.23333	5553
6.24167	5466
6.25	5347
6.25833	5274
6.26667	5170
6.275	5104
6.28333	5015
6.29167	4961
6.3	4892
6.30833	4855
6.31667	4808
6.325	4784
6.33333	4754
6.34167	4732
6.35	4698
6.35833	4675
6.36667	4639
6.375	4615
6.38333	4581
6.39167	4564
6.4	4543
6.40833	4530
6.41667	4513
6.425	4500
6.43333	4477
6.44167	4461
6.45	4431
6.45833	4407
6.46667	4375
6.475	4357
6.48333	4332
6.49167	4322
6.5	4312
6.50833	4308
6.51667	4301
6.525	4295
6.53333	4282
6.54167	4270
6.55	4249
6.55833	4234
6.56667	4214
6.575	4202
6.58333	4187
6.59167	4181
6.6	4172
6.60833	4163
6.61667	4151
6.625	4146
6.63333	4150
6.64167	4172
6.65	4257
6.65833	4371
6.66667	4683
6.675	5027
6.68333	5833
6.69167	6623
6.7	8287
6.70833	9773
6.71667	12637
6.725	14989
6.73333	19145
6.74167	22280
6.75	27359
6.75833	30869
6.76667	36047
6.775	39292
6.78333	43585
6.79167	45952
6.8	48618
6.80833	49772
6.81667	50570
6.825	50523
6.83333	49700
6.84167	48730
6.85	46799
6.85833	45279
6.86667	42795
6.875	41061
6.88333	38447
6.89167	36736
6.9	34278
6.90833	32723
6.91667	30554
6.925	29211
6.93333	27359
6.94167	26222
6.95	24650
6.95833	23681
6.96667	22335
6.975	21501
6.98333	20336
6.99167	19614
7	18609
7.00833	17987
7.01667	17121
7.025	16590
7.03333	15849
7.04167	15392
7.05	14755
7.05833	14361
7.06667	13811
7.075	13470
7.08333	12995
7.09167	12706
7.1	12307
7.10833	12063
7.11667	11731
7.125	11531
7.13333	11252
7.14167	11078
7.15	10830
7.15833	10676
7.16667	10461
7.175	10327
7.18333	10148
7.19167	10043
7.2	9910
7.20833	9837
7.21667	9752
7.225	9706
7.23333	9658
7.24167	9639
7.25	9633
7.25833	9636
7.26667	9664
7.275	9692
7.28333	9738
7.29167	9765
7.3	9794
7.30833	9797
7.31667	9765
7.325	9720
7.33333	9621
7.34167	9535
7.35	9396
7.35833	9301
7.36667	9179
7.375	9109
7.38333	9038
7.39167	9003
7.4	8969
7.40833	8951
7.41667	8910
7.425	8870
7.43333	8774
7.44167	8687
7.45	8518
7.45833	8383
7.46667	8148
7.475	7974
7.48333	7699
7.49167	7516
7.5	7243
7.50833	7069
7.51667	6828
7.525	6690
7.53333	6498
7.54167	6391
7.55	6248
7.55833	6168
7.56667	6058
7.575	5990
7.58333	5901
7.59167	5841
7.6	5760
7.60833	5710
7.61667	5641
7.625	5601
7.63333	5544
7.64167	5509
7.65	5453
7.65833	5418
7.66667	5360
7.675	5320
7.68333	5258
7.69167	5217
7.7	5162
7.70833	5131
7.71667	5097
7.725	5080
7.73333	5072
7.74167	5072
7.75	5086
7.75833	5102
7.76667	5136
7.775	5167
7.78333	5224
7.79167	5267
7.8	5344
7.80833	5398
7.81667	5475
7.825	5521
7.83333	5569
7.84167	5586
7.85	5574
7.85833	5546
7.86667	5476
7.875	5413
7.88333	5303
7.89167	5225
7.9	5100
7.90833	5013
7.91667	4878
7.925	4788
7.93333	4645
7.94167	4552
7.95	4411
7.95833	4325
7.96667	4207
7.975	4138
7.98333	4048
7.99167	3997
8	3921
8.00833	3873
8.01667	3797
8.025	3745
8.03333	3667
8.04167	3618
8.05	3549
8.05833	3509
8.06667	3462
8.075	3434
8.08333	3399
8.09167	3374
8.1	3336
8.10833	3307
8.11667	3264
8.125	3235
8.13333	3193
8.14167	3172
8.15	3145
8.15833	3135
8.16667	3124
8.175	3120
8.18333	3111
8.19167	3106
8.2	3092
8.20833	3082
8.21667	3065
8.225	3053
8.23333	3038
8.24167	3029
8.25	3017
8.25833	3009
8.26667	2994
8.275	2985
8.28333	2963
8.29167	2947
8.3	2917
8.30833	2894
8.31667	2861
8.325	2847
8.33333	2832
8.34167	2833
8.35	2846
8.35833	2864
8.36667	2904
8.375	2937
8.38333	3000
8.39167	3052
8.4	3139
8.40833	3206
8.41667	3320
8.425	3398
8.43333	3514
8.44167	3584
8.45	3673
8.45833	3713
8.46667	3747
8.475	3746
8.48333	3722
8.49167	3691
8.5	3629
8.50833	3579
8.51667	3493
8.525	3427
8.53333	3314
8.54167	3235
8.55	3106
8.55833	3019
8.56667	2889
8.575	2807
8.58333	2701
8.59167	2646
8.6	2579
8.60833	2553
8.61667	2538
8.625	2548
8.63333	2599
8.64167	2657
8.65	2775
8.65833	2870
8.66667	3035
8.675	3151
8.68333	3316
8.69167	3415
8.7	3540
8.70833	3601
8.71667	3663
8.725	3682
8.73333	3691
8.74167	3685
8.75	3669
8.75833	3651
8.76667	3623
8.775	3600
8.78333	3566
8.79167	3537
8.8	3491
8.80833	3457
8.81667	3398
8.825	3355
8.83333	3293
8.84167	3250
8.85	3191
8.85833	3153
8.86667	3099
8.875	3064
8.88333	3009
8.89167	2970
8.9	2904
8.90833	2858
8.91667	2785
8.925	2737
8.93333	2671
8.94167	2632
8.95	2578
8.95833	2545
8.96667	2505
8.975	2478
8.98333	2435
8.99167	2410
9	2377
9.00833	2360
9.01667	2341
9.025	2336
9.03333	2340
9.04167	2345
9.05	2351
9.05833	2351
9.06667	2335
9.075	2315
9.08333	2274
9.09167	2242
9.1	2198
9.10833	2173
9.11667	2139
9.125	2128
9.13333	2116
9.14167	2112
9.15	2103
9.15833	2093
9.16667	2075
9.175	2059
9.18333	2036
9.19167	2021
9.2	2001
9.20833	1990
9.21667	1972
9.225	1963
9.23333	1937
9.24167	1919
9.25	1887
9.25833	1865
9.26667	1833
9.275	1814
9.28333	1797
9.29167	1790
9.3	1786
9.30833	1786
9.31667	1785
9.325	1781
9.33333	1768
9.34167	1758
9.35	1733
9.35833	1718
9.36667	1694
9.375	1680
9.38333	1662
9.39167	1649
9.4	1628
9.40833	1614
9.41667	1586
9.425	1562
9.43333	1528
9.44167	1503
9.45	1463
9.45833	1439
9.46667	1406
9.475	1390
9.48333	1366
9.49167	1354
9.5	1335
9.50833	1327
9.51667	1310
9.525	1304
9.53333	1292
9.54167	1296
9.55	1306
9.55833	1322
9.56667	1359
9.575	1390
9.58333	1439
9.59167	1475
9.6	1524
9.60833	1553
9.61667	1597
9.625	1626
9.63333	1671
9.64167	1705
9.65	1753
9.65833	1788
9.66667	1830
9.675	1852
9.68333	1870
9.69167	1867
9.7	1856
9.70833	1840
9.71667	1818
9.725	1804
9.73333	1783
9.74167	1774
9.75	1754
9.75833	1738
9.76667	1707
9.775	1683
9.78333	1640
9.79167	1611
9.8	1572
9.80833	1551
9.81667	1525
9.825	1514
9.83333	1499
9.84167	1486
9.85	1464
9.85833	1448
9.86667	1414
9.875	1391
9.88333	1360
9.89167	1343
9.9	1320
9.90833	1314
9.91667	1310
9.925	1310
9.93333	1310
9.94167	1312
9.95	1314
9.95833	1320
9.96667	1333
9.975	1343
9.98333	1358
9.99167	1369
10	1380
10.0083	1383
10.0167	1376
10.025	1360
10.0333	1325
10.0417	1292
10.05	1233
10.0583	1190
10.0667	1128
10.075	1089
10.0833	1042
10.0917	1015
10.1	983
10.1083	966
10.1167	940
10.125	927
10.1333	904
10.1417	893
10.15	881
10.1583	882
10.1667	894
10.175	910
10.1833	951
10.1917	987
10.2	1051
10.2083	1099
10.2167	1180
10.225	1245
10.2333	1355
10.2417	1444
10.25	1599
10.2583	1720
10.2667	1921
10.275	2066
10.2833	2294
10.2917	2447
10.3	2683
10.3083	2843
10.3167	3100
10.325	3283
10.3333	3586
10.3417	3807
10.35	4171
10.3583	4430
10.3667	4831
10.375	5102
10.3833	5509
10.3917	5771
10.4	6153
10.4083	6390
10.4167	6724
10.425	6921
10.4333	7183
10.4417	7326
10.45	7492
10.4583	7567
10.4667	7627
10.475	7635
10.4833	7601
10.4917	7552
10.5	7450
10.5083	7366
10.5167	7223
10.525	7117
10.5333	6947
10.5417	6825
10.55	6636
10.5583	6496
10.5667	6288
10.575	6145
10.5833	5929
10.5917	5782
10.6	5569
10.6083	5429
10.6167	5225
10.625	5093
10.6333	4897
10.6417	4764
10.65	4568
10.6583	4439
10.6667	4248
10.675	4128
10.6833	3961
10.6917	3858
10.7	3728
10.7083	3653
10.7167	3561
10.725	3508
10.7333	3446
10.7417	3413
10.75	3379
10.7583	3368
10.7667	3375
10.775	3390
10.7833	3427
10.7917	3460
10.8	3506
10.8083	3533
10.8167	3553
10.825	3551
10.8333	3525
10.8417	3495
10.85	3432
10.8583	3385
10.8667	3307
10.875	3255
10.8833	3169
10.8917	3112
10.9	3016
10.9083	2947
10.9167	2843
10.925	2772
10.9333	2672
10.9417	2609
10.95	2530
10.9583	2484
10.9667	2424
10.975	2394
10.9833	2346
10.9917	2316
11	2269
11.0083	2240
11.0167	2195
11.025	2171
11.0333	2142
11.0417	2127
11.05	2109
11.0583	2098
11.0667	2085
11.075	2072
11.0833	2049
11.0917	2030
11.1	2001
11.1083	1985
11.1167	1958
11.125	1941
11.1333	1923
11.1417	1912
11.15	1893
11.1583	1877
11.1667	1847
11.175	1822
11.1833	1775
11.1917	1742
11.2	1690
11.2083	1651
11.2167	1603
11.225	1570
11.2333	1529
11.2417	1502
11.25	1457
11.2583	1422
11.2667	1365
11.275	1325
11.2833	1263
11.2917	1228
11.3	1193
11.3083	1188
11.3167	1218
11.325	1267
11.3333	1390
11.3417	1504
11.35	1718
11.3583	1887
11.3667	2157
11.375	2345
11.3833	2607
11.3917	2759
11.4	2924
11.4083	2986
11.4167	2990
11.425	2936
11.4333	2776
11.4417	2625
11.45	2355
11.4583	2161
11.4667	1863
11.475	1673
11.4833	1409
11.4917	1252
11.5	1039
11.5083	911
11.5167	742
11.525	640
11.5333	502
11.5417	425
11.55	329
11.5583	281
11.5667	226
11.575	200
11.5833	171
11.5917	154
11.6	123
11.6083	98
11.6167	60
11.625	28
11.6333	-19
11.6417	-49
11.65	-90
11.6583	-116
11.6667	-151
11.675	-174
11.6833	-213
11.6917	-237
11.7	-280
11.7083	-310
11.7167	-357
11.725	-383
11.7333	-421
11.7417	-443
11.75	-472
11.7583	-485
11.7667	-505
11.775	-519
11.7833	-543
11.7917	-562
11.8	-593
11.8083	-615
11.8167	-648
11.825	-667
11.8333	-689
11.8417	-700
11.85	-711
11.8583	-719
11.8667	-733
11.875	-746
11.8833	-770
11.8917	-791
11.9	-818
11.9083	-837
11.9167	-856
11.925	-864
11.9333	-874
11.9417	-882
11.95	-893
11.9583	-907
11.9667	-935
11.975	-957
11.9833	-988
11.9917	-1008
12	-1031
12.0083	-1040
12.0167	-1047
12.025	-1051
12.0333	-1057
12.0417	-1065
12.05	-1084
12.0583	-1099
12.0667	-1124
12.075	-1137
12.0833	-1156
12.0917	-1164
12.1	-1168
12.1083	-1167
12.1167	-1167
12.125	-1170
12.1333	-1175
12.1417	-1184
12.15	-1197
12.1583	-1205
12.1667	-1215
12.175	-1218
12.1833	-1214
12.1917	-1212
12.2	-1205
12.2083	-1207
12.2167	-1214
12.225	-1221
12.2333	-1234
12.2417	-1245
12.25	-1259
12.2583	-1263
12.2667	-1269
12.275	-1268
12.2833	-1268
12.2917	-1267
12.3	-1268
12.3083	-1270
12.3167	-1275
12.325	-1280
12.3333	-1292
12.3417	-1296
12.35	-1304
12.3583	-1305
12.3667	-1304
12.375	-1302
12.3833	-1302
12.3917	-1305
12.4	-1310
12.4083	-1319
12.4167	-1335
12.425	-1344
12.4333	-1356
12.4417	-1361
12.45	-1364
12.4583	-1367
12.4667	-1365
12.475	-1367
12.4833	-1373
12.4917	-1383
12.5	-1398
12.5083	-1415
12.5167	-1432
12.525	-1441
12.5333	-1448
12.5417	-1447
12.55	-1445
12.5583	-1445
12.5667	-1451
12.575	-1458
12.5833	-1478
12.5917	-1490
12.6	-1514
12.6083	-1525
12.6167	-1539
12.625	-1540
12.6333	-1543
12.6417	-1545
12.65	-1553
12.6583	-1563
12.6667	-1584
12.675	-1601
12.6833	-1621
12.6917	-1631
12.7	-1639
12.7083	-1639
12.7167	-1635
12.725	-1633
12.7333	-1633
12.7417	-1639
12.75	-1649
12.7583	-1664
12.7667	-1681
12.775	-1692
12.7833	-1704
12.7917	-1708
12.8	-1709
12.8083	-1710
12.8167	-1708
12.825	-1710
12.8333	-1720
12.8417	-1729
12.85	-1744
12.8583	-1756
12.8667	-1767
12.875	-1772
12.8833	-1771
12.8917	-1769
12.9	-1764
12.9083	-1763
12.9167	-1765
12.925	-1770
12.9333	-1786
12.9417	-1799
12.95	-1818
12.9583	-1828
12.9667	-1836
12.975	-1836
12.9833	-1837
12.9917	-1833
13	-1834
13.0083	-1835
13.0167	-1847
13.025	-1855
13.0333	-1871
13.0417	-1881
13.05	-1888
13.0583	-1887
13.0667	-1881
13.075	-1873
13.0833	-1864
13.0917	-1863
13.1	-1869
13.1083	-1879
13.1167	-1892
13.125	-1904
13.1333	-1915
13.1417	-1920
13.15	-1920
13.1583	-1915
13.1667	-1911
13.175	-1913
13.1833	-1920
13.1917	-1928
13.2	-1947
13.2083	-1958
13.2167	-1966
13.225	-1963
13.2333	-1944
13.2417	-1927
13.25	-1893
13.2583	-1863
13.2667	-1821
13.275	-1787
13.2833	-1730
13.2917	-1686
13.3	-1593
13.3083	-1514
13.3167	-1373
13.325	-1264
13.3333	-1083
13.3417	-949
13.35	-743
13.3583	-602
13.3667	-388
13.375	-243
13.3833	-33
13.3917	104
13.4	306
13.4083	431
13.4167	602
13.425	703
13.4333	827
13.4417	893
13.45	962
13.4583	988
13.4667	1003
13.475	1001
13.4833	975
13.4917	946
13.5	890
13.5083	843
13.5167	761
13.525	698
13.5333	593
13.5417	515
13.55	385
13.5583	295
13.5667	157
13.575	70
13.5833	-53
13.5917	-132
13.6	-244
13.6083	-317
13.6167	-429
13.625	-507
13.6333	-628
13.6417	-708
13.65	-828
13.6583	-902
13.6667	-1001
13.675	-1057
13.6833	-1133
13.6917	-1177
13.7	-1245
13.7083	-1290
13.7167	-1361
13.725	-1408
13.7333	-1473
13.7417	-1514
13.75	-1561
13.7583	-1583
13.7667	-1614
13.775	-1630
13.7833	-1655
13.7917	-1676
13.8	-1713
13.8083	-1742
13.8167	-1781
13.825	-1807
13.8333	-1833
13.8417	-1847
13.85	-1856
13.8583	-1863
13.8667	-1873
13.875	-1884
13.8833	-1906
13.8917	-1924
13.9	-1952
13.9083	-1967
13.9167	-1988
13.925	-1994
13.9333	-2001
13.9417	-2003
13.95	-2005
13.9583	-2011
13.9667	-2024
13.975	-2034
13.9833	-2056
13.9917	-2069
14	-2090
14.0083	-2099
14.0167	-2109
14.025	-2112
14.0333	-2118
14.0417	-2119
14.05	-2125
14.0583	-2129
14.0667	-2139
14.075	-2148
14.0833	-2161
14.0917	-2168
14.1	-2176
14.1083	-2176
14.1167	-2174
14.125	-2172
14.1333	-2165
14.1417	-2163
14.15	-2164
14.1583	-2167
14.1667	-2174
14.175	-2176
14.1833	-2180
14.1917	-2179
14.2	-2173
14.2083	-2168
14.2167	-2158
14.225	-2160
14.2333	-2162
14.2417	-2169
14.25	-2186
14.2583	-2198
14.2667	-2215
14.275	-2218
14.2833	-2217
14.2917	-2210
14.3	-2197
14.3083	-2187
14.3167	-2179
14.325	-2181
14.3333	-2193
14.3417	-2201
14.35	-2214
14.3583	-2217
14.3667	-2217
14.375	-2212
14.3833	-2202
14.3917	-2197
14.4	-2197
14.4083	-2200
14.4167	-2212
14.425	-2222
14.4333	-2234
14.4417	-2237
14.45	-2235
14.4583	-2230
14.4667	-2219
14.475	-2211
14.4833	-2208
14.4917	-2210
14.5	-2215
14.5083	-2219
14.5167	-2227
14.525	-2230
14.5333	-2226
14.5417	-2222
14.55	-2208
14.5583	-2199
14.5667	-2188
14.575	-2183
14.5833	-2184
14.5917	-2191
14.6	-2198
14.6083	-2203
14.6167	-2211
14.625	-2214
14.6333	-2216
14.6417	-2215
14.65	-2209
14.6583	-2208
14.6667	-2208
14.675	-2214
14.6833	-2221
14.6917	-2228
14.7	-2235
14.7083	-2239
14.7167	-2238
14.725	-2231
14.7333	-2218
14.7417	-2207
14.75	-2195
14.7583	-2190
14.7667	-2185
14.775	-2186
14.7833	-2191
14.7917	-2193
14.8	-2187
14.8083	-2179
14.8167	-2160
14.825	-2149
14.8333	-2130
14.8417	-2124
14.85	-2123
14.8583	-2125
14.8667	-2132
14.875	-2134
14.8833	-2132
14.8917	-2128
14.9	-2113
14.9083	-2103
14.9167	-2088
14.925	-2084
14.9333	-2084
14.9417	-2087
14.95	-2097
14.9583	-2104
14.9667	-2108
14.975	-2105
14.9833	-2097
14.9917	-2090
15	-2080
15.0083	-2077
15.0167	-2081
15.025	-2085
15.0333	-2096
15.0417	-2103
15.05	-2106
15.0583	-2104
15.0667	-2094
15.075	-2081
15.0833	-2070
15.0917	-2063
15.1	-2059
15.1083	-2060
15.1167	-2067
15.125	-2073
15.1333	-2081
15.1417	-2083
15.15	-2079
15.1583	-2076
15.1667	-2067
15.175	-2064
15.1833	-2059
15.1917	-2055
15.2	-2054
15.2083	-2052
15.2167	-2042
15.225	-2033
15.2333	-2005
15.2417	-1977
15.25	-1924
15.2583	-1882
15.2667	-1822
15.275	-1778
15.2833	-1725
15.2917	-1700
15.3	-1674
15.3083	-1666
15.3167	-1665
15.325	-1668
15.3333	-1678
15.3417	-1692
15.35	-1714
15.3583	-1734
15.3667	-1773
15.375	-1803
15.3833	-1853
15.3917	-1890
15.4	-1939
15.4083	-1969
15.4167	-1999
15.425	-2015
15.4333	-2030
15.4417	-2041
15.45	-2056
15.4583	-2073
15.4667	-2101
15.475	-2124
15.4833	-2152
15.4917	-2168
15.5	-2181
15.5083	-2184
15.5167	-2181
15.525	-2176
15.5333	-2171
15.5417	-2171
15.55	-2177
15.5583	-2185
15.5667	-2194
15.575	-2193
15.5833	-2189
15.5917	-2181
15.6	-2167
15.6083	-2154
15.6167	-2143
15.625	-2141
15.6333	-2143
15.6417	-2144
15.65	-2154
15.6583	-2157
15.6667	-2158
15.675	-2155
15.6833	-2147
15.6917	-2140
15.7	-2132
15.7083	-2134
15.7167	-2137
15.725	-2143
15.7333	-2156
15.7417	-2167
15.75	-2178
15.7583	-2180
15.7667	-2180
15.775	-2176
15.7833	-2170
15.7917	-2167
15.8	-2169
15.8083	-2173
15.8167	-2183
15.825	-2192
15.8333	-2206
15.8417	-2213
15.85	-2221
15.8583	-2223
15.8667	-2226
15.875	-2226
15.8833	-2230
15.8917	-2235
15.9	-2249
15.9083	-2262
15.9167	-2281
15.925	-2293
15.9333	-2308
15.9417	-2314
15.95	-2314
15.9583	-2311
15.9667	-2308
15.975	-2305
15.9833	-2309
15.9917	-2316
16	-2331
16.0083	-2342
16.0167	-2353
16.025	-2352
16.0333	-2349
16.0417	-2343
16.05	-2335
16.0583	-2333
16.0667	-2341
16.075	-2351
16.0833	-2370
16.0917	-2382
16.1	-2394
16.1083	-2398
16.1167	-2390
16.125	-2379
16.1333	-2360
16.1417	-2349
16.15	-2341
16.1583	-2341
16.1667	-2350
16.175	-2358
16.1833	-2365
16.1917	-2364
16.2	-2354
16.2083	-2344
16.2167	-2329
16.225	-2318
16.2333	-2309
16.2417	-2307
16.25	-2310
16.2583	-2315
16.2667	-2322
16.275	-2326
16.2833	-2326
16.2917	-2322
16.3	-2314
16.3083	-2311
16.3167	-2304
16.325	-2303
16.3333	-2307
16.3417	-2312
16.35	-2317
16.3583	-2321
16.3667	-2322
16.375	-2318
16.3833	-2315
16.3917	-2312
16.4	-2304
16.4083	-2303
16.4167	-2302
16.425	-2306
16.4333	-2314
16.4417	-2317
16.45	-2321
16.4583	-2323
16.4667	-2321
16.475	-2318
16.4833	-2316
16.4917	-2317
16.5	-2323
16.5083	-2332
16.5167	-2351
16.525	-2367
16.5333	-2391
16.5417	-2405
16.55	-2422
16.5583	-2424
16.5667	-2425
16.575	-2421
16.5833	-2425
16.5917	-2432
16.6	-2451
16.6083	-2469
16.6167	-2492
16.625	-2506
16.6333	-2517
16.6417	-2518
16.65	-2517
[truncated: 3,402 more rows]

## Sheet: Gizzard digesta 27
min	Intensity
0	261
0.00833333	199
0.0166667	14
0.025	11
0.0333333	16
0.0416667	20
0.05	30
0.0583333	34
0.0666667	37
0.075	37
0.0833333	39
0.0916667	44
0.1	57
0.108333	70
0.116667	96
0.125	116
0.133333	140
0.141667	151
0.15	163
0.158333	166
0.166667	170
0.175	173
0.183333	185
0.191667	197
0.2	218
0.208333	233
0.216667	250
0.225	258
0.233333	265
0.241667	264
0.25	264
0.258333	263
0.266667	265
0.275	270
0.283333	281
0.291667	290
0.3	305
0.308333	311
0.316667	318
0.325	320
0.333333	317
0.341667	315
0.35	313
0.358333	315
0.366667	324
0.375	331
0.383333	343
0.391667	356
0.4	367
0.408333	376
0.416667	397
0.425	418
0.433333	472
0.441667	528
0.45	651
0.458333	762
0.466667	959
0.475	1115
0.483333	1358
0.491667	1522
0.5	1759
0.508333	1908
0.516667	2108
0.525	2226
0.533333	2376
0.541667	2459
0.55	2556
0.558333	2600
0.566667	2627
0.575	2618
0.583333	2565
0.591667	2506
0.6	2392
0.608333	2312
0.616667	2196
0.625	2134
0.633333	2072
0.641667	2053
0.65	2061
0.658333	2086
0.666667	2141
0.675	2187
0.683333	2259
0.691667	2307
0.7	2375
0.708333	2418
0.716667	2478
0.725	2517
0.733333	2564
0.741667	2587
0.75	2606
0.758333	2608
0.766667	2594
0.775	2579
0.783333	2548
0.791667	2528
0.8	2497
0.808333	2478
0.816667	2453
0.825	2437
0.833333	2412
0.841667	2391
0.85	2354
0.858333	2328
0.866667	2287
0.875	2260
0.883333	2231
0.891667	2216
0.9	2197
0.908333	2186
0.916667	2171
0.925	2158
0.933333	2143
0.941667	2127
0.95	2107
0.958333	2094
0.966667	2081
0.975	2074
0.983333	2071
0.991667	2068
1	2068
1.00833	2070
1.01667	2067
1.025	2059
1.03333	2046
1.04167	2033
1.05	2014
1.05833	2005
1.06667	1991
1.075	1985
1.08333	1978
1.09167	1976
1.1	1974
1.10833	1969
1.11667	1959
1.125	1950
1.13333	1935
1.14167	1927
1.15	1919
1.15833	1917
1.16667	1915
1.175	1919
1.18333	1922
1.19167	1921
1.2	1914
1.20833	1903
1.21667	1885
1.225	1873
1.23333	1862
1.24167	1858
1.25	1858
1.25833	1863
1.26667	1869
1.275	1872
1.28333	1867
1.29167	1862
1.3	1847
1.30833	1837
1.31667	1827
1.325	1823
1.33333	1826
1.34167	1829
1.35	1833
1.35833	1832
1.36667	1827
1.375	1816
1.38333	1794
1.39167	1780
1.4	1758
1.40833	1745
1.41667	1731
1.425	1724
1.43333	1720
1.44167	1713
1.45	1702
1.45833	1693
1.46667	1677
1.475	1663
1.48333	1651
1.49167	1643
1.5	1638
1.50833	1639
1.51667	1643
1.525	1649
1.53333	1656
1.54167	1658
1.55	1657
1.55833	1654
1.56667	1648
1.575	1643
1.58333	1641
1.59167	1642
1.6	1644
1.60833	1648
1.61667	1658
1.625	1661
1.63333	1666
1.64167	1664
1.65	1660
1.65833	1656
1.66667	1652
1.675	1651
1.68333	1653
1.69167	1659
1.7	1667
1.70833	1673
1.71667	1677
1.725	1679
1.73333	1671
1.74167	1665
1.75	1658
1.75833	1654
1.76667	1653
1.775	1655
1.78333	1662
1.79167	1671
1.8	1676
1.80833	1676
1.81667	1670
1.825	1662
1.83333	1649
1.84167	1640
1.85	1633
1.85833	1635
1.86667	1639
1.875	1643
1.88333	1648
1.89167	1648
1.9	1637
1.90833	1626
1.91667	1608
1.925	1594
1.93333	1578
1.94167	1570
1.95	1570
1.95833	1570
1.96667	1573
1.975	1578
1.98333	1578
1.99167	1577
2	1578
2.00833	1577
2.01667	1581
2.025	1588
2.03333	1595
2.04167	1602
2.05	1609
2.05833	1613
2.06667	1610
2.075	1605
2.08333	1597
2.09167	1589
2.1	1581
2.10833	1579
2.11667	1580
2.125	1583
2.13333	1592
2.14167	1598
2.15	1607
2.15833	1610
2.16667	1617
2.175	1622
2.18333	1629
2.19167	1640
2.2	1662
2.20833	1685
2.21667	1729
2.225	1764
2.23333	1827
2.24167	1877
2.25	1960
2.25833	2025
2.26667	2135
2.275	2218
2.28333	2366
2.29167	2478
2.3	2666
2.30833	2805
2.31667	3023
2.325	3172
2.33333	3395
2.34167	3537
2.35	3739
2.35833	3868
2.36667	4050
2.375	4169
2.38333	4353
2.39167	4518
2.4	4965
2.40833	5631
2.41667	8049
2.425	11614
2.43333	22957
2.44167	37284
2.45	75437
2.45833	116524
2.46667	208702
2.475	293517
2.48333	455073
2.49167	582127
2.5	788101
2.50833	925773
2.51667	1113480
2.525	1144866
2.53333	1144869
2.54167	1144867
2.55	1144868
2.55833	1144866
2.56667	1144874
2.575	1144867
2.58333	1127138
2.59167	1045381
2.6	915115
2.60833	829743
2.61667	709285
2.625	635483
2.63333	535718
2.64167	475923
2.65	394952
2.65833	345524
2.66667	276784
2.675	233734
2.68333	173039
2.69167	135061
2.7	82382
2.70833	50333
2.71667	7388
2.725	-17787
2.73333	-50334
2.74167	-68736
2.75	-91594
2.75833	-103746
2.76667	-116867
2.775	-121507
2.78333	-119798
2.79167	-110532
2.8	-78712
2.80833	-41304
2.81667	46737
2.825	130980
2.83333	298885
2.84167	437995
2.85	678053
2.85833	850451
2.86667	1104605
2.875	1144882
2.88333	1144874
2.89167	1144879
2.9	1144875
2.90833	1144876
2.91667	1144873
2.925	1144874
2.93333	1144876
2.94167	1144871
2.95	1144871
2.95833	1144872
2.96667	1144874
2.975	1144871
2.98333	1144871
2.99167	1144875
3	1144873
3.00833	1144868
3.01667	1144870
3.025	1144868
3.03333	1144870
3.04167	1144865
3.05	1144871
3.05833	1144869
3.06667	1144871
3.075	1144866
3.08333	1144872
3.09167	1144873
3.1	1144876
3.10833	1144870
3.11667	1144881
3.125	1144879
3.13333	1144880
3.14167	1144882
3.15	1144881
3.15833	1144876
3.16667	1144883
3.175	1144881
3.18333	1144883
3.19167	1144879
3.2	1021038
3.20833	874793
3.21667	668520
3.225	546487
3.23333	393821
3.24167	312838
3.25	220396
3.25833	175260
3.26667	127235
3.275	105266
3.28333	83150
3.29167	73553
3.3	64265
3.30833	60327
3.31667	56466
3.325	54708
3.33333	52733
3.34167	51639
3.35	50142
3.35833	49176
3.36667	47731
3.375	46763
3.38333	45309
3.39167	44345
3.4	42929
3.40833	42013
3.41667	40706
3.425	39886
3.43333	38745
3.44167	38044
3.45	37074
3.45833	36471
3.46667	35604
3.475	35030
3.48333	34158
3.49167	33558
3.5	32619
3.50833	31965
3.51667	30955
3.525	30273
3.53333	29245
3.54167	28570
3.55	27584
3.55833	26953
3.56667	26055
3.575	25494
3.58333	24721
3.59167	24251
3.6	23624
3.60833	23259
3.61667	22796
3.625	22548
3.63333	22280
3.64167	22180
3.65	22184
3.65833	22311
3.66667	22756
3.675	23270
3.68333	24475
3.69167	25639
3.7	28073
3.70833	30236
3.71667	34376
3.725	37760
3.73333	43683
3.74167	48106
3.75	55160
3.75833	59957
3.76667	66933
3.775	71249
3.78333	76909
3.79167	80009
3.8	83441
3.80833	84831
3.81667	85449
3.825	84846
3.83333	82440
3.84167	79882
3.85	74819
3.85833	70776
3.86667	64071
3.875	59374
3.88333	52346
3.89167	47836
3.9	41580
3.90833	37824
3.91667	32898
3.925	30086
3.93333	26547
3.94167	24594
3.95	22206
3.95833	20914
3.96667	19345
3.975	18497
3.98333	17460
3.99167	16886
4	16152
4.00833	15726
4.01667	15159
4.025	14817
4.03333	14349
4.04167	14064
4.05	13675
4.05833	13436
4.06667	13113
4.075	12915
4.08333	12655
4.09167	12508
4.1	12344
4.10833	12283
4.11667	12284
4.125	12356
4.13333	12586
4.14167	12825
4.15	13296
4.15833	13668
4.16667	14277
4.175	14690
4.18333	15266
4.19167	15591
4.2	15951
4.20833	16092
4.21667	16138
4.225	16059
4.23333	15800
4.24167	15546
4.25	15075
4.25833	14721
4.26667	14162
4.275	13786
4.28333	13237
4.29167	12891
4.3	12410
4.30833	12117
4.31667	11714
4.325	11468
4.33333	11127
4.34167	10919
4.35	10626
4.35833	10448
4.36667	10204
4.375	10058
4.38333	9864
4.39167	9750
4.4	9602
4.40833	9512
4.41667	9397
4.425	9327
4.43333	9229
4.44167	9172
4.45	9091
4.45833	9044
4.46667	8986
4.475	8955
4.48333	8920
4.49167	8906
4.5	8888
4.50833	8882
4.51667	8868
4.525	8857
4.53333	8840
4.54167	8828
4.55	8819
4.55833	8820
4.56667	8838
4.575	8864
4.58333	8922
4.59167	8972
4.6	9060
4.60833	9124
4.61667	9223
4.625	9289
4.63333	9378
4.64167	9427
4.65	9485
4.65833	9512
4.66667	9526
4.675	9517
4.68333	9477
4.69167	9429
4.7	9329
4.70833	9249
4.71667	9110
4.725	9012
4.73333	8864
4.74167	8772
4.75	8641
4.75833	8562
4.76667	8454
4.775	8387
4.78333	8290
4.79167	8229
4.8	8148
4.80833	8100
4.81667	8041
4.825	8009
4.83333	7981
4.84167	7964
4.85	7945
4.85833	7930
4.86667	7905
4.875	7882
4.88333	7843
4.89167	7815
4.9	7770
4.90833	7742
4.91667	7705
4.925	7681
4.93333	7651
4.94167	7627
4.95	7594
4.95833	7568
4.96667	7525
4.975	7493
4.98333	7443
4.99167	7412
5	7365
5.00833	7332
5.01667	7285
5.025	7255
5.03333	7207
5.04167	7175
5.05	7116
5.05833	7077
5.06667	7014
5.075	6974
5.08333	6917
5.09167	6885
5.1	6846
5.10833	6828
5.11667	6818
5.125	6820
5.13333	6838
5.14167	6859
5.15	6910
5.15833	6960
5.16667	7055
5.175	7134
5.18333	7264
5.19167	7359
5.2	7496
5.20833	7580
5.21667	7676
5.225	7713
5.23333	7731
5.24167	7718
5.25	7665
5.25833	7607
5.26667	7499
5.275	7415
5.28333	7280
5.29167	7181
5.3	7029
5.30833	6926
5.31667	6768
5.325	6669
5.33333	6520
5.34167	6434
5.35	6319
5.35833	6257
5.36667	6176
5.375	6132
5.38333	6068
5.39167	6031
5.4	5975
5.40833	5939
5.41667	5887
5.425	5860
5.43333	5830
5.44167	5820
5.45	5825
5.45833	5843
5.46667	5888
5.475	5934
5.48333	6026
5.49167	6105
5.5	6253
5.50833	6369
5.51667	6567
5.525	6707
5.53333	6928
5.54167	7066
5.55	7246
5.55833	7342
5.56667	7435
5.575	7462
5.58333	7444
5.59167	7399
5.6	7290
5.60833	7193
5.61667	7023
5.625	6899
5.63333	6707
5.64167	6580
5.65	6390
5.65833	6266
5.66667	6091
5.675	5980
5.68333	5829
5.69167	5739
5.7	5620
5.70833	5553
5.71667	5471
5.725	5426
5.73333	5373
5.74167	5342
5.75	5300
5.75833	5275
5.76667	5240
5.775	5218
5.78333	5185
5.79167	5168
5.8	5148
5.80833	5137
5.81667	5125
5.825	5116
5.83333	5094
5.84167	5076
5.85	5047
5.85833	5021
5.86667	4988
5.875	4968
5.88333	4943
5.89167	4929
5.9	4916
5.90833	4901
5.91667	4875
5.925	4853
5.93333	4815
5.94167	4788
5.95	4751
5.95833	4731
5.96667	4715
5.975	4715
5.98333	4734
5.99167	4764
6	4816
6.00833	4866
6.01667	4960
6.025	5035
6.03333	5167
6.04167	5263
6.05	5416
6.05833	5518
6.06667	5655
6.075	5732
6.08333	5811
6.09167	5834
6.1	5826
6.10833	5792
6.11667	5704
6.125	5626
6.13333	5484
6.14167	5380
6.15	5217
6.15833	5107
6.16667	4943
6.175	4838
6.18333	4681
6.19167	4583
6.2	4445
6.20833	4359
6.21667	4245
6.225	4177
6.23333	4091
6.24167	4042
6.25	3978
6.25833	3941
6.26667	3889
6.275	3855
6.28333	3805
6.29167	3772
6.3	3726
6.30833	3702
6.31667	3672
6.325	3659
6.33333	3648
6.34167	3641
6.35	3635
6.35833	3629
6.36667	3617
6.375	3605
6.38333	3583
6.39167	3570
6.4	3555
6.40833	3551
6.41667	3552
6.425	3555
6.43333	3557
6.44167	3558
6.45	3551
6.45833	3544
6.46667	3526
6.475	3513
6.48333	3496
6.49167	3488
6.5	3480
6.50833	3478
6.51667	3472
6.525	3463
6.53333	3444
6.54167	3424
6.55	3392
6.55833	3369
6.56667	3342
6.575	3330
6.58333	3328
6.59167	3343
6.6	3407
6.60833	3487
6.61667	3697
6.625	3935
6.63333	4503
6.64167	5080
6.65	6340
6.65833	7505
6.66667	9831
6.675	11796
6.68333	15369
6.69167	18140
6.7	22754
6.70833	26032
6.71667	31028
6.725	34268
6.73333	38746
6.74167	41351
6.75	44525
6.75833	46087
6.76667	47557
6.775	47967
6.78333	47796
6.79167	47221
6.8	45805
6.80833	44574
6.81667	42430
6.825	40881
6.83333	38478
6.84167	36877
6.85	34534
6.85833	33034
6.86667	30905
6.875	29574
6.88333	27709
6.89167	26553
6.9	24943
6.90833	23944
6.91667	22564
6.925	21715
6.93333	20540
6.94167	19816
6.95	18815
6.95833	18200
6.96667	17338
6.975	16800
6.98333	16046
6.99167	15577
7	14924
7.00833	14519
7.01667	13963
7.025	13624
7.03333	13157
7.04167	12869
7.05	12471
7.05833	12224
7.06667	11876
7.075	11661
7.08333	11360
7.09167	11178
7.1	10932
7.10833	10786
7.11667	10595
7.125	10488
7.13333	10351
7.14167	10274
7.15	10187
7.15833	10149
7.16667	10126
7.175	10137
7.18333	10192
7.19167	10251
7.2	10362
7.20833	10442
7.21667	10558
7.225	10617
7.23333	10670
7.24167	10675
7.25	10629
7.25833	10568
7.26667	10427
7.275	10310
7.28333	10100
7.29167	9947
7.3	9711
7.30833	9558
7.31667	9354
7.325	9248
7.33333	9150
7.34167	9133
7.35	9177
7.35833	9250
7.36667	9395
7.375	9495
7.38333	9618
7.39167	9657
7.4	9626
7.40833	9539
7.41667	9308
7.425	9094
7.43333	8713
7.44167	8432
7.45	8001
7.45833	7718
7.46667	7324
7.475	7085
7.48333	6765
7.49167	6577
7.5	6324
7.50833	6170
7.51667	5965
7.525	5840
7.53333	5680
7.54167	5587
7.55	5470
7.55833	5407
7.56667	5328
7.575	5286
7.58333	5229
7.59167	5193
7.6	5138
7.60833	5100
7.61667	5045
7.625	5011
7.63333	4968
7.64167	4944
7.65	4915
7.65833	4898
7.66667	4879
7.675	4867
7.68333	4856
7.69167	4857
7.7	4875
7.70833	4905
7.71667	4966
7.725	5021
7.73333	5123
7.74167	5192
7.75	5291
7.75833	5349
7.76667	5410
7.775	5433
7.78333	5439
7.79167	5428
7.8	5384
7.80833	5342
7.81667	5261
7.825	5192
7.83333	5074
7.84167	4985
7.85	4837
7.85833	4735
7.86667	4574
7.875	4469
7.88333	4319
7.89167	4226
7.9	4098
7.90833	4023
7.91667	3919
7.925	3856
7.93333	3765
7.94167	3705
7.95	3620
7.95833	3564
7.96667	3487
7.975	3441
7.98333	3380
7.99167	3345
8	3296
8.00833	3266
8.01667	3223
8.025	3191
8.03333	3138
8.04167	3103
8.05	3046
8.05833	3010
8.06667	2964
8.075	2939
8.08333	2909
8.09167	2894
8.1	2873
8.10833	2855
8.11667	2824
8.125	2800
8.13333	2763
8.14167	2737
8.15	2705
8.15833	2686
8.16667	2670
8.175	2663
8.18333	2655
8.19167	2648
8.2	2634
8.20833	2617
8.21667	2588
8.225	2566
8.23333	2537
8.24167	2521
8.25	2502
8.25833	2496
8.26667	2488
8.275	2487
8.28333	2486
8.29167	2490
8.3	2503
8.30833	2521
8.31667	2570
8.325	2623
8.33333	2729
8.34167	2815
8.35	2968
8.35833	3079
8.36667	3244
8.375	3355
8.38333	3501
8.39167	3587
8.4	3685
8.40833	3732
8.41667	3769
8.425	3774
8.43333	3745
8.44167	3702
8.45	3611
8.45833	3533
8.46667	3392
8.475	3286
8.48333	3117
8.49167	3003
8.5	2835
8.50833	2728
8.51667	2580
8.525	2491
8.53333	2366
8.54167	2291
8.55	2191
8.55833	2129
8.56667	2052
8.575	2017
8.58333	2000
8.59167	2017
8.6	2087
8.60833	2168
8.61667	2325
8.625	2446
8.63333	2633
8.64167	2753
8.65	2914
8.65833	3005
8.66667	3107
8.675	3161
8.68333	3218
8.69167	3245
8.7	3272
8.70833	3280
8.71667	3275
8.725	3260
8.73333	3221
8.74167	3186
8.75	3122
8.75833	3077
8.76667	3013
8.775	2975
8.78333	2923
8.79167	2889
8.8	2837
8.80833	2799
8.81667	2739
8.825	2694
8.83333	2626
8.84167	2582
8.85	2520
8.85833	2486
8.86667	2440
8.875	2416
8.88333	2377
8.89167	2349
8.9	2300
8.90833	2263
8.91667	2206
8.925	2170
8.93333	2119
8.94167	2090
8.95	2059
8.95833	2045
8.96667	2033
8.975	2029
8.98333	2027
8.99167	2025
9	2025
9.00833	2024
9.01667	2026
9.025	2028
9.03333	2034
9.04167	2034
9.05	2032
9.05833	2027
9.06667	2011
9.075	1997
9.08333	1969
9.09167	1947
9.1	1914
9.10833	1894
9.11667	1868
9.125	1856
9.13333	1842
9.14167	1837
9.15	1827
9.15833	1820
9.16667	1803
9.175	1785
9.18333	1757
9.19167	1734
9.2	1704
9.20833	1685
9.21667	1667
9.225	1657
9.23333	1650
9.24167	1646
9.25	1639
9.25833	1631
9.26667	1616
9.275	1602
9.28333	1582
9.29167	1570
9.3	1551
9.30833	1543
9.31667	1528
9.325	1518
9.33333	1493
9.34167	1466
9.35	1419
9.35833	1382
9.36667	1327
9.375	1294
9.38333	1248
9.39167	1223
9.4	1192
9.40833	1175
9.41667	1145
9.425	1127
9.43333	1096
9.44167	1080
9.45	1060
9.45833	1057
9.46667	1070
9.475	1091
9.48333	1135
9.49167	1173
9.5	1236
9.50833	1278
9.51667	1340
9.525	1378
9.53333	1440
9.54167	1481
9.55	1546
9.55833	1590
9.56667	1655
9.575	1697
9.58333	1750
9.59167	1779
9.6	1807
9.60833	1816
9.61667	1815
9.625	1807
9.63333	1791
9.64167	1777
9.65	1754
9.65833	1739
9.66667	1714
9.675	1693
9.68333	1656
9.69167	1628
9.7	1575
9.70833	1537
9.71667	1478
9.725	1442
9.73333	1394
9.74167	1367
9.75	1332
9.75833	1316
9.76667	1287
9.775	1270
9.78333	1240
9.79167	1218
9.8	1181
9.80833	1156
9.81667	1119
9.825	1097
9.83333	1069
9.84167	1052
9.85	1027
9.85833	1005
9.86667	967
9.875	938
9.88333	891
9.89167	858
9.9	816
9.90833	795
9.91667	774
9.925	767
9.93333	763
9.94167	762
9.95	758
9.95833	750
9.96667	732
9.975	720
9.98333	695
9.99167	682
10	661
10.0083	647
10.0167	621
10.025	603
10.0333	568
10.0417	540
10.05	494
10.0583	467
10.0667	433
10.075	417
10.0833	416
10.0917	424
10.1	456
10.1083	488
10.1167	551
10.125	603
10.1333	699
10.1417	776
10.15	915
10.1583	1030
10.1667	1226
10.175	1373
10.1833	1618
10.1917	1789
10.2	2052
10.2083	2226
10.2167	2483
10.225	2647
10.2333	2883
10.2417	3036
10.25	3263
10.2583	3418
10.2667	3659
10.275	3828
10.2833	4099
10.2917	4290
10.3	4594
10.3083	4805
10.3167	5133
10.325	5358
10.3333	5691
10.3417	5913
10.35	6236
10.3583	6439
10.3667	6724
10.375	6886
10.3833	7086
10.3917	7187
10.4	7284
10.4083	7317
10.4167	7315
10.425	7291
10.4333	7221
10.4417	7153
10.45	7032
10.4583	6936
10.4667	6770
10.475	6646
10.4833	6442
10.4917	6297
10.5	6074
10.5083	5925
10.5167	5705
10.525	5565
10.5333	5364
10.5417	5235
10.55	5044
10.5583	4912
10.5667	4712
10.575	4572
10.5833	4361
10.5917	4222
10.6	4020
10.6083	3893
10.6167	3713
10.625	3600
10.6333	3440
10.6417	3334
10.65	3178
10.6583	3080
10.6667	2936
10.675	2847
10.6833	2726
10.6917	2655
10.7	2572
10.7083	2532
10.7167	2486
10.725	2468
10.7333	2452
10.7417	2450
10.75	2458
10.7583	2466
10.7667	2490
10.775	2511
10.7833	2546
10.7917	2568
10.8	2598
10.8083	2611
10.8167	2614
10.825	2605
10.8333	2572
10.8417	2542
10.85	2478
10.8583	2433
10.8667	2359
10.875	2306
10.8833	2230
10.8917	2181
10.9	2107
10.9083	2057
10.9167	1981
10.925	1931
10.9333	1851
10.9417	1801
10.95	1733
10.9583	1693
10.9667	1643
10.975	1619
10.9833	1591
10.9917	1575
11	1552
11.0083	1535
11.0167	1507
11.025	1488
11.0333	1464
11.0417	1451
11.05	1441
11.0583	1439
11.0667	1446
11.075	1451
11.0833	1453
11.0917	1450
11.1	1438
11.1083	1423
11.1167	1404
11.125	1390
11.1333	1372
11.1417	1363
11.15	1353
11.1583	1342
11.1667	1319
11.175	1299
11.1833	1256
11.1917	1224
11.2	1173
11.2083	1138
11.2167	1091
11.225	1063
11.2333	1024
11.2417	999
11.25	955
11.2583	922
11.2667	868
11.275	832
11.2833	786
11.2917	767
11.3	778
11.3083	823
11.3167	963
11.325	1122
11.3333	1476
11.3417	1792
11.35	2391
11.3583	2861
11.3667	3629
11.375	4153
11.3833	4900
11.3917	5329
11.4	5822
11.4083	6024
11.4167	6123
11.425	6051
11.4333	5757
11.4417	5459
11.45	4897
11.4583	4480
11.4667	3823
11.475	3392
11.4833	2779
11.4917	2411
11.5	1921
11.5083	1637
11.5167	1273
11.525	1067
11.5333	801
11.5417	648
11.55	450
11.5583	339
11.5667	194
11.575	116
11.5833	16
11.5917	-37
11.6	-104
11.6083	-149
11.6167	-214
11.625	-261
11.6333	-333
11.6417	-381
11.65	-445
11.6583	-482
11.6667	-530
11.675	-554
11.6833	-587
11.6917	-612
11.7	-652
11.7083	-680
11.7167	-728
11.725	-760
11.7333	-802
11.7417	-827
11.75	-854
11.7583	-870
11.7667	-888
11.775	-900
11.7833	-926
11.7917	-948
11.8	-984
11.8083	-1010
11.8167	-1045
11.825	-1063
11.8333	-1083
11.8417	-1092
11.85	-1102
11.8583	-1109
11.8667	-1122
11.875	-1134
11.8833	-1155
11.8917	-1171
11.9	-1195
11.9083	-1210
11.9167	-1226
11.925	-1232
11.9333	-1239
11.9417	-1243
11.95	-1251
11.9583	-1256
11.9667	-1270
11.975	-1283
11.9833	-1303
11.9917	-1318
12	-1336
12.0083	-1344
12.0167	-1353
12.025	-1357
12.0333	-1358
12.0417	-1360
12.05	-1367
12.0583	-1376
12.0667	-1395
12.075	-1410
12.0833	-1433
12.0917	-1446
12.1	-1461
12.1083	-1465
12.1167	-1463
12.125	-1460
12.1333	-1459
12.1417	-1460
12.15	-1468
12.1583	-1475
12.1667	-1491
12.175	-1498
12.1833	-1504
12.1917	-1505
12.2	-1499
12.2083	-1495
12.2167	-1490
12.225	-1493
12.2333	-1507
12.2417	-1521
12.25	-1550
12.2583	-1566
12.2667	-1590
12.275	-1604
12.2833	-1617
12.2917	-1622
12.3	-1631
12.3083	-1641
12.3167	-1662
12.325	-1678
12.3333	-1707
12.3417	-1726
12.35	-1747
12.3583	-1756
12.3667	-1764
12.375	-1767
12.3833	-1769
12.3917	-1771
12.4	-1778
12.4083	-1786
12.4167	-1803
12.425	-1813
12.4333	-1824
12.4417	-1826
12.45	-1825
12.4583	-1819
12.4667	-1809
12.475	-1803
12.4833	-1801
12.4917	-1801
12.5	-1809
12.5083	-1814
12.5167	-1824
12.525	-1828
12.5333	-1830
12.5417	-1825
12.55	-1821
12.5583	-1817
12.5667	-1814
12.575	-1812
12.5833	-1819
12.5917	-1826
12.6	-1839
12.6083	-1848
12.6167	-1857
12.625	-1862
12.6333	-1866
12.6417	-1866
12.65	-1865
12.6583	-1868
12.6667	-1874
12.675	-1881
12.6833	-1896
12.6917	-1909
12.7	-1926
12.7083	-1934
12.7167	-1938
12.725	-1935
12.7333	-1928
12.7417	-1923
12.75	-1921
12.7583	-1922
12.7667	-1933
12.775	-1945
12.7833	-1964
12.7917	-1975
12.8	-1988
12.8083	-1992
12.8167	-1991
12.825	-1994
12.8333	-2000
12.8417	-2006
12.85	-2029
12.8583	-2044
12.8667	-2069
12.875	-2082
12.8833	-2095
12.8917	-2099
12.9	-2100
12.9083	-2098
12.9167	-2102
12.925	-2108
12.9333	-2121
12.9417	-2133
12.95	-2155
12.9583	-2167
12.9667	-2184
12.975	-2190
12.9833	-2196
12.9917	-2201
13	-2208
13.0083	-2216
13.0167	-2235
13.025	-2251
13.0333	-2281
13.0417	-2297
13.05	-2322
13.0583	-2334
13.0667	-2345
13.075	-2349
13.0833	-2355
13.0917	-2357
13.1	-2359
13.1083	-2362
13.1167	-2363
13.125	-2360
13.1333	-2348
13.1417	-2328
13.15	-2289
13.1583	-2249
13.1667	-2170
13.175	-2105
13.1833	-1990
13.1917	-1899
13.2	-1745
13.2083	-1628
13.2167	-1426
13.225	-1277
13.2333	-1022
13.2417	-836
13.25	-534
13.2583	-324
13.2667	-5
13.275	205
13.2833	508
13.2917	693
13.3	952
13.3083	1109
13.3167	1319
13.325	1441
13.3333	1599
13.3417	1684
13.35	1778
13.3583	1816
13.3667	1834
13.375	1819
13.3833	1762
13.3917	1707
13.4	1599
13.4083	1521
13.4167	1389
13.425	1295
13.4333	1146
13.4417	1037
13.45	856
13.4583	730
13.4667	527
13.475	393
13.4833	193
13.4917	67
13.5	-107
13.5083	-215
13.5167	-367
13.525	-464
13.5333	-607
13.5417	-702
13.55	-844
13.5583	-934
13.5667	-1059
13.575	-1134
13.5833	-1230
13.5917	-1284
13.6	-1354
13.6083	-1395
13.6167	-1456
13.625	-1498
13.6333	-1561
13.6417	-1602
13.65	-1661
13.6583	-1702
13.6667	-1748
13.675	-1774
13.6833	-1807
13.6917	-1826
13.7	-1853
13.7083	-1871
13.7167	-1900
13.725	-1922
13.7333	-1957
13.7417	-1978
13.75	-2007
13.7583	-2021
13.7667	-2039
13.775	-2048
13.7833	-2056
13.7917	-2059
13.8	-2072
13.8083	-2081
13.8167	-2101
13.825	-2120
13.8333	-2143
13.8417	-2160
13.85	-2178
13.8583	-2188
13.8667	-2196
13.875	-2200
13.8833	-2213
13.8917	-2222
13.9	-2241
13.9083	-2259
13.9167	-2284
13.925	-2300
13.9333	-2321
13.9417	-2329
13.95	-2335
13.9583	-2339
13.9667	-2347
13.975	-2356
13.9833	-2376
13.9917	-2393
14	-2424
14.0083	-2443
14.0167	-2466
14.025	-2475
14.0333	-2484
14.0417	-2486
14.05	-2489
14.0583	-2495
14.0667	-2509
14.075	-2521
14.0833	-2543
14.0917	-2554
14.1	-2569
14.1083	-2569
14.1167	-2565
14.125	-2560
14.1333	-2552
14.1417	-2548
14.15	-2553
14.1583	-2560
14.1667	-2577
14.175	-2585
14.1833	-2602
14.1917	-2608
14.2	-2612
14.2083	-2614
14.2167	-2615
14.225	-2620
14.2333	-2627
14.2417	-2637
14.25	-2650
14.2583	-2665
14.2667	-2679
14.275	-2688
14.2833	-2695
14.2917	-2695
14.3	-2693
14.3083	-2687
14.3167	-2684
14.325	-2682
14.3333	-2682
14.3417	-2689
14.35	-2694
14.3583	-2697
14.3667	-2700
14.375	-2700
14.3833	-2687
14.3917	-2677
14.4	-2661
14.4083	-2653
14.4167	-2649
14.425	-2649
14.4333	-2657
14.4417	-2666
14.45	-2674
14.4583	-2675
14.4667	-2676
14.475	-2671
14.4833	-2666
14.4917	-2663
14.5	-2666
14.5083	-2671
14.5167	-2685
14.525	-2695
14.5333	-2709
14.5417	-2713
14.55	-2713
14.5583	-2707
14.5667	-2694
14.575	-2686
14.5833	-2678
14.5917	-2682
14.6	-2689
14.6083	-2696
14.6167	-2708
14.625	-2712
14.6333	-2709
14.6417	-2700
14.65	-2682
14.6583	-2670
14.6667	-2658
14.675	-2656
14.6833	-2659
14.6917	-2664
14.7	-2675
14.7083	-2680
14.7167	-2679
14.725	-2678
14.7333	-2665
14.7417	-2655
14.75	-2644
14.7583	-2641
14.7667	-2639
14.775	-2641
14.7833	-2646
14.7917	-2651
14.8	-2647
14.8083	-2644
14.8167	-2633
14.825	-2627
14.8333	-2614
14.8417	-2609
14.85	-2608
14.8583	-2611
14.8667	-2619
14.875	-2623
14.8833	-2632
14.8917	-2635
14.9	-2633
14.9083	-2635
14.9167	-2631
14.925	-2628
14.9333	-2628
14.9417	-2630
14.95	-2635
14.9583	-2642
14.9667	-2653
14.975	-2656
14.9833	-2659
14.9917	-2658
15	-2650
15.0083	-2643
15.0167	-2632
15.025	-2627
15.0333	-2627
15.0417	-2630
15.05	-2638
15.0583	-2644
15.0667	-2648
15.075	-2646
15.0833	-2639
15.0917	-2629
15.1	-2619
15.1083	-2615
15.1167	-2618
15.125	-2623
15.1333	-2637
15.1417	-2646
15.15	-2657
15.1583	-2656
15.1667	-2648
15.175	-2638
15.1833	-2617
15.1917	-2599
15.2	-2573
15.2083	-2552
15.2167	-2515
15.225	-2477
15.2333	-2395
15.2417	-2322
15.25	-2175
15.2583	-2056
15.2667	-1860
15.275	-1723
15.2833	-1521
15.2917	-1400
15.3	-1244
15.3083	-1163
15.3167	-1078
15.325	-1046
15.3333	-1035
15.3417	-1049
15.35	-1105
15.3583	-1157
15.3667	-1262
15.375	-1342
15.3833	-1472
15.3917	-1562
15.4	-1690
15.4083	-1767
15.4167	-1870
15.425	-1931
15.4333	-2003
15.4417	-2041
15.45	-2094
15.4583	-2122
15.4667	-2164
15.475	-2191
15.4833	-2229
15.4917	-2250
15.5	-2277
15.5083	-2291
15.5167	-2304
15.525	-2312
15.5333	-2318
15.5417	-2326
15.55	-2339
15.5583	-2350
15.5667	-2368
15.575	-2380
15.5833	-2393
15.5917	-2401
15.6	-2402
15.6083	-2400
15.6167	-2394
15.625	-2391
15.6333	-2395
15.6417	-2400
15.65	-2417
15.6583	-2433
15.6667	-2457
15.675	-2470
15.6833	-2484
15.6917	-2487
15.7	-2488
15.7083	-2487
15.7167	-2492
15.725	-2500
15.7333	-2518
15.7417	-2536
15.75	-2567
15.7583	-2582
15.7667	-2597
15.775	-2602
15.7833	-2599
15.7917	-2595
15.8	-2595
15.8083	-2599
15.8167	-2613
15.825	-2630
15.8333	-2656
15.8417	-2675
15.85	-2692
15.8583	-2700
15.8667	-2703
15.875	-2703
15.8833	-2701
15.8917	-2705
15.9	-2719
15.9083	-2731
15.9167	-2754
15.925	-2766
15.9333	-2784
15.9417	-2790
15.95	-2791
15.9583	-2789
15.9667	-2785
15.975	-2783
15.9833	-2785
15.9917	-2788
16	-2798
16.0083	-2805
16.0167	-2812
16.025	-2814
16.0333	-2810
16.0417	-2807
16.05	-2800
16.0583	-2793
16.0667	-2788
16.075	-2788
16.0833	-2789
16.0917	-2790
16.1	-2798
16.1083	-2800
16.1167	-2804
16.125	-2802
16.1333	-2796
16.1417	-2790
16.15	-2782
16.1583	-2779
16.1667	-2781
16.175	-2787
16.1833	-2800
16.1917	-2809
16.2	-2821
16.2083	-2827
16.2167	-2826
16.225	-2820
16.2333	-2813
16.2417	-2810
16.25	-2813
16.2583	-2819
16.2667	-2834
16.275	-2847
16.2833	-2863
16.2917	-2867
16.3	-2870
16.3083	-2866
16.3167	-2856
16.325	-2851
16.3333	-2852
16.3417	-2861
16.35	-2880
16.3583	-2896
16.3667	-2915
16.375	-2925
16.3833	-2928
16.3917	-2925
16.4	-2915
16.4083	-2908
16.4167	-2903
16.425	-2906
16.4333	-2921
16.4417	-2931
16.45	-2948
16.4583	-2955
16.4667	-2960
16.475	-2958
16.4833	-2948
16.4917	-2941
16.5	-2937
16.5083	-2939
16.5167	-2948
16.525	-2958
16.5333	-2971
16.5417	-2980
16.55	-2984
16.5583	-2983
16.5667	-2972
16.575	-2963
16.5833	-2951
16.5917	-2945
16.6	-2945
16.6083	-2945
16.6167	-2951
16.625	-2955
16.6333	-2956
16.6417	-2957
16.65	-2953
[truncated: 3,402 more rows]

## Sheet: Gizzard digesta 34
min	Intensity
0	-240
0.00833333	-255
0.0166667	15
0.025	16
0.0333333	16
0.0416667	20
0.05	26
0.0583333	29
0.0666667	31
0.075	29
0.0833333	26
0.0916667	26
0.1	28
0.108333	35
0.116667	45
0.125	52
0.133333	69
0.141667	76
0.15	87
0.158333	91
0.166667	90
0.175	92
0.183333	90
0.191667	94
0.2	101
0.208333	109
0.216667	125
0.225	138
0.233333	153
0.241667	163
0.25	169
0.258333	169
0.266667	167
0.275	166
0.283333	165
0.291667	168
0.3	179
0.308333	190
0.316667	205
0.325	213
0.333333	221
0.341667	223
0.35	220
0.358333	220
0.366667	219
0.375	222
0.383333	234
0.391667	249
0.4	276
0.408333	296
0.416667	336
0.425	366
0.433333	434
0.441667	497
0.45	629
0.458333	745
0.466667	955
0.475	1115
0.483333	1372
0.491667	1543
0.5	1785
0.508333	1929
0.516667	2118
0.525	2224
0.533333	2360
0.541667	2433
0.55	2515
0.558333	2551
0.566667	2571
0.575	2562
0.583333	2506
0.591667	2448
0.6	2338
0.608333	2257
0.616667	2147
0.625	2085
0.633333	2031
0.641667	2023
0.65	2048
0.658333	2089
0.666667	2172
0.675	2235
0.683333	2335
0.691667	2399
0.7	2490
0.708333	2546
0.716667	2618
0.725	2662
0.733333	2715
0.741667	2744
0.75	2774
0.758333	2783
0.766667	2783
0.775	2773
0.783333	2751
0.791667	2731
0.8	2697
0.808333	2676
0.816667	2644
0.825	2628
0.833333	2604
0.841667	2589
0.85	2565
0.858333	2546
0.866667	2511
0.875	2483
0.883333	2439
0.891667	2412
0.9	2375
0.908333	2358
0.916667	2336
0.925	2325
0.933333	2309
0.941667	2295
0.95	2270
0.958333	2253
0.966667	2221
0.975	2201
0.983333	2176
0.991667	2165
1	2157
1.00833	2149
1.01667	2143
1.025	2134
1.03333	2112
1.04167	2094
1.05	2058
1.05833	2036
1.06667	2003
1.075	1985
1.08333	1966
1.09167	1959
1.1	1945
1.10833	1939
1.11667	1922
1.125	1908
1.13333	1882
1.14167	1867
1.15	1842
1.15833	1829
1.16667	1817
1.175	1813
1.18333	1809
1.19167	1806
1.2	1796
1.20833	1788
1.21667	1773
1.225	1760
1.23333	1738
1.24167	1729
1.25	1719
1.25833	1711
1.26667	1708
1.275	1702
1.28333	1693
1.29167	1681
1.3	1664
1.30833	1648
1.31667	1622
1.325	1606
1.33333	1586
1.34167	1578
1.35	1568
1.35833	1564
1.36667	1556
1.375	1555
1.38333	1540
1.39167	1531
1.4	1508
1.40833	1496
1.41667	1482
1.425	1477
1.43333	1472
1.44167	1473
1.45	1474
1.45833	1475
1.46667	1474
1.475	1471
1.48333	1457
1.49167	1448
1.5	1432
1.50833	1423
1.51667	1416
1.525	1420
1.53333	1420
1.54167	1423
1.55	1426
1.55833	1423
1.56667	1411
1.575	1401
1.58333	1385
1.59167	1375
1.6	1368
1.60833	1369
1.61667	1372
1.625	1376
1.63333	1381
1.64167	1382
1.65	1373
1.65833	1365
1.66667	1348
1.675	1338
1.68333	1329
1.69167	1328
1.7	1331
1.70833	1335
1.71667	1340
1.725	1339
1.73333	1332
1.74167	1323
1.75	1304
1.75833	1295
1.76667	1286
1.775	1283
1.78333	1290
1.79167	1297
1.8	1306
1.80833	1314
1.81667	1322
1.825	1319
1.83333	1318
1.84167	1319
1.85	1319
1.85833	1322
1.86667	1332
1.875	1339
1.88333	1354
1.89167	1363
1.9	1372
1.90833	1373
1.91667	1373
1.925	1373
1.93333	1367
1.94167	1367
1.95	1368
1.95833	1370
1.96667	1380
1.975	1392
1.98333	1409
1.99167	1422
2	1440
2.00833	1454
2.01667	1471
2.025	1481
2.03333	1501
2.04167	1515
2.05	1537
2.05833	1553
2.06667	1572
2.075	1583
2.08333	1589
2.09167	1591
2.1	1584
2.10833	1578
2.11667	1568
2.125	1569
2.13333	1574
2.14167	1583
2.15	1595
2.15833	1606
2.16667	1616
2.175	1618
2.18333	1614
2.19167	1612
2.2	1608
2.20833	1614
2.21667	1631
2.225	1654
2.23333	1692
2.24167	1725
2.25	1783
2.25833	1829
2.26667	1904
2.275	1963
2.28333	2076
2.29167	2168
2.3	2335
2.30833	2465
2.31667	2693
2.325	2857
2.33333	3122
2.34167	3308
2.35	3591
2.35833	3781
2.36667	4062
2.375	4250
2.38333	4535
2.39167	4751
2.4	5227
2.40833	5834
2.41667	7914
2.425	10957
2.43333	20744
2.44167	33327
2.45	67491
2.45833	104941
2.46667	190748
2.475	271035
2.48333	427140
2.49167	551932
2.5	758273
2.50833	898682
2.51667	1094649
2.525	1144821
2.53333	1144820
2.54167	1144821
2.55	1144819
2.55833	1144823
2.56667	1144821
2.575	1144822
2.58333	1144819
2.59167	1107937
2.6	984803
2.60833	903962
2.61667	789980
2.625	720582
2.63333	627282
2.64167	571719
2.65	496386
2.65833	450108
2.66667	384495
2.675	342405
2.68333	281030
2.69167	241305
2.7	184077
2.70833	147964
2.71667	97717
2.725	67209
2.73333	26418
2.74167	2720
2.75	-27187
2.75833	-42968
2.76667	-58977
2.775	-63118
2.78333	-55688
2.79167	-38524
2.8	12082
2.80833	66581
2.81667	185579
2.825	291796
2.83333	489976
2.84167	643456
2.85	891477
2.85833	1057731
2.86667	1144830
2.875	1144827
2.88333	1144829
2.89167	1144826
2.9	1144824
2.90833	1144824
2.91667	1144823
2.925	1144826
2.93333	1144822
2.94167	1144820
2.95	1144821
2.95833	1144822
2.96667	1144821
2.975	1144821
2.98333	1144822
2.99167	1144820
3	1144822
3.00833	1144822
3.01667	1144821
3.025	1144821
3.03333	1144824
3.04167	1144823
3.05	1144820
3.05833	1144823
3.06667	1144826
3.075	1144825
3.08333	1144825
3.09167	1144825
3.1	1144823
3.10833	1144824
3.11667	1144824
3.125	1144826
3.13333	1144820
3.14167	1144826
3.15	1144825
3.15833	1144828
3.16667	1144826
3.175	1144829
3.18333	1027297
3.19167	879878
3.2	670484
3.20833	545961
3.21667	388970
3.225	305064
3.23333	208280
3.24167	160561
3.25	109200
3.25833	85598
3.26667	61970
3.275	52047
3.28333	43186
3.29167	40068
3.3	37996
3.30833	37676
3.31667	37978
3.325	38396
3.33333	39016
3.34167	39332
3.35	39580
3.35833	39597
3.36667	39413
3.375	39172
3.38333	38674
3.39167	38276
3.4	37607
3.40833	37132
3.41667	36405
3.425	35919
3.43333	35194
3.44167	34710
3.45	33975
3.45833	33469
3.46667	32666
3.475	32098
3.48333	31196
3.49167	30558
3.5	29579
3.50833	28917
3.51667	27939
3.525	27307
3.53333	26402
3.54167	25832
3.55	25033
3.55833	24535
3.56667	23844
3.575	23420
3.58333	22844
3.59167	22499
3.6	22054
3.60833	21808
3.61667	21530
3.625	21420
3.63333	21399
3.64167	21503
3.65	21911
3.65833	22402
3.66667	23590
3.675	24790
3.68333	27411
3.69167	29839
3.7	34724
3.70833	38899
3.71667	46546
3.725	52477
3.73333	62246
3.74167	69006
3.75	78805
3.75833	84655
3.76667	91664
3.775	94812
3.78333	96858
3.79167	96375
3.8	93039
3.80833	89304
3.81667	81981
3.825	76330
3.83333	67330
3.84167	61311
3.85	52720
3.85833	47468
3.86667	40501
3.875	36508
3.88333	31482
3.89167	28727
3.9	25373
3.90833	23579
3.91667	21420
3.925	20267
3.93333	18864
3.94167	18106
3.95	17166
3.95833	16648
3.96667	15987
3.975	15611
3.98333	15113
3.99167	14815
4	14407
4.00833	14158
4.01667	13810
4.025	13608
4.03333	13361
4.04167	13248
4.05	13182
4.05833	13222
4.06667	13416
4.075	13648
4.08333	14127
4.09167	14531
4.1	15217
4.10833	15704
4.11667	16407
4.125	16823
4.13333	17309
4.14167	17513
4.15	17614
4.15833	17541
4.16667	17235
4.175	16923
4.18333	16327
4.19167	15875
4.2	15165
4.20833	14691
4.21667	14016
4.225	13605
4.23333	13050
4.24167	12724
4.25	12297
4.25833	12050
4.26667	11718
4.275	11519
4.28333	11245
4.29167	11073
4.3	10833
4.30833	10683
4.31667	10469
4.325	10338
4.33333	10151
4.34167	10037
4.35	9872
4.35833	9770
4.36667	9621
4.375	9532
4.38333	9405
4.39167	9332
4.4	9233
4.40833	9180
4.41667	9109
4.425	9068
4.43333	9011
4.44167	8972
4.45	8911
4.45833	8871
4.46667	8805
4.475	8766
4.48333	8710
4.49167	8680
4.5	8646
4.50833	8627
4.51667	8606
4.525	8595
4.53333	8578
4.54167	8572
4.55	8570
4.55833	8580
4.56667	8605
4.575	8634
4.58333	8697
4.59167	8746
4.6	8820
4.60833	8866
4.61667	8926
4.625	8952
4.63333	8966
4.64167	8966
4.65	8939
4.65833	8912
4.66667	8857
4.675	8814
4.68333	8735
4.69167	8676
4.7	8575
4.70833	8500
4.71667	8379
4.725	8299
4.73333	8178
4.74167	8104
4.75	8002
4.75833	7942
4.76667	7863
4.775	7816
4.78333	7751
4.79167	7710
4.8	7650
4.80833	7613
4.81667	7564
4.825	7534
4.83333	7495
4.84167	7477
4.85	7453
4.85833	7442
4.86667	7424
4.875	7414
4.88333	7393
4.89167	7380
4.9	7355
4.90833	7337
4.91667	7311
4.925	7297
4.93333	7277
4.94167	7267
4.95	7249
4.95833	7234
4.96667	7204
4.975	7182
4.98333	7135
4.99167	7102
5	7053
5.00833	7022
5.01667	6979
5.025	6959
5.03333	6935
5.04167	6924
5.05	6918
5.05833	6924
5.06667	6939
5.075	6964
5.08333	7030
5.09167	7097
5.1	7232
5.10833	7351
5.11667	7551
5.125	7701
5.13333	7925
5.14167	8066
5.15	8251
5.15833	8350
5.16667	8450
5.175	8485
5.18333	8487
5.19167	8457
5.2	8367
5.20833	8280
5.21667	8114
5.225	7984
5.23333	7773
5.24167	7624
5.25	7398
5.25833	7253
5.26667	7046
5.275	6923
5.28333	6756
5.29167	6656
5.3	6520
5.30833	6438
5.31667	6325
5.325	6256
5.33333	6159
5.34167	6099
5.35	6016
5.35833	5968
5.36667	5904
5.375	5866
5.38333	5819
5.39167	5789
5.4	5752
5.40833	5729
5.41667	5703
5.425	5694
5.43333	5696
5.44167	5713
5.45	5765
5.45833	5820
5.46667	5930
5.475	6021
5.48333	6173
5.49167	6284
5.5	6438
5.50833	6533
5.51667	6645
5.525	6702
5.53333	6753
5.54167	6758
5.55	6737
5.55833	6697
5.56667	6607
5.575	6529
5.58333	6384
5.59167	6273
5.6	6098
5.60833	5978
5.61667	5802
5.625	5694
5.63333	5547
5.64167	5460
5.65	5346
5.65833	5280
5.66667	5187
5.675	5132
5.68333	5057
5.69167	5010
5.7	4949
5.70833	4915
5.71667	4877
5.725	4857
5.73333	4836
5.74167	4825
5.75	4808
5.75833	4795
5.76667	4768
5.775	4747
5.78333	4716
5.79167	4698
5.8	4677
5.80833	4666
5.81667	4654
5.825	4647
5.83333	4635
5.84167	4623
5.85	4600
5.85833	4583
5.86667	4554
5.875	4534
5.88333	4510
5.89167	4501
5.9	4487
5.90833	4479
5.91667	4469
5.925	4459
5.93333	4446
5.94167	4439
5.95	4438
5.95833	4443
5.96667	4471
5.975	4501
5.98333	4574
5.99167	4633
6	4746
6.00833	4829
6.01667	4959
6.025	5044
6.03333	5160
6.04167	5227
6.05	5303
6.05833	5338
6.06667	5365
6.075	5367
6.08333	5343
6.09167	5311
6.1	5241
6.10833	5180
6.11667	5073
6.125	4990
6.13333	4859
6.14167	4771
6.15	4644
6.15833	4564
6.16667	4454
6.175	4385
6.18333	4289
6.19167	4226
6.2	4133
6.20833	4074
6.21667	3985
6.225	3927
6.23333	3855
6.24167	3814
6.25	3762
6.25833	3737
6.26667	3699
6.275	3677
6.28333	3642
6.29167	3617
6.3	3576
6.30833	3547
6.31667	3512
6.325	3492
6.33333	3468
6.34167	3458
6.35	3443
6.35833	3435
6.36667	3415
6.375	3397
6.38333	3370
6.39167	3351
6.4	3327
6.40833	3316
6.41667	3305
6.425	3302
6.43333	3300
6.44167	3302
6.45	3296
6.45833	3291
6.46667	3276
6.475	3262
6.48333	3244
6.49167	3233
6.5	3224
6.50833	3222
6.51667	3224
6.525	3225
6.53333	3226
6.54167	3224
6.55	3215
6.55833	3212
6.56667	3213
6.575	3229
6.58333	3297
6.59167	3390
6.6	3641
6.60833	3918
6.61667	4565
6.625	5200
6.63333	6535
6.64167	7731
6.65	10035
6.65833	11933
6.66667	15299
6.675	17850
6.68333	22009
6.69167	24905
6.7	29219
6.70833	31960
6.71667	35654
6.725	37744
6.73333	40197
6.74167	41344
6.75	42321
6.75833	42504
6.76667	42155
6.775	41569
6.78333	40271
6.79167	39197
6.8	37372
6.80833	36064
6.81667	34055
6.825	32710
6.83333	30748
6.84167	29491
6.85	27712
6.85833	26602
6.86667	25053
6.875	24093
6.88333	22753
6.89167	21919
6.9	20747
6.90833	20015
6.91667	18987
6.925	18346
6.93333	17454
6.94167	16901
6.95	16139
6.95833	15668
6.96667	15017
6.975	14612
6.98333	14043
6.99167	13688
7	13185
7.00833	12872
7.01667	12436
7.025	12168
7.03333	11799
7.04167	11575
7.05	11262
7.05833	11069
7.06667	10797
7.075	10627
7.08333	10385
7.09167	10237
7.1	10035
7.10833	9916
7.11667	9765
7.125	9685
7.13333	9592
7.14167	9545
7.15	9500
7.15833	9486
7.16667	9477
7.175	9478
7.18333	9484
7.19167	9492
7.2	9500
7.20833	9498
7.21667	9481
7.225	9453
7.23333	9381
7.24167	9311
7.25	9168
7.25833	9049
7.26667	8848
7.275	8707
7.28333	8490
7.29167	8358
7.3	8200
7.30833	8128
7.31667	8079
7.325	8087
7.33333	8152
7.34167	8226
7.35	8351
7.35833	8430
7.36667	8519
7.375	8544
7.38333	8517
7.39167	8451
7.4	8280
7.40833	8122
7.41667	7833
7.425	7616
7.43333	7271
7.44167	7041
7.45	6711
7.45833	6507
7.46667	6238
7.475	6082
7.48333	5880
7.49167	5765
7.5	5612
7.50833	5521
7.51667	5397
7.525	5320
7.53333	5219
7.54167	5164
7.55	5095
7.55833	5059
7.56667	5018
7.575	4996
7.58333	4963
7.59167	4940
7.6	4895
7.60833	4860
7.61667	4804
7.625	4767
7.63333	4717
7.64167	4691
7.65	4664
7.65833	4656
7.66667	4659
7.675	4671
7.68333	4696
7.69167	4720
7.7	4761
7.70833	4792
7.71667	4836
7.725	4864
7.73333	4900
7.74167	4917
7.75	4929
7.75833	4920
7.76667	4884
7.775	4844
7.78333	4760
7.79167	4688
7.8	4568
7.80833	4484
7.81667	4355
7.825	4272
7.83333	4153
7.84167	4076
7.85	3962
7.85833	3888
7.86667	3777
7.875	3703
7.88333	3593
7.89167	3525
7.9	3431
7.90833	3376
7.91667	3304
7.925	3263
7.93333	3205
7.94167	3170
7.95	3110
7.95833	3068
7.96667	2999
7.975	2952
7.98333	2884
7.99167	2841
8	2783
8.00833	2751
8.01667	2703
8.025	2672
8.03333	2618
8.04167	2581
8.05	2519
8.05833	2478
8.06667	2419
8.075	2387
8.08333	2347
8.09167	2328
8.1	2306
8.10833	2293
8.11667	2270
8.125	2253
8.13333	2222
8.14167	2201
8.15	2167
8.15833	2152
8.16667	2135
8.175	2129
8.18333	2125
8.19167	2127
8.2	2124
8.20833	2119
8.21667	2110
8.225	2102
8.23333	2092
8.24167	2088
8.25	2086
8.25833	2090
8.26667	2104
8.275	2120
8.28333	2149
8.29167	2172
8.3	2215
8.30833	2250
8.31667	2310
8.325	2356
8.33333	2437
8.34167	2498
8.35	2590
8.35833	2652
8.36667	2739
8.375	2786
8.38333	2839
8.39167	2854
8.4	2854
8.40833	2831
8.41667	2782
8.425	2732
8.43333	2651
8.44167	2588
8.45	2489
8.45833	2420
8.46667	2311
8.475	2236
8.48333	2118
8.49167	2042
8.5	1926
8.50833	1856
8.51667	1764
8.525	1713
8.53333	1654
8.54167	1622
8.55	1593
8.55833	1588
8.56667	1601
8.575	1630
8.58333	1710
8.59167	1790
8.6	1953
8.60833	2083
8.61667	2295
8.625	2436
8.63333	2634
8.64167	2750
8.65	2884
8.65833	2947
8.66667	3008
8.675	3029
8.68333	3045
8.69167	3047
8.7	3041
8.70833	3035
8.71667	3015
8.725	2994
8.73333	2952
8.74167	2915
8.75	2853
8.75833	2805
8.76667	2737
8.775	2693
8.78333	2636
8.79167	2599
8.8	2548
8.80833	2513
8.81667	2458
8.825	2422
8.83333	2362
8.84167	2318
8.85	2250
8.85833	2212
8.86667	2150
8.875	2115
8.88333	2061
8.89167	2028
8.9	1971
8.90833	1933
8.91667	1871
8.925	1825
8.93333	1758
8.94167	1714
8.95	1658
8.95833	1623
8.96667	1586
8.975	1569
8.98333	1553
8.99167	1546
9	1536
9.00833	1529
9.01667	1512
9.025	1497
9.03333	1473
9.04167	1454
9.05	1427
9.05833	1409
9.06667	1382
9.075	1363
9.08333	1337
9.09167	1316
9.1	1281
9.10833	1254
9.11667	1219
9.125	1201
9.13333	1177
9.14167	1167
9.15	1159
9.15833	1156
9.16667	1147
9.175	1136
9.18333	1111
9.19167	1091
9.2	1055
9.20833	1035
9.21667	1009
9.225	1004
9.23333	997
9.24167	996
9.25	991
9.25833	986
9.26667	965
9.275	944
9.28333	909
9.29167	883
9.3	848
9.30833	828
9.31667	802
9.325	787
9.33333	762
9.34167	740
9.35	703
9.35833	674
9.36667	626
9.375	592
9.38333	548
9.39167	524
9.4	496
9.40833	485
9.41667	470
9.425	467
9.43333	466
9.44167	464
9.45	467
9.45833	472
9.46667	482
9.475	498
9.48333	522
9.49167	544
9.5	578
9.50833	605
9.51667	638
9.525	658
9.53333	677
9.54167	685
9.55	692
9.55833	696
9.56667	695
9.575	696
9.58333	696
9.59167	695
9.6	692
9.60833	686
9.61667	669
9.625	655
9.63333	625
9.64167	602
9.65	571
9.65833	553
9.66667	532
9.675	523
9.68333	517
9.69167	513
9.7	501
9.70833	488
9.71667	464
9.725	448
9.73333	427
9.74167	419
9.75	411
9.75833	416
9.76667	421
9.775	426
9.78333	431
9.79167	427
9.8	412
9.80833	395
9.81667	368
9.825	352
9.83333	329
9.84167	316
9.85	299
9.85833	285
9.86667	264
9.875	242
9.88333	206
9.89167	178
9.9	140
9.90833	120
9.91667	102
9.925	100
9.93333	113
9.94167	128
9.95	154
9.95833	173
9.96667	199
9.975	212
9.98333	227
9.99167	232
10	239
10.0083	237
10.0167	228
10.025	219
10.0333	194
10.0417	177
10.05	140
10.0583	116
10.0667	81
10.075	61
10.0833	46
10.0917	49
10.1	75
10.1083	106
10.1167	171
10.125	226
10.1333	323
10.1417	398
10.15	514
10.1583	596
10.1667	730
10.175	820
10.1833	961
10.1917	1055
10.2	1195
10.2083	1281
10.2167	1401
10.225	1469
10.2333	1561
10.2417	1616
10.25	1695
10.2583	1753
10.2667	1856
10.275	1941
10.2833	2097
10.2917	2219
10.3	2429
10.3083	2582
10.3167	2824
10.325	2993
10.3333	3250
10.3417	3426
10.35	3683
10.3583	3851
10.3667	4093
10.375	4242
10.3833	4435
10.3917	4538
10.4	4652
10.4083	4696
10.4167	4727
10.425	4725
10.4333	4692
10.4417	4655
10.45	4581
10.4583	4522
10.4667	4415
10.475	4332
10.4833	4188
10.4917	4087
10.5	3919
10.5083	3803
10.5167	3634
10.525	3524
10.5333	3368
10.5417	3268
10.55	3124
10.5583	3030
10.5667	2887
10.575	2791
10.5833	2643
10.5917	2543
10.6	2396
10.6083	2301
10.6167	2168
10.625	2086
10.6333	1971
10.6417	1901
10.65	1797
10.6583	1730
10.6667	1631
10.675	1567
10.6833	1477
10.6917	1425
10.7	1360
10.7083	1330
10.7167	1310
10.725	1313
10.7333	1338
10.7417	1368
10.75	1430
10.7583	1477
10.7667	1556
10.775	1613
10.7833	1698
10.7917	1757
10.8	1839
10.8083	1890
10.8167	1952
10.825	1982
10.8333	1999
10.8417	1993
10.85	1960
10.8583	1921
10.8667	1850
10.875	1797
10.8833	1716
10.8917	1665
10.9	1592
10.9083	1521
10.9167	1472
10.925	1394
10.9333	1340
10.9417	1257
10.95	1204
10.9583	1135
10.9667	1099
10.975	1059
10.9833	1042
10.9917	1022
11	1011
11.0083	998
11.0167	987
11.025	970
11.0333	960
11.0417	954
11.05	953
11.0583	962
11.0667	971
11.075	988
11.0833	1000
11.0917	1011
11.1	1009
11.1083	997
11.1167	985
11.125	957
11.1333	940
11.1417	914
11.15	903
11.1583	879
11.1667	861
11.175	833
11.1833	808
11.1917	759
11.2	722
11.2083	662
11.2167	620
11.225	559
11.2333	521
11.2417	469
11.25	435
11.2583	383
11.2667	347
11.275	290
11.2833	250
11.2917	190
11.3	154
11.3083	112
11.3167	98
11.325	120
11.3333	174
11.3417	327
11.35	492
11.3583	843
11.3667	1145
11.375	1691
11.3833	2108
11.3917	2759
11.4	3188
11.4083	3762
11.4167	4070
11.425	4383
11.4333	4474
11.4417	4433
11.45	4291
11.4583	3933
11.4667	3620
11.475	3084
11.4833	2709
11.4917	2152
11.5	1800
11.5083	1322
11.5167	1036
11.525	661
11.5333	441
11.5417	151
11.55	-14
11.5583	-228
11.5667	-345
11.575	-485
11.5833	-559
11.5917	-643
11.6	-688
11.6083	-740
11.6167	-774
11.625	-833
11.6333	-876
11.6417	-942
11.65	-988
11.6583	-1052
11.6667	-1091
11.675	-1141
11.6833	-1171
11.6917	-1214
11.7	-1243
11.7083	-1291
11.7167	-1326
11.725	-1384
11.7333	-1418
11.7417	-1468
11.75	-1493
11.7583	-1523
11.7667	-1537
11.775	-1553
11.7833	-1564
11.7917	-1578
11.8	-1589
11.8083	-1612
11.8167	-1628
11.825	-1653
11.8333	-1665
11.8417	-1682
11.85	-1687
11.8583	-1692
11.8667	-1693
11.875	-1693
11.8833	-1696
11.8917	-1705
11.9	-1716
11.9083	-1735
11.9167	-1745
11.925	-1762
11.9333	-1769
11.9417	-1775
11.95	-1779
11.9583	-1778
11.9667	-1778
11.975	-1785
11.9833	-1794
11.9917	-1814
12	-1830
12.0083	-1851
12.0167	-1860
12.025	-1869
12.0333	-1869
12.0417	-1868
12.05	-1866
12.0583	-1873
12.0667	-1879
12.075	-1895
12.0833	-1908
12.0917	-1928
12.1	-1935
12.1083	-1937
12.1167	-1935
12.125	-1927
12.1333	-1918
12.1417	-1911
12.15	-1910
12.1583	-1916
12.1667	-1923
12.175	-1933
12.1833	-1940
12.1917	-1941
12.2	-1942
12.2083	-1936
12.2167	-1937
12.225	-1938
12.2333	-1947
12.2417	-1967
12.25	-1985
12.2583	-2014
12.2667	-2030
12.275	-2051
12.2833	-2060
12.2917	-2069
12.3	-2071
12.3083	-2077
12.3167	-2083
12.325	-2099
12.3333	-2110
12.3417	-2133
12.35	-2147
12.3583	-2170
12.3667	-2176
12.375	-2184
12.3833	-2186
12.3917	-2186
12.4	-2187
12.4083	-2191
12.4167	-2197
12.425	-2210
12.4333	-2222
12.4417	-2235
12.45	-2241
12.4583	-2242
12.4667	-2244
12.475	-2240
12.4833	-2235
12.4917	-2231
12.5	-2232
12.5083	-2244
12.5167	-2254
12.525	-2276
12.5333	-2291
12.5417	-2310
12.55	-2318
12.5583	-2326
12.5667	-2328
12.575	-2331
12.5833	-2336
12.5917	-2352
12.6	-2368
12.6083	-2390
12.6167	-2406
12.625	-2423
12.6333	-2427
12.6417	-2425
12.65	-2419
12.6583	-2409
12.6667	-2405
12.675	-2405
12.6833	-2413
12.6917	-2430
12.7	-2442
12.7083	-2458
12.7167	-2464
12.725	-2463
12.7333	-2458
12.7417	-2452
12.75	-2450
12.7583	-2452
12.7667	-2457
12.775	-2475
12.7833	-2488
12.7917	-2503
12.8	-2510
12.8083	-2516
12.8167	-2514
12.825	-2509
12.8333	-2506
12.8417	-2506
12.85	-2512
12.8583	-2524
12.8667	-2537
12.875	-2553
12.8833	-2562
12.8917	-2568
12.9	-2567
12.9083	-2565
12.9167	-2565
12.925	-2565
12.9333	-2571
12.9417	-2583
12.95	-2598
12.9583	-2616
12.9667	-2630
12.975	-2650
12.9833	-2657
12.9917	-2663
13	-2667
13.0083	-2669
13.0167	-2670
13.025	-2681
13.0333	-2691
13.0417	-2709
13.05	-2720
13.0583	-2740
13.0667	-2748
13.075	-2752
13.0833	-2752
13.0917	-2745
13.1	-2735
13.1083	-2725
13.1167	-2716
13.125	-2705
13.1333	-2694
13.1417	-2669
13.15	-2641
13.1583	-2582
13.1667	-2524
13.175	-2419
13.1833	-2340
13.1917	-2211
13.2	-2118
13.2083	-1973
13.2167	-1873
13.225	-1720
13.2333	-1610
13.2417	-1438
13.25	-1322
13.2583	-1140
13.2667	-1026
13.275	-868
13.2833	-775
13.2917	-665
13.3	-604
13.3083	-544
13.3167	-513
13.325	-485
13.3333	-472
13.3417	-466
13.35	-472
13.3583	-498
13.3667	-530
13.375	-599
13.3833	-657
13.3917	-756
13.4	-827
13.4083	-934
13.4167	-1007
13.425	-1108
13.4333	-1175
13.4417	-1273
13.45	-1342
13.4583	-1451
13.4667	-1522
13.475	-1636
13.4833	-1707
13.4917	-1807
13.5	-1866
13.5083	-1946
13.5167	-1991
13.525	-2055
13.5333	-2095
13.5417	-2151
13.55	-2187
13.5583	-2240
13.5667	-2274
13.575	-2318
13.5833	-2342
13.5917	-2369
13.6	-2382
13.6083	-2393
13.6167	-2399
13.625	-2408
13.6333	-2415
13.6417	-2430
13.65	-2443
13.6583	-2467
13.6667	-2483
13.675	-2506
13.6833	-2516
13.6917	-2525
13.7	-2527
13.7083	-2531
13.7167	-2534
13.725	-2545
13.7333	-2558
13.7417	-2580
13.75	-2596
13.7583	-2618
13.7667	-2630
13.775	-2638
13.7833	-2641
13.7917	-2642
13.8	-2646
13.8083	-2655
13.8167	-2668
13.825	-2695
13.8333	-2714
13.8417	-2744
13.85	-2759
13.8583	-2774
13.8667	-2780
13.875	-2784
13.8833	-2781
13.8917	-2789
13.9	-2798
13.9083	-2819
13.9167	-2836
13.925	-2862
13.9333	-2873
13.9417	-2889
13.95	-2893
13.9583	-2894
13.9667	-2893
13.975	-2902
13.9833	-2911
13.9917	-2933
14	-2952
14.0083	-2976
14.0167	-2993
14.025	-3009
14.0333	-3013
14.0417	-3015
14.05	-3011
14.0583	-3007
14.0667	-3008
14.075	-3013
14.0833	-3018
14.0917	-3034
14.1	-3042
14.1083	-3050
14.1167	-3052
14.125	-3054
14.1333	-3053
14.1417	-3051
14.15	-3051
14.1583	-3056
14.1667	-3065
14.175	-3079
14.1833	-3092
14.1917	-3110
14.2	-3121
14.2083	-3133
14.2167	-3139
14.225	-3141
14.2333	-3138
14.2417	-3142
14.25	-3145
14.2583	-3158
14.2667	-3165
14.275	-3182
14.2833	-3191
14.2917	-3196
14.3	-3195
14.3083	-3189
14.3167	-3181
14.325	-3170
14.3333	-3168
14.3417	-3170
14.35	-3179
14.3583	-3197
14.3667	-3207
14.375	-3221
14.3833	-3222
14.3917	-3219
14.4	-3211
14.4083	-3204
14.4167	-3198
14.425	-3196
14.4333	-3201
14.4417	-3215
14.45	-3222
14.4583	-3228
14.4667	-3230
14.475	-3221
14.4833	-3210
14.4917	-3195
14.5	-3187
14.5083	-3181
14.5167	-3187
14.525	-3196
14.5333	-3208
14.5417	-3220
14.55	-3224
14.5583	-3222
14.5667	-3218
14.575	-3210
14.5833	-3206
14.5917	-3209
14.6	-3212
14.6083	-3230
14.6167	-3239
14.625	-3249
14.6333	-3250
14.6417	-3244
14.65	-3237
14.6583	-3221
14.6667	-3209
14.675	-3195
14.6833	-3190
14.6917	-3187
14.7	-3188
14.7083	-3189
14.7167	-3189
14.725	-3183
14.7333	-3179
14.7417	-3166
14.75	-3156
14.7583	-3143
14.7667	-3136
14.775	-3133
14.7833	-3134
14.7917	-3139
14.8	-3144
14.8083	-3151
14.8167	-3153
14.825	-3153
14.8333	-3150
14.8417	-3141
14.85	-3136
14.8583	-3135
14.8667	-3139
14.875	-3151
14.8833	-3160
14.8917	-3173
14.9	-3179
14.9083	-3181
14.9167	-3180
14.925	-3173
14.9333	-3167
14.9417	-3163
14.95	-3166
14.9583	-3178
14.9667	-3191
14.975	-3210
14.9833	-3223
14.9917	-3231
15	-3229
15.0083	-3224
15.0167	-3215
15.025	-3212
15.0333	-3212
15.0417	-3218
15.05	-3225
15.0583	-3239
15.0667	-3243
15.075	-3244
15.0833	-3238
15.0917	-3222
15.1	-3210
15.1083	-3195
15.1167	-3188
15.125	-3189
15.1333	-3193
15.1417	-3207
15.15	-3214
15.1583	-3221
15.1667	-3218
15.175	-3211
15.1833	-3204
15.1917	-3196
15.2	-3195
15.2083	-3194
15.2167	-3195
15.225	-3193
15.2333	-3187
15.2417	-3166
15.25	-3135
15.2583	-3072
15.2667	-3017
15.275	-2923
15.2833	-2854
15.2917	-2750
15.3	-2685
15.3083	-2598
15.3167	-2548
15.325	-2492
15.3333	-2463
15.3417	-2440
15.35	-2433
15.3583	-2442
15.3667	-2461
15.375	-2502
15.3833	-2536
15.3917	-2600
15.4	-2647
15.4083	-2714
15.4167	-2760
15.425	-2817
15.4333	-2849
15.4417	-2886
15.45	-2905
15.4583	-2926
15.4667	-2938
15.475	-2962
15.4833	-2976
15.4917	-3006
15.5	-3025
15.5083	-3049
15.5167	-3060
15.525	-3069
15.5333	-3069
15.5417	-3066
15.55	-3068
15.5583	-3072
15.5667	-3084
15.575	-3104
15.5833	-3121
15.5917	-3144
15.6	-3154
15.6083	-3162
15.6167	-3161
15.625	-3156
15.6333	-3153
15.6417	-3159
15.65	-3165
15.6583	-3184
15.6667	-3198
15.675	-3218
15.6833	-3228
15.6917	-3231
15.7	-3229
15.7083	-3220
15.7167	-3213
15.725	-3209
15.7333	-3212
15.7417	-3222
15.75	-3230
15.7583	-3242
15.7667	-3246
15.775	-3243
15.7833	-3236
15.7917	-3222
15.8	-3212
15.8083	-3203
15.8167	-3201
15.825	-3204
15.8333	-3209
15.8417	-3219
15.85	-3224
15.8583	-3229
15.8667	-3229
15.875	-3224
15.8833	-3221
15.8917	-3217
15.9	-3216
15.9083	-3220
15.9167	-3228
15.925	-3239
15.9333	-3247
15.9417	-3259
15.95	-3264
15.9583	-3266
15.9667	-3265
15.975	-3257
15.9833	-3253
15.9917	-3250
16	-3253
16.0083	-3262
16.0167	-3269
16.025	-3283
16.0333	-3291
16.0417	-3299
16.05	-3298
16.0583	-3293
16.0667	-3288
16.075	-3281
16.0833	-3280
16.0917	-3286
16.1	-3296
16.1083	-3309
16.1167	-3317
16.125	-3326
16.1333	-3324
16.1417	-3318
16.15	-3313
16.1583	-3306
16.1667	-3305
16.175	-3312
16.1833	-3324
16.1917	-3346
16.2	-3362
16.2083	-3378
16.2167	-3383
16.225	-3386
16.2333	-3384
16.2417	-3381
16.25	-3384
16.2583	-3390
16.2667	-3398
16.275	-3417
16.2833	-3424
16.2917	-3436
16.3	-3435
16.3083	-3427
16.3167	-3417
16.325	-3402
16.3333	-3395
16.3417	-3389
16.35	-3389
16.3583	-3394
16.3667	-3399
16.375	-3407
16.3833	-3407
16.3917	-3406
16.4	-3401
16.4083	-3391
16.4167	-3388
16.425	-3387
16.4333	-3388
16.4417	-3400
16.45	-3407
16.4583	-3419
16.4667	-3425
16.475	-3426
16.4833	-3425
16.4917	-3417
16.5	-3412
16.5083	-3405
16.5167	-3403
16.525	-3404
16.5333	-3407
16.5417	-3414
16.55	-3419
16.5583	-3422
16.5667	-3418
16.575	-3409
16.5833	-3401
16.5917	-3388
16.6	-3383
16.6083	-3378
16.6167	-3379
16.625	-3386
16.6333	-3391
16.6417	-3396
16.65	-3396
[truncated: 3,402 more rows]

## Sheet: Gizzard digesta 48
min	Intensity
0	-50
0.00833333	-75
0.0166667	-17
0.025	-17
0.0333333	-15
0.0416667	-14
0.05	-7
0.0583333	6
0.0666667	18
0.075	29
0.0833333	30
0.0916667	34
0.1	32
0.108333	33
0.116667	39
0.125	59
0.133333	75
0.141667	105
0.15	123
0.158333	143
0.166667	152
0.175	150
0.183333	148
0.191667	144
0.2	144
0.208333	147
0.216667	154
0.225	166
0.233333	174
0.241667	182
0.25	180
0.258333	177
0.266667	171
0.275	162
0.283333	159
0.291667	158
0.3	162
0.308333	175
0.316667	182
0.325	198
0.333333	206
0.341667	214
0.35	217
0.358333	219
0.366667	222
0.375	227
0.383333	235
0.391667	251
0.4	268
0.408333	297
0.416667	321
0.425	370
0.433333	409
0.441667	494
0.45	566
0.458333	712
0.466667	835
0.475	1048
0.483333	1209
0.491667	1462
0.5	1631
0.508333	1869
0.516667	2015
0.525	2207
0.533333	2315
0.541667	2453
0.55	2528
0.558333	2618
0.566667	2658
0.575	2683
0.583333	2673
0.591667	2614
0.6	2546
0.608333	2413
0.616667	2315
0.625	2169
0.633333	2087
0.641667	1997
0.65	1968
0.658333	1971
0.666667	1998
0.675	2068
0.683333	2126
0.691667	2215
0.7	2273
0.708333	2349
0.716667	2395
0.725	2459
0.733333	2497
0.741667	2549
0.75	2581
0.758333	2614
0.766667	2626
0.775	2629
0.783333	2619
0.791667	2590
0.8	2565
0.808333	2529
0.816667	2506
0.825	2475
0.833333	2458
0.841667	2435
0.85	2418
0.858333	2386
0.866667	2359
0.875	2319
0.883333	2290
0.891667	2253
0.9	2232
0.908333	2210
0.916667	2202
0.925	2194
0.933333	2188
0.941667	2177
0.95	2167
0.958333	2146
0.966667	2127
0.975	2098
0.983333	2077
0.991667	2050
1	2033
1.00833	2010
1.01667	1999
1.025	1975
1.03333	1959
1.04167	1927
1.05	1899
1.05833	1854
1.06667	1824
1.075	1782
1.08333	1759
1.09167	1732
1.1	1720
1.10833	1706
1.11667	1698
1.125	1685
1.13333	1672
1.14167	1647
1.15	1633
1.15833	1610
1.16667	1599
1.175	1589
1.18333	1590
1.19167	1591
1.2	1591
1.20833	1583
1.21667	1573
1.225	1550
1.23333	1531
1.24167	1496
1.25	1477
1.25833	1451
1.26667	1441
1.275	1425
1.28333	1416
1.29167	1397
1.3	1378
1.30833	1342
1.31667	1316
1.325	1279
1.33333	1257
1.34167	1234
1.35	1226
1.35833	1220
1.36667	1220
1.375	1216
1.38333	1212
1.39167	1203
1.4	1194
1.40833	1179
1.41667	1170
1.425	1167
1.43333	1169
1.44167	1175
1.45	1182
1.45833	1196
1.46667	1204
1.475	1208
1.48333	1209
1.49167	1209
1.5	1210
1.50833	1213
1.51667	1215
1.525	1225
1.53333	1236
1.54167	1251
1.55	1261
1.55833	1270
1.56667	1269
1.575	1262
1.58333	1248
1.59167	1234
1.6	1224
1.60833	1215
1.61667	1212
1.625	1213
1.63333	1210
1.64167	1205
1.65	1198
1.65833	1181
1.66667	1168
1.675	1146
1.68333	1136
1.69167	1122
1.7	1121
1.70833	1125
1.71667	1127
1.725	1127
1.73333	1123
1.74167	1109
1.75	1093
1.75833	1069
1.76667	1052
1.775	1029
1.78333	1023
1.79167	1021
1.8	1024
1.80833	1030
1.81667	1032
1.825	1029
1.83333	1024
1.84167	1012
1.85	1003
1.85833	997
1.86667	1000
1.875	1011
1.88333	1024
1.89167	1042
1.9	1051
1.90833	1056
1.91667	1056
1.925	1049
1.93333	1043
1.94167	1037
1.95	1037
1.95833	1041
1.96667	1050
1.975	1061
1.98333	1072
1.99167	1080
2	1087
2.00833	1096
2.01667	1103
2.025	1115
2.03333	1127
2.04167	1149
2.05	1168
2.05833	1196
2.06667	1212
2.075	1233
2.08333	1242
2.09167	1251
2.1	1251
2.10833	1247
2.11667	1245
2.125	1245
2.13333	1246
2.14167	1256
2.15	1266
2.15833	1280
2.16667	1291
2.175	1301
2.18333	1306
2.19167	1311
2.2	1319
2.20833	1330
2.21667	1345
2.225	1380
2.23333	1407
2.24167	1454
2.25	1488
2.25833	1538
2.26667	1574
2.275	1630
2.28333	1674
2.29167	1757
2.3	1824
2.30833	1950
2.31667	2051
2.325	2219
2.33333	2343
2.34167	2534
2.35	2665
2.35833	2865
2.36667	2998
2.375	3198
2.38333	3331
2.39167	3532
2.4	3664
2.40833	3862
2.41667	4006
2.425	4316
2.43333	4717
2.44167	6120
2.45	8239
2.45833	15153
2.46667	24225
2.475	49293
2.48333	77316
2.49167	142952
2.5	205892
2.50833	331763
2.51667	435724
2.525	614048
2.53333	740810
2.54167	926633
2.55	1038597
2.55833	1145495
2.56667	1145497
2.575	1145496
2.58333	1145494
2.59167	1145493
2.6	1145496
2.60833	1131743
2.61667	1063056
2.625	945142
2.63333	863887
2.64167	744351
2.65	668432
2.65833	563041
2.66667	498713
2.675	411202
2.68333	358080
2.69167	285263
2.7	240495
2.70833	178436
2.71667	140143
2.725	87479
2.73333	55596
2.74167	13011
2.75	-11851
2.75833	-43793
2.76667	-61720
2.775	-83898
2.78333	-95876
2.79167	-110005
2.8	-116979
2.80833	-123385
2.81667	-124248
2.825	-118066
2.83333	-106638
2.84167	-73077
2.85	-35579
2.85833	50828
2.86667	132664
2.875	295521
2.88333	430481
2.89167	664590
2.9	833783
2.90833	1087734
2.91667	1145496
2.925	1145495
2.93333	1145493
2.94167	1145494
2.95	1145493
2.95833	1145493
2.96667	1145495
2.975	1145492
2.98333	1145493
2.99167	1145490
3	1145490
3.00833	1145489
3.01667	1145490
3.025	1145489
3.03333	1145490
3.04167	1145490
3.05	1145489
3.05833	1145492
3.06667	1145497
3.075	1145496
3.08333	1145492
3.09167	1145492
3.1	1145490
3.10833	1145487
3.11667	1145487
3.125	1145489
3.13333	1145489
3.14167	1145488
3.15	1145485
3.15833	1145488
3.16667	1145486
3.175	1145487
3.18333	1145486
3.19167	1145487
3.2	1145487
3.20833	1145485
3.21667	1145490
3.225	1145491
3.23333	1145489
3.24167	1037464
3.25	891777
3.25833	684706
3.26667	560754
3.275	403446
3.28333	318321
3.29167	218913
3.3	168967
3.30833	114228
3.31667	88415
3.325	61901
3.33333	50382
3.34167	39731
3.35	35825
3.35833	33136
3.36667	32736
3.375	33299
3.38333	34071
3.39167	35374
3.4	36191
3.40833	37183
3.41667	37665
3.425	38103
3.43333	38232
3.44167	38218
3.45	38099
3.45833	37791
3.46667	37516
3.475	37015
3.48333	36635
3.49167	36005
3.5	35550
3.50833	34832
3.51667	34334
3.525	33564
3.53333	33039
3.54167	32235
3.55	31689
3.55833	30857
3.56667	30299
3.575	29459
3.58333	28907
3.59167	28108
3.6	27595
3.60833	26874
3.61667	26426
3.625	25801
3.63333	25415
3.64167	24876
3.65	24542
3.65833	24077
3.66667	23795
3.675	23425
3.68333	23226
3.69167	23010
3.7	22946
3.70833	22995
3.71667	23156
3.725	23646
3.73333	24187
3.74167	25420
3.75	26596
3.75833	29008
3.76667	31113
3.775	35066
3.78333	38228
3.79167	43643
3.8	47594
3.80833	53759
3.81667	57868
3.825	63729
3.83333	67302
3.84167	71949
3.85	74495
3.85833	77357
3.86667	78577
3.875	79287
3.88333	78977
3.89167	77303
3.9	75392
3.90833	71444
3.91667	68181
3.925	62602
3.93333	58580
3.94167	52408
3.95	48351
3.95833	42603
3.96667	39083
3.975	34390
3.98333	31667
3.99167	28198
4	26257
4.00833	23847
4.01667	22525
4.025	20904
4.03333	20022
4.04167	18942
4.05	18354
4.05833	17623
4.06667	17217
4.075	16695
4.08333	16390
4.09167	15972
4.1	15716
4.10833	15354
4.11667	15128
4.125	14817
4.13333	14627
4.14167	14367
4.15	14214
4.15833	14009
4.16667	13893
4.175	13754
4.18333	13696
4.19167	13680
4.2	13734
4.20833	13934
4.21667	14161
4.225	14656
4.23333	15087
4.24167	15864
4.25	16452
4.25833	17376
4.26667	17985
4.275	18819
4.28333	19283
4.29167	19785
4.3	19968
4.30833	19994
4.31667	19850
4.325	19418
4.33333	19002
4.34167	18246
4.35	17685
4.35833	16804
4.36667	16221
4.375	15390
4.38333	14880
4.39167	14195
4.4	13794
4.40833	13269
4.41667	12969
4.425	12575
4.43333	12344
4.44167	12034
4.45	11849
4.45833	11595
4.46667	11444
4.475	11242
4.48333	11121
4.49167	10964
4.5	10873
4.50833	10751
4.51667	10675
4.525	10568
4.53333	10496
4.54167	10396
4.55	10333
4.55833	10241
4.56667	10188
4.575	10122
4.58333	10084
4.59167	10038
4.6	10012
4.60833	9968
4.61667	9937
4.625	9887
4.63333	9852
4.64167	9801
4.65	9768
4.65833	9732
4.66667	9716
4.675	9695
4.68333	9688
4.69167	9675
4.7	9671
4.70833	9662
4.71667	9659
4.725	9663
4.73333	9673
4.74167	9703
4.75	9730
4.75833	9776
4.76667	9808
4.775	9847
4.78333	9865
4.79167	9875
4.8	9872
4.80833	9854
4.81667	9838
4.825	9803
4.83333	9776
4.84167	9726
4.85	9684
4.85833	9616
4.86667	9561
4.875	9468
4.88333	9399
4.89167	9287
4.9	9211
4.90833	9100
4.91667	9031
4.925	8934
4.93333	8876
4.94167	8795
4.95	8744
4.95833	8671
4.96667	8623
4.975	8552
4.98333	8509
4.99167	8446
5	8410
5.00833	8363
5.01667	8334
5.025	8295
5.03333	8271
5.04167	8227
5.05	8197
5.05833	8144
5.06667	8102
5.075	8038
5.08333	7994
5.09167	7932
5.1	7892
5.10833	7843
5.11667	7811
5.125	7763
5.13333	7731
5.14167	7676
5.15	7635
5.15833	7572
5.16667	7530
5.175	7473
5.18333	7440
5.19167	7395
5.2	7368
5.20833	7331
5.21667	7303
5.225	7253
5.23333	7215
5.24167	7151
5.25	7112
5.25833	7060
5.26667	7032
5.275	7003
5.28333	6995
5.29167	6994
5.3	7001
5.30833	7018
5.31667	7039
5.325	7084
5.33333	7125
5.34167	7208
5.35	7281
5.35833	7406
5.36667	7496
5.375	7629
5.38333	7708
5.39167	7799
5.4	7837
5.40833	7853
5.41667	7840
5.425	7785
5.43333	7730
5.44167	7625
5.45	7545
5.45833	7414
5.46667	7323
5.475	7178
5.48333	7082
5.49167	6934
5.5	6841
5.50833	6706
5.51667	6629
5.525	6523
5.53333	6464
5.54167	6389
5.55	6346
5.55833	6290
5.56667	6254
5.575	6201
5.58333	6165
5.59167	6113
5.6	6079
5.60833	6029
5.61667	6002
5.625	5962
5.63333	5944
5.64167	5920
5.65	5908
5.65833	5897
5.66667	5894
5.675	5900
5.68333	5914
5.69167	5953
5.7	5997
5.70833	6084
5.71667	6162
5.725	6296
5.73333	6393
5.74167	6534
5.75	6619
5.75833	6728
5.76667	6781
5.775	6832
5.78333	6844
5.79167	6837
5.8	6818
5.80833	6764
5.81667	6716
5.825	6617
5.83333	6539
5.84167	6402
5.85	6306
5.85833	6156
5.86667	6058
5.875	5924
5.88333	5846
5.89167	5742
5.9	5684
5.90833	5599
5.91667	5545
5.925	5466
5.93333	5414
5.94167	5341
5.95	5300
5.95833	5248
5.96667	5223
5.975	5200
5.98333	5190
5.99167	5176
6	5168
6.00833	5153
6.01667	5138
6.025	5111
6.03333	5093
6.04167	5069
6.05	5055
6.05833	5035
6.06667	5025
6.075	5012
6.08333	4999
6.09167	4976
6.1	4961
6.10833	4927
6.11667	4904
6.125	4866
6.13333	4847
6.14167	4821
6.15	4810
6.15833	4799
6.16667	4792
6.175	4788
6.18333	4787
6.19167	4787
6.2	4788
6.20833	4800
6.21667	4816
6.225	4859
6.23333	4901
6.24167	4982
6.25	5044
6.25833	5142
6.26667	5205
6.275	5286
6.28333	5331
6.29167	5373
6.3	5390
6.30833	5395
6.31667	5386
6.325	5360
6.33333	5332
6.34167	5275
6.35	5223
6.35833	5130
6.36667	5058
6.375	4937
6.38333	4855
6.39167	4735
6.4	4663
6.40833	4564
6.41667	4509
6.425	4432
6.43333	4387
6.44167	4317
6.45	4268
6.45833	4194
6.46667	4149
6.475	4086
6.48333	4051
6.49167	4010
6.5	3991
6.50833	3969
6.51667	3953
6.525	3928
6.53333	3907
6.54167	3865
6.55	3836
6.55833	3789
6.56667	3759
6.575	3722
6.58333	3701
6.59167	3677
6.6	3665
6.60833	3644
6.61667	3626
6.625	3594
6.63333	3571
6.64167	3531
6.65	3507
6.65833	3474
6.66667	3457
6.675	3438
6.68333	3430
6.69167	3421
6.7	3414
6.70833	3408
6.71667	3403
6.725	3409
6.73333	3424
6.74167	3483
6.75	3560
6.75833	3771
6.76667	3998
6.775	4529
6.78333	5041
6.79167	6131
6.8	7117
6.80833	9033
6.81667	10631
6.825	13501
6.83333	15708
6.84167	19355
6.85	21931
6.85833	25837
6.86667	28353
6.875	31808
6.88333	33800
6.89167	36190
6.9	37342
6.90833	38380
6.91667	38626
6.925	38387
6.93333	37875
6.94167	36681
6.95	35663
6.95833	33902
6.96667	32627
6.975	30642
6.98333	29312
6.99167	27369
7	26130
7.00833	24388
7.01667	23313
7.025	21837
7.03333	20939
7.04167	19706
7.05	18951
7.05833	17909
7.06667	17263
7.075	16364
7.08333	15806
7.09167	15029
7.1	14544
7.10833	13872
7.11667	13450
7.125	12858
7.13333	12484
7.14167	11951
7.15	11616
7.15833	11143
7.16667	10851
7.175	10449
7.18333	10206
7.19167	9880
7.2	9681
7.20833	9413
7.21667	9250
7.225	9018
7.23333	8874
7.24167	8668
7.25	8540
7.25833	8363
7.26667	8255
7.275	8120
7.28333	8043
7.29167	7946
7.3	7894
7.30833	7833
7.31667	7804
7.325	7775
7.33333	7764
7.34167	7756
7.35	7755
7.35833	7751
7.36667	7744
7.375	7716
7.38333	7683
7.39167	7604
7.4	7532
7.40833	7392
7.41667	7283
7.425	7104
7.43333	6982
7.44167	6809
7.45	6713
7.45833	6597
7.46667	6546
7.475	6517
7.48333	6530
7.49167	6601
7.5	6683
7.50833	6849
7.51667	6986
7.525	7218
7.53333	7380
7.54167	7612
7.55	7745
7.55833	7889
7.56667	7936
7.575	7933
7.58333	7879
7.59167	7725
7.6	7584
7.60833	7333
7.61667	7148
7.625	6864
7.63333	6678
7.64167	6401
7.65	6226
7.65833	5971
7.66667	5812
7.675	5578
7.68333	5436
7.69167	5244
7.7	5134
7.70833	4994
7.71667	4922
7.725	4834
7.73333	4789
7.74167	4727
7.75	4691
7.75833	4637
7.76667	4599
7.775	4549
7.78333	4515
7.79167	4473
7.8	4452
7.80833	4424
7.81667	4408
7.825	4383
7.83333	4365
7.84167	4335
7.85	4311
7.85833	4273
7.86667	4245
7.875	4207
7.88333	4184
7.89167	4155
7.9	4143
7.90833	4126
7.91667	4117
7.925	4101
7.93333	4087
7.94167	4061
7.95	4040
7.95833	4011
7.96667	3997
7.975	3983
7.98333	3982
7.99167	3991
8	4006
8.00833	4028
8.01667	4045
8.025	4072
8.03333	4090
8.04167	4125
8.05	4155
8.05833	4210
8.06667	4254
8.075	4322
8.08333	4370
8.09167	4422
8.1	4444
8.10833	4450
8.11667	4436
8.125	4391
8.13333	4346
8.14167	4270
8.15	4211
8.15833	4120
8.16667	4058
8.175	3957
8.18333	3886
8.19167	3769
8.2	3690
8.20833	3567
8.21667	3488
8.225	3380
8.23333	3317
8.24167	3237
8.25	3191
8.25833	3130
8.26667	3090
8.275	3030
8.28333	2985
8.29167	2918
8.3	2874
8.30833	2815
8.31667	2780
8.325	2743
8.33333	2726
8.34167	2707
8.35	2696
8.35833	2677
8.36667	2661
8.375	2630
8.38333	2608
8.39167	2574
8.4	2554
8.40833	2529
8.41667	2518
8.425	2505
8.43333	2500
8.44167	2493
8.45	2484
8.45833	2468
8.46667	2455
8.475	2427
8.48333	2412
8.49167	2390
8.5	2379
8.50833	2374
8.51667	2374
8.525	2378
8.53333	2381
8.54167	2385
8.55	2383
8.55833	2380
8.56667	2377
8.575	2375
8.58333	2377
8.59167	2391
8.6	2408
8.60833	2444
8.61667	2475
8.625	2516
8.63333	2545
8.64167	2585
8.65	2615
8.65833	2663
8.66667	2701
8.675	2770
8.68333	2822
8.69167	2903
8.7	2957
8.70833	3025
8.71667	3059
8.725	3093
8.73333	3101
8.74167	3100
8.75	3093
8.75833	3072
8.76667	3055
8.775	3028
8.78333	3011
8.79167	2982
8.8	2966
8.80833	2948
8.81667	2948
8.825	2969
8.83333	3001
8.84167	3071
8.85	3127
8.85833	3218
8.86667	3274
8.875	3344
8.88333	3376
8.89167	3394
8.9	3389
8.90833	3367
8.91667	3347
8.925	3308
8.93333	3284
8.94167	3249
8.95	3229
8.95833	3195
8.96667	3167
8.975	3121
8.98333	3088
8.99167	3027
9	2986
9.00833	2924
9.01667	2888
9.025	2840
9.03333	2815
9.04167	2778
9.05	2753
9.05833	2712
9.06667	2679
9.075	2623
9.08333	2582
9.09167	2519
9.1	2478
9.10833	2422
9.11667	2390
9.125	2346
9.13333	2324
9.14167	2287
9.15	2262
9.15833	2219
9.16667	2188
9.175	2138
9.18333	2104
9.19167	2056
9.2	2028
9.20833	1991
9.21667	1968
9.225	1929
9.23333	1899
9.24167	1847
9.25	1811
9.25833	1760
9.26667	1730
9.275	1697
9.28333	1685
9.29167	1685
9.3	1691
9.30833	1705
9.31667	1713
9.325	1720
9.33333	1718
9.34167	1702
9.35	1688
9.35833	1667
9.36667	1656
9.375	1642
9.38333	1635
9.39167	1626
9.4	1617
9.40833	1595
9.41667	1576
9.425	1537
9.43333	1513
9.44167	1479
9.45	1462
9.45833	1447
9.46667	1441
9.475	1446
9.48333	1445
9.49167	1447
9.5	1443
9.50833	1432
9.51667	1417
9.525	1398
9.53333	1384
9.54167	1369
9.55	1363
9.55833	1353
9.56667	1348
9.575	1335
9.58333	1325
9.59167	1305
9.6	1290
9.60833	1262
9.61667	1246
9.625	1227
9.63333	1219
9.64167	1216
9.65	1220
9.65833	1225
9.66667	1231
9.675	1229
9.68333	1225
9.69167	1214
9.7	1203
9.70833	1185
9.71667	1178
9.725	1170
9.73333	1169
9.74167	1173
9.75	1170
9.75833	1167
9.76667	1157
9.775	1135
9.78333	1118
9.79167	1091
9.8	1077
9.80833	1060
9.81667	1056
9.825	1053
9.83333	1054
9.84167	1052
9.85	1047
9.85833	1033
9.86667	1018
9.875	996
9.88333	985
9.89167	973
9.9	975
9.90833	984
9.91667	993
9.925	1011
9.93333	1022
9.94167	1030
9.95	1032
9.95833	1038
9.96667	1043
9.975	1063
9.98333	1085
9.99167	1128
10	1164
10.0083	1215
10.0167	1247
10.025	1284
10.0333	1302
10.0417	1326
10.05	1338
10.0583	1359
10.0667	1375
10.075	1403
10.0833	1422
10.0917	1451
10.1	1463
10.1083	1476
10.1167	1481
10.125	1483
10.1333	1482
10.1417	1491
10.15	1500
10.1583	1529
10.1667	1557
10.175	1602
10.1833	1634
10.1917	1681
10.2	1707
10.2083	1739
10.2167	1750
10.225	1755
10.2333	1754
10.2417	1745
10.25	1740
10.2583	1729
10.2667	1719
10.275	1701
10.2833	1682
10.2917	1642
10.3	1608
10.3083	1552
10.3167	1512
10.325	1457
10.3333	1422
10.3417	1376
10.35	1349
10.3583	1308
10.3667	1282
10.375	1233
10.3833	1196
10.3917	1134
10.4	1091
10.4083	1037
10.4167	1005
10.425	970
10.4333	954
10.4417	935
10.45	926
10.4583	906
10.4667	891
10.475	862
10.4833	846
10.4917	828
10.5	823
10.5083	827
10.5167	838
10.525	858
10.5333	876
10.5417	897
10.55	907
10.5583	926
10.5667	939
10.575	976
10.5833	1009
10.5917	1083
10.6	1146
10.6083	1257
10.6167	1336
10.625	1463
10.6333	1548
10.6417	1672
10.65	1751
10.6583	1873
10.6667	1956
10.675	2083
10.6833	2164
10.6917	2284
10.7	2360
10.7083	2459
10.7167	2520
10.725	2602
10.7333	2650
10.7417	2727
10.75	2785
10.7583	2890
10.7667	2973
10.775	3135
10.7833	3262
10.7917	3481
10.8	3643
10.8083	3903
10.8167	4086
10.825	4373
10.8333	4566
10.8417	4857
10.85	5051
10.8583	5335
10.8667	5518
10.875	5773
10.8833	5921
10.8917	6118
10.9	6223
10.9083	6353
10.9167	6420
10.925	6504
10.9333	6550
10.9417	6617
10.95	6660
10.9583	6717
10.9667	6750
10.975	6781
10.9833	6787
10.9917	6766
11	6737
11.0083	6663
11.0167	6604
11.025	6500
11.0333	6420
11.0417	6293
11.05	6198
11.0583	6039
11.0667	5923
11.075	5724
11.0833	5586
11.0917	5367
11.1	5223
11.1083	5012
11.1167	4878
11.125	4692
11.1333	4573
11.1417	4401
11.15	4290
11.1583	4126
11.1667	4014
11.175	3858
11.1833	3761
11.1917	3634
11.2	3560
11.2083	3466
11.2167	3412
11.225	3339
11.2333	3291
11.2417	3219
11.25	3171
11.2583	3097
11.2667	3049
11.275	2983
11.2833	2943
11.2917	2891
11.3	2857
11.3083	2809
11.3167	2773
11.325	2709
11.3333	2662
11.3417	2585
11.35	2533
11.3583	2453
11.3667	2402
11.375	2332
11.3833	2292
11.3917	2238
11.4	2204
11.4083	2155
11.4167	2121
11.425	2062
11.4333	2020
11.4417	1957
11.45	1911
11.4583	1851
11.4667	1795
11.475	1763
11.4833	1717
11.4917	1690
11.5	1659
11.5083	1651
11.5167	1677
11.525	1737
11.5333	1929
11.5417	2149
11.55	2641
11.5583	3085
11.5667	3907
11.575	4539
11.5833	5546
11.5917	6209
11.6	7104
11.6083	7590
11.6167	8089
11.625	8254
11.6333	8239
11.6417	8066
11.65	7602
11.6583	7185
11.6667	6449
11.675	5917
11.6833	5107
11.6917	4585
11.7	3861
11.7083	3430
11.7167	2876
11.725	2568
11.7333	2195
11.7417	1998
11.75	1762
11.7583	1635
11.7667	1478
11.775	1390
11.7833	1279
11.7917	1221
11.8	1149
11.8083	1111
11.8167	1069
11.825	1044
11.8333	1008
11.8417	979
11.85	925
11.8583	884
11.8667	813
11.875	761
11.8833	688
11.8917	643
11.9	580
11.9083	540
11.9167	482
11.925	445
11.9333	385
11.9417	342
11.95	281
11.9583	240
11.9667	186
11.975	157
11.9833	123
11.9917	109
12	101
12.0083	99
12.0167	94
12.025	91
12.0333	74
12.0417	59
12.05	28
12.0583	10
12.0667	-13
12.075	-23
12.0833	-31
12.0917	-31
12.1	-32
12.1083	-33
12.1167	-46
12.125	-57
12.1333	-80
12.1417	-94
12.15	-110
12.1583	-113
12.1667	-112
12.175	-103
12.1833	-88
12.1917	-81
12.2	-80
12.2083	-86
12.2167	-104
12.225	-119
12.2333	-140
12.2417	-147
12.25	-150
12.2583	-148
12.2667	-141
12.275	-136
12.2833	-140
12.2917	-151
12.3	-177
12.3083	-200
12.3167	-236
12.325	-259
12.3333	-283
12.3417	-294
12.35	-302
12.3583	-309
12.3667	-325
12.375	-339
12.3833	-372
12.3917	-396
12.4	-431
12.4083	-450
12.4167	-476
12.425	-489
12.4333	-504
12.4417	-514
12.45	-536
12.4583	-554
12.4667	-588
12.475	-616
12.4833	-661
12.4917	-688
12.5	-730
12.5083	-748
12.5167	-775
12.525	-790
12.5333	-808
12.5417	-822
12.55	-849
12.5583	-870
12.5667	-905
12.575	-930
12.5833	-963
12.5917	-986
12.6	-1010
12.6083	-1021
12.6167	-1031
12.625	-1039
12.6333	-1044
12.6417	-1056
12.65	-1075
12.6583	-1093
12.6667	-1120
12.675	-1139
12.6833	-1158
12.6917	-1170
12.7	-1178
12.7083	-1184
12.7167	-1196
12.725	-1206
12.7333	-1230
12.7417	-1249
12.75	-1277
12.7583	-1289
12.7667	-1302
12.775	-1305
12.7833	-1295
12.7917	-1286
12.8	-1277
12.8083	-1278
12.8167	-1286
12.825	-1296
12.8333	-1317
12.8417	-1329
12.85	-1340
12.8583	-1340
12.8667	-1330
12.875	-1316
12.8833	-1298
12.8917	-1290
12.9	-1284
12.9083	-1282
12.9167	-1288
12.925	-1289
12.9333	-1283
12.9417	-1276
12.95	-1258
12.9583	-1242
12.9667	-1218
12.975	-1205
12.9833	-1192
12.9917	-1189
13	-1189
13.0083	-1192
13.0167	-1195
13.025	-1193
13.0333	-1186
13.0417	-1175
13.05	-1157
13.0583	-1146
13.0667	-1133
13.075	-1131
13.0833	-1135
13.0917	-1140
13.1	-1157
13.1083	-1167
13.1167	-1175
13.125	-1176
13.1333	-1175
13.1417	-1170
13.15	-1168
13.1583	-1168
13.1667	-1177
13.175	-1190
13.1833	-1216
13.1917	-1233
13.2	-1255
13.2083	-1267
13.2167	-1274
13.225	-1272
13.2333	-1270
13.2417	-1269
13.25	-1276
13.2583	-1288
13.2667	-1307
13.275	-1322
13.2833	-1344
13.2917	-1349
13.3	-1350
13.3083	-1346
13.3167	-1335
13.325	-1329
13.3333	-1327
13.3417	-1332
13.35	-1350
13.3583	-1365
13.3667	-1381
13.375	-1387
13.3833	-1388
13.3917	-1378
13.4	-1366
13.4083	-1358
13.4167	-1353
13.425	-1356
13.4333	-1367
13.4417	-1381
13.45	-1397
13.4583	-1408
13.4667	-1413
13.475	-1413
13.4833	-1410
13.4917	-1408
13.5	-1415
13.5083	-1420
13.5167	-1443
13.525	-1461
13.5333	-1488
13.5417	-1502
13.55	-1511
13.5583	-1509
13.5667	-1504
13.575	-1499
13.5833	-1495
13.5917	-1494
13.6	-1501
13.6083	-1507
13.6167	-1519
13.625	-1524
13.6333	-1523
13.6417	-1519
13.65	-1505
13.6583	-1493
13.6667	-1476
13.675	-1466
13.6833	-1460
13.6917	-1462
13.7	-1470
13.7083	-1477
13.7167	-1484
13.725	-1484
13.7333	-1478
13.7417	-1468
13.75	-1451
13.7583	-1437
13.7667	-1420
13.775	-1410
13.7833	-1401
13.7917	-1390
13.8	-1376
13.8083	-1360
13.8167	-1323
13.825	-1290
13.8333	-1231
13.8417	-1191
13.85	-1125
13.8583	-1081
13.8667	-1017
13.875	-973
13.8833	-898
13.8917	-839
13.9	-734
13.9083	-652
13.9167	-513
13.925	-411
13.9333	-254
13.9417	-151
13.95	-7
13.9583	85
13.9667	214
13.975	297
13.9833	424
13.9917	506
14	627
14.0083	701
14.0167	796
14.025	841
14.0333	880
14.0417	888
14.05	876
14.0583	858
14.0667	818
14.075	785
14.0833	736
14.0917	698
14.1	634
14.1083	585
14.1167	497
14.125	431
14.1333	326
14.1417	250
14.15	140
14.1583	72
14.1667	-25
14.175	-84
14.1833	-172
14.1917	-230
14.2	-320
14.2083	-383
14.2167	-475
14.225	-535
14.2333	-624
14.2417	-675
14.25	-739
14.2583	-776
14.2667	-822
14.275	-851
14.2833	-892
14.2917	-923
14.3	-973
14.3083	-1007
14.3167	-1063
14.325	-1097
14.3333	-1141
14.3417	-1165
14.35	-1192
14.3583	-1206
14.3667	-1227
14.375	-1244
14.3833	-1271
14.3917	-1294
14.4	-1334
14.4083	-1361
14.4167	-1395
14.425	-1413
14.4333	-1429
14.4417	-1436
14.45	-1441
14.4583	-1446
14.4667	-1458
14.475	-1474
14.4833	-1499
14.4917	-1516
14.5	-1540
14.5083	-1549
14.5167	-1549
14.525	-1542
14.5333	-1528
14.5417	-1519
14.55	-1512
14.5583	-1513
14.5667	-1524
14.575	-1534
14.5833	-1549
14.5917	-1552
14.6	-1546
14.6083	-1538
14.6167	-1518
14.625	-1500
14.6333	-1479
14.6417	-1474
14.65	-1469
14.6583	-1470
14.6667	-1469
14.675	-1468
14.6833	-1456
14.6917	-1444
14.7	-1420
14.7083	-1404
14.7167	-1382
14.725	-1373
14.7333	-1367
14.7417	-1371
14.75	-1378
14.7583	-1381
14.7667	-1384
14.775	-1382
14.7833	-1378
14.7917	-1374
14.8	-1373
14.8083	-1379
14.8167	-1398
14.825	-1417
14.8333	-1454
14.8417	-1479
14.85	-1512
14.8583	-1531
14.8667	-1550
14.875	-1559
14.8833	-1565
14.8917	-1569
14.9	-1575
14.9083	-1581
14.9167	-1593
14.925	-1604
14.9333	-1615
14.9417	-1620
14.95	-1619
14.9583	-1613
14.9667	-1600
14.975	-1590
14.9833	-1578
14.9917	-1576
15	-1583
15.0083	-1590
15.0167	-1606
15.025	-1614
15.0333	-1623
15.0417	-1620
15.05	-1613
15.0583	-1604
15.0667	-1598
15.075	-1599
15.0833	-1612
15.0917	-1627
15.1	-1654
15.1083	-1670
15.1167	-1691
15.125	-1697
15.1333	-1699
15.1417	-1697
15.15	-1696
15.1583	-1699
15.1667	-1706
15.175	-1717
15.1833	-1738
15.1917	-1749
15.2	-1759
15.2083	-1757
15.2167	-1744
15.225	-1729
15.2333	-1706
15.2417	-1695
15.25	-1686
15.2583	-1683
15.2667	-1689
15.275	-1695
15.2833	-1697
15.2917	-1696
15.3	-1687
15.3083	-1676
15.3167	-1662
15.325	-1652
15.3333	-1652
15.3417	-1655
15.35	-1670
15.3583	-1683
15.3667	-1704
15.375	-1712
15.3833	-1721
15.3917	-1722
15.4	-1716
15.4083	-1713
15.4167	-1703
15.425	-1701
15.4333	-1696
15.4417	-1693
15.45	-1683
15.4583	-1668
15.4667	-1637
15.475	-1609
15.4833	-1556
15.4917	-1522
15.5	-1470
15.5083	-1441
15.5167	-1413
15.525	-1406
15.5333	-1404
15.5417	-1408
15.55	-1419
15.5583	-1425
15.5667	-1430
15.575	-1431
15.5833	-1432
15.5917	-1437
15.6	-1448
15.6083	-1457
15.6167	-1481
15.625	-1495
15.6333	-1512
15.6417	-1517
15.65	-1513
15.6583	-1508
15.6667	-1493
15.675	-1484
15.6833	-1483
15.6917	-1486
15.7	-1502
15.7083	-1516
15.7167	-1533
15.725	-1541
15.7333	-1539
15.7417	-1530
15.75	-1513
15.7583	-1504
15.7667	-1493
15.775	-1492
15.7833	-1500
15.7917	-1509
15.8	-1522
15.8083	-1529
15.8167	-1530
15.825	-1527
15.8333	-1517
15.8417	-1513
15.85	-1511
15.8583	-1519
15.8667	-1539
15.875	-1558
15.8833	-1589
15.8917	-1608
15.9	-1630
15.9083	-1638
15.9167	-1643
15.925	-1645
15.9333	-1648
15.9417	-1650
15.95	-1664
15.9583	-1674
15.9667	-1696
15.975	-1709
15.9833	-1721
15.9917	-1724
16	-1721
16.0083	-1717
16.0167	-1705
16.025	-1701
16.0333	-1699
16.0417	-1701
16.05	-1709
16.0583	-1714
16.0667	-1721
16.075	-1720
16.0833	-1708
16.0917	-1691
16.1	-1664
16.1083	-1642
16.1167	-1613
16.125	-1602
16.1333	-1591
16.1417	-1592
16.15	-1599
16.1583	-1602
16.1667	-1604
16.175	-1602
16.1833	-1593
16.1917	-1588
16.2	-1586
16.2083	-1590
16.2167	-1606
16.225	-1626
16.2333	-1655
16.2417	-1671
16.25	-1689
16.2583	-1689
16.2667	-1681
16.275	-1671
16.2833	-1656
16.2917	-1650
16.3	-1648
16.3083	-1654
16.3167	-1662
16.325	-1671
16.3333	-1678
16.3417	-1673
16.35	-1664
16.3583	-1654
16.3667	-1642
16.375	-1639
16.3833	-1644
16.3917	-1652
16.4	-1669
16.4083	-1681
16.4167	-1690
16.425	-1692
16.4333	-1683
16.4417	-1671
16.45	-1658
16.4583	-1651
16.4667	-1647
16.475	-1652
16.4833	-1665
16.4917	-1675
16.5	-1688
16.5083	-1698
16.5167	-1704
16.525	-1704
16.5333	-1707
16.5417	-1708
16.55	-1720
16.5583	-1732
16.5667	-1754
16.575	-1767
16.5833	-1789
16.5917	-1797
16.6	-1799
16.6083	-1794
16.6167	-1780
16.625	-1769
16.6333	-1756
16.6417	-1749
16.65	-1746
[truncated: 3,402 more rows]

## Sheet: Ileal digesta 01
min	Intensity
0	-1658
0.00833333	-837
0.0166667	0
0.025	-1
0.0333333	-19
0.0416667	-47
0.05	-58
0.0583333	-60
0.0666667	-50
0.075	-32
0.0833333	-21
0.0916667	-13
0.1	-14
0.108333	-21
0.116667	-27
0.125	-30
0.133333	-24
0.141667	-4
0.15	13
0.158333	45
0.166667	64
0.175	85
0.183333	90
0.191667	87
0.2	84
0.208333	79
0.216667	78
0.225	87
0.233333	98
0.241667	120
0.25	135
0.258333	152
0.266667	159
0.275	162
0.283333	158
0.291667	151
0.3	146
0.308333	143
0.316667	146
0.325	162
0.333333	175
0.341667	196
0.35	211
0.358333	223
0.366667	226
0.375	227
0.383333	221
0.391667	219
0.4	223
0.408333	243
0.416667	266
0.425	318
0.433333	368
0.441667	464
0.45	546
0.458333	696
0.466667	823
0.475	1049
0.483333	1228
0.491667	1540
0.5	1769
0.508333	2135
0.516667	2390
0.525	2770
0.533333	3017
0.541667	3372
0.55	3595
0.558333	3908
0.566667	4102
0.575	4374
0.583333	4538
0.591667	4749
0.6	4859
0.608333	4971
0.616667	5002
0.625	4987
0.633333	4936
0.641667	4815
0.65	4714
0.658333	4548
0.666667	4438
0.675	4283
0.683333	4187
0.691667	4051
0.7	3967
0.708333	3839
0.716667	3755
0.725	3628
0.733333	3545
0.741667	3433
0.75	3367
0.758333	3282
0.766667	3235
0.775	3172
0.783333	3130
0.791667	3061
0.8	3011
0.808333	2927
0.816667	2868
0.825	2780
0.833333	2725
0.841667	2655
0.85	2614
0.858333	2562
0.866667	2533
0.875	2489
0.883333	2458
0.891667	2409
0.9	2373
0.908333	2318
0.916667	2284
0.925	2240
0.933333	2217
0.941667	2196
0.95	2189
0.958333	2181
0.966667	2176
0.975	2157
0.983333	2140
0.991667	2107
1	2081
1.00833	2041
1.01667	2018
1.025	1997
1.03333	1989
1.04167	1985
1.05	1979
1.05833	1965
1.06667	1949
1.075	1917
1.08333	1891
1.09167	1852
1.1	1834
1.10833	1815
1.11667	1811
1.125	1814
1.13333	1819
1.14167	1820
1.15	1814
1.15833	1793
1.16667	1775
1.175	1741
1.18333	1721
1.19167	1701
1.2	1694
1.20833	1689
1.21667	1689
1.225	1684
1.23333	1674
1.24167	1652
1.25	1630
1.25833	1595
1.26667	1572
1.275	1548
1.28333	1538
1.29167	1531
1.3	1529
1.30833	1525
1.31667	1521
1.325	1504
1.33333	1487
1.34167	1459
1.35	1439
1.35833	1413
1.36667	1398
1.375	1387
1.38333	1386
1.39167	1388
1.4	1387
1.40833	1382
1.41667	1374
1.425	1357
1.43333	1340
1.44167	1318
1.45	1305
1.45833	1296
1.46667	1295
1.475	1299
1.48333	1303
1.49167	1305
1.5	1303
1.50833	1289
1.51667	1274
1.525	1249
1.53333	1235
1.54167	1219
1.55	1214
1.55833	1219
1.56667	1225
1.575	1239
1.58333	1242
1.59167	1241
1.6	1231
1.60833	1209
1.61667	1192
1.625	1171
1.63333	1162
1.64167	1163
1.65	1165
1.65833	1177
1.66667	1184
1.675	1186
1.68333	1180
1.69167	1159
1.7	1144
1.70833	1123
1.71667	1115
1.725	1114
1.73333	1120
1.74167	1133
1.75	1141
1.75833	1145
1.76667	1138
1.775	1121
1.78333	1103
1.79167	1079
1.8	1066
1.80833	1057
1.81667	1061
1.825	1076
1.83333	1088
1.84167	1110
1.85	1120
1.85833	1128
1.86667	1129
1.875	1132
1.88333	1135
1.89167	1151
1.9	1167
1.90833	1203
1.91667	1229
1.925	1270
1.93333	1292
1.94167	1319
1.95	1331
1.95833	1345
1.96667	1351
1.975	1368
1.98333	1381
1.99167	1410
2	1432
2.00833	1471
2.01667	1494
2.025	1527
2.03333	1546
2.04167	1565
2.05	1575
2.05833	1592
2.06667	1606
2.075	1639
2.08333	1666
2.09167	1713
2.1	1743
2.10833	1784
2.11667	1801
2.125	1815
2.13333	1819
2.14167	1814
2.15	1809
2.15833	1811
2.16667	1817
2.175	1832
2.18333	1845
2.19167	1860
2.2	1865
2.20833	1858
2.21667	1846
2.225	1823
2.23333	1807
2.24167	1793
2.25	1791
2.25833	1808
2.26667	1826
2.275	1873
2.28333	1911
2.29167	1973
2.3	2023
2.30833	2115
2.31667	2198
2.325	2364
2.33333	2509
2.34167	2802
2.35	3047
2.35833	3501
2.36667	3863
2.375	4501
2.38333	4993
2.39167	5840
2.4	6482
2.40833	7562
2.41667	8358
2.425	9671
2.43333	10628
2.44167	12254
2.45	13578
2.45833	16411
2.46667	19435
2.475	27467
2.48333	36751
2.49167	60440
2.5	85366
2.50833	140813
2.51667	191506
2.525	288041
2.53333	363765
2.54167	486446
2.55	567843
2.55833	677353
2.56667	735508
2.575	792854
2.58333	809036
2.59167	801284
2.6	777432
2.60833	720575
2.61667	673245
2.625	595623
2.63333	543191
2.64167	468034
2.65	421904
2.65833	359679
2.66667	322693
2.675	272661
2.68333	241913
2.69167	197831
2.7	168859
2.70833	124979
2.71667	95207
2.725	50090
2.73333	20220
2.74167	-23058
2.75	-50116
2.75833	-86802
2.76667	-108041
2.775	-134131
2.78333	-147011
2.79167	-157921
2.8	-158100
2.80833	-143973
2.81667	-122119
2.825	-64953
2.83333	-7300
2.84167	113042
2.85	217047
2.85833	406969
2.86667	552500
2.875	788228
2.88333	948405
2.89167	1142806
2.9	1144874
2.90833	1144872
2.91667	1144874
2.925	1144877
2.93333	1144873
2.94167	1144876
2.95	1144875
2.95833	1144869
2.96667	1144870
2.975	1144872
2.98333	1144870
2.99167	1144868
3	1144870
3.00833	1144871
3.01667	1144869
3.025	1144873
3.03333	1144873
3.04167	1144874
3.05	1144871
3.05833	1144874
3.06667	1144870
3.075	1144872
3.08333	1144872
3.09167	1144875
3.1	1144872
3.10833	1144872
3.11667	1144871
3.125	1144872
3.13333	1144871
3.14167	1144873
3.15	1144870
3.15833	1144871
3.16667	1144870
3.175	1144874
3.18333	1144868
3.19167	1144879
3.2	1144875
3.20833	1144880
3.21667	1144874
3.225	1021817
3.23333	884579
3.24167	693038
3.25	581200
3.25833	442115
3.26667	368749
3.275	284595
3.28333	243009
3.29167	197330
3.3	175318
3.30833	151163
3.31667	139286
3.325	125693
3.33333	118594
3.34167	109912
3.35	105069
3.35833	98818
3.36667	95170
3.375	90313
3.38333	87409
3.39167	83459
3.4	81046
3.40833	77690
3.41667	75594
3.425	72619
3.43333	70730
3.44167	68025
3.45	66301
3.45833	63840
3.46667	62281
3.475	60075
3.48333	58689
3.49167	56733
3.5	55503
3.50833	53756
3.51667	52652
3.525	51074
3.53333	50070
3.54167	48642
3.55	47746
3.55833	46495
3.56667	45734
3.575	44735
3.58333	44193
3.59167	43647
3.6	43527
3.60833	43884
3.61667	44592
3.625	46598
3.63333	48695
3.64167	53200
3.65	57207
3.65833	64870
3.66667	71139
3.675	82383
3.68333	91136
3.69167	106163
3.7	117340
3.70833	135434
3.71667	147945
3.725	166334
3.73333	177558
3.74167	191465
3.75	198026
3.75833	202918
3.76667	202611
3.775	196929
3.78333	190004
3.79167	175888
3.8	164687
3.80833	146437
3.81667	133983
3.825	115809
3.83333	104466
3.84167	89080
3.85	80063
3.85833	68451
3.86667	61950
3.875	53897
3.88333	49549
3.89167	44337
3.9	41615
3.90833	38477
3.91667	36912
3.925	35198
3.93333	34396
3.94167	33571
3.95	33202
3.95833	32808
3.96667	32597
3.975	32284
3.98333	32038
3.99167	31577
4	31195
4.00833	30498
4.01667	29955
4.025	29037
4.03333	28368
4.04167	27311
4.05	26587
4.05833	25503
4.06667	24803
4.075	23807
4.08333	23199
4.09167	22387
4.1	21924
4.10833	21346
4.11667	21049
4.125	20732
4.13333	20604
4.14167	20532
4.15	20554
4.15833	20678
4.16667	20799
4.175	21013
4.18333	21153
4.19167	21335
4.2	21418
4.20833	21473
4.21667	21458
4.225	21373
4.23333	21280
4.24167	21110
4.25	20984
4.25833	20793
4.26667	20670
4.275	20480
4.28333	20348
4.29167	20118
4.3	19937
4.30833	19615
4.31667	19361
4.325	18926
4.33333	18606
4.34167	18106
4.35	17769
4.35833	17281
4.36667	16975
4.375	16551
4.38333	16291
4.39167	15938
4.4	15723
4.40833	15422
4.41667	15234
4.425	14972
4.43333	14812
4.44167	14598
4.45	14474
4.45833	14314
4.46667	14224
4.475	14108
4.48333	14039
4.49167	13947
4.5	13890
4.50833	13830
4.51667	13809
4.525	13816
4.53333	13856
4.54167	13964
4.55	14068
4.55833	14255
4.56667	14385
4.575	14573
4.58333	14676
4.59167	14784
4.6	14818
4.60833	14812
4.61667	14772
4.625	14669
4.63333	14576
4.64167	14412
4.65	14289
4.65833	14089
4.66667	13948
4.675	13728
4.68333	13577
4.69167	13350
4.7	13200
4.70833	12978
4.71667	12835
4.725	12622
4.73333	12481
4.74167	12265
4.75	12121
4.75833	11905
4.76667	11759
4.775	11544
4.78333	11410
4.79167	11226
4.8	11118
4.80833	10982
4.81667	10906
4.825	10812
4.83333	10757
4.84167	10683
4.85	10633
4.85833	10561
4.86667	10516
4.875	10453
4.88333	10419
4.89167	10383
4.9	10367
4.90833	10355
4.91667	10351
4.925	10345
4.93333	10336
4.94167	10310
4.95	10285
4.95833	10246
4.96667	10220
4.975	10190
4.98333	10176
4.99167	10164
5	10160
5.00833	10150
5.01667	10139
5.025	10115
5.03333	10094
5.04167	10054
5.05	10027
5.05833	9993
5.06667	9976
5.075	9959
5.08333	9948
5.09167	9929
5.1	9912
5.10833	9872
5.11667	9836
5.125	9772
5.13333	9726
5.14167	9662
5.15	9626
5.15833	9582
5.16667	9555
5.175	9526
5.18333	9503
5.19167	9462
5.2	9433
5.20833	9378
5.21667	9341
5.225	9284
5.23333	9250
5.24167	9207
5.25	9182
5.25833	9149
5.26667	9129
5.275	9096
5.28333	9069
5.29167	9021
5.3	8984
5.30833	8931
5.31667	8897
5.325	8854
5.33333	8839
5.34167	8831
5.35	8837
5.35833	8866
5.36667	8902
5.375	8992
5.38333	9082
5.39167	9286
5.4	9480
5.40833	9872
5.41667	10206
5.425	10812
5.43333	11274
5.44167	12020
5.45	12525
5.45833	13244
5.46667	13667
5.475	14180
5.48333	14423
5.49167	14619
5.5	14637
5.50833	14507
5.51667	14322
5.525	13925
5.53333	13599
5.54167	13039
5.55	12636
5.55833	12013
5.56667	11601
5.575	11009
5.58333	10644
5.59167	10157
5.6	9873
5.60833	9509
5.61667	9302
5.625	9036
5.63333	8883
5.64167	8684
5.65	8569
5.65833	8426
5.66667	8353
5.675	8280
5.68333	8253
5.69167	8240
5.7	8245
5.70833	8256
5.71667	8261
5.725	8255
5.73333	8243
5.74167	8201
5.75	8167
5.75833	8106
5.76667	8064
5.775	7996
5.78333	7951
5.79167	7879
5.8	7825
5.80833	7736
5.81667	7670
5.825	7567
5.83333	7496
5.84167	7398
5.85	7342
5.85833	7272
5.86667	7241
5.875	7211
5.88333	7201
5.89167	7210
5.9	7227
5.90833	7292
5.91667	7362
5.925	7524
5.93333	7678
5.94167	7981
5.95	8237
5.95833	8685
5.96667	9014
5.975	9524
5.98333	9857
5.99167	10302
6	10546
6.00833	10816
6.01667	10923
6.025	10973
6.03333	10936
6.04167	10787
6.05	10632
6.05833	10338
6.06667	10108
6.075	9728
6.08333	9459
6.09167	9054
6.1	8792
6.10833	8420
6.11667	8197
6.125	7902
6.13333	7738
6.14167	7529
6.15	7411
6.15833	7255
6.16667	7158
6.175	7024
6.18333	6941
6.19167	6828
6.2	6761
6.20833	6686
6.21667	6643
6.225	6595
6.23333	6566
6.24167	6522
6.25	6489
6.25833	6433
6.26667	6391
6.275	6324
6.28333	6283
6.29167	6231
6.3	6201
6.30833	6172
6.31667	6157
6.325	6139
6.33333	6129
6.34167	6106
6.35	6091
6.35833	6061
6.36667	6045
6.375	6026
6.38333	6017
6.39167	6019
6.4	6024
6.40833	6030
6.41667	6031
6.425	6026
6.43333	6011
6.44167	5980
6.45	5952
6.45833	5905
6.46667	5872
6.475	5833
6.48333	5813
6.49167	5797
6.5	5789
6.50833	5801
6.51667	5827
6.525	5924
6.53333	6053
6.54167	6423
6.55	6847
6.55833	7896
6.56667	8969
6.575	11339
6.58333	13539
6.59167	17971
6.6	21758
6.60833	28768
6.61667	34296
6.625	43727
6.63333	50592
6.64167	61362
6.65	68556
6.65833	78859
6.66667	85086
6.675	93040
6.68333	97204
6.69167	101563
6.7	103166
6.70833	103705
6.71667	102929
6.725	100325
6.73333	97812
6.74167	93189
6.75	89715
6.75833	84167
6.76667	80375
6.775	74711
6.78333	71030
6.79167	65729
6.8	62389
6.80833	57694
6.81667	54792
6.825	50773
6.83333	48314
6.84167	44938
6.85	42876
6.85833	40039
6.86667	38304
6.875	35913
6.88333	34447
6.89167	32432
6.9	31203
6.90833	29517
6.91667	28496
6.925	27096
6.93333	26246
6.94167	25073
6.95	24350
6.95833	23342
6.96667	22717
6.975	21840
6.98333	21297
6.99167	20545
7	20082
7.00833	19443
7.01667	19055
7.025	18514
7.03333	18181
7.04167	17718
7.05	17428
7.05833	17031
7.06667	16796
7.075	16497
7.08333	16344
7.09167	16202
7.1	16166
7.10833	16215
7.11667	16317
7.125	16559
7.13333	16776
7.14167	17157
7.15	17439
7.15833	17870
7.16667	18147
7.175	18515
7.18333	18716
7.19167	18943
7.2	19053
7.20833	19224
7.21667	19413
7.225	20028
7.23333	20845
7.24167	23092
7.25	25540
7.25833	31083
7.26667	36198
7.275	46067
7.28333	53931
7.29167	67013
7.3	76001
7.30833	88712
7.31667	95945
7.325	103917
7.33333	106891
7.34167	107575
7.35	105600
7.35833	99522
7.36667	93844
7.375	83760
7.38333	76504
7.39167	65565
7.4	58588
7.40833	48990
7.41667	43320
7.425	35985
7.43333	31874
7.44167	26773
7.45	24010
7.45833	20662
7.46667	18877
7.475	16725
7.48333	15578
7.49167	14178
7.5	13424
7.50833	12493
7.51667	11988
7.525	11370
7.53333	11039
7.54167	10643
7.55	10435
7.55833	10190
7.56667	10059
7.575	9903
7.58333	9816
7.59167	9707
7.6	9645
7.60833	9573
7.61667	9541
7.625	9523
7.63333	9536
7.64167	9603
7.65	9678
7.65833	9841
7.66667	9986
7.675	10241
7.68333	10435
7.69167	10752
7.7	10966
7.70833	11276
7.71667	11461
7.725	11684
7.73333	11782
7.74167	11844
7.75	11818
7.75833	11684
7.76667	11540
7.775	11257
7.78333	11040
7.79167	10700
7.8	10471
7.80833	10141
7.81667	9938
7.825	9651
7.83333	9475
7.84167	9232
7.85	9086
7.85833	8894
7.86667	8794
7.875	8682
7.88333	8638
7.89167	8620
7.9	8636
7.90833	8686
7.91667	8737
7.925	8825
7.93333	8885
7.94167	8978
7.95	9041
7.95833	9140
7.96667	9209
7.975	9319
7.98333	9388
7.99167	9485
8	9542
8.00833	9612
8.01667	9649
8.025	9692
8.03333	9716
8.04167	9751
8.05	9780
8.05833	9831
8.06667	9877
8.075	9953
8.08333	10009
8.09167	10093
8.1	10147
8.10833	10222
8.11667	10269
8.125	10337
8.13333	10381
8.14167	10448
8.15	10493
8.15833	10559
8.16667	10596
8.175	10631
8.18333	10640
8.19167	10617
8.2	10579
8.20833	10483
8.21667	10401
8.225	10251
8.23333	10139
8.24167	9961
8.25	9838
8.25833	9655
8.26667	9534
8.275	9358
8.28333	9253
8.29167	9127
8.3	9079
8.30833	9080
8.31667	9142
8.325	9357
8.33333	9587
8.34167	10067
8.35	10479
8.35833	11224
8.36667	11790
8.375	12708
8.38333	13335
8.39167	14242
8.4	14783
8.40833	15441
8.41667	15742
8.425	15953
8.43333	15919
8.44167	15615
8.45	15254
8.45833	14522
8.46667	13938
8.475	12979
8.48333	12320
8.49167	11343
8.5	10726
8.50833	9864
8.51667	9344
8.525	8637
8.53333	8215
8.54167	7641
8.55	7297
8.55833	6836
8.56667	6560
8.575	6198
8.58333	5893
8.59167	5716
8.6	5488
8.60833	5353
8.61667	5173
8.625	5059
8.63333	4902
8.64167	4803
8.65	4673
8.65833	4599
8.66667	4526
8.675	4499
8.68333	4509
8.69167	4544
8.7	4633
8.70833	4705
8.71667	4823
8.725	4900
8.73333	5003
8.74167	5060
8.75	5121
8.75833	5152
8.76667	5183
8.775	5197
8.78333	5204
8.79167	5199
8.8	5176
8.80833	5148
8.81667	5087
8.825	5040
8.83333	4963
8.84167	4910
8.85	4843
8.85833	4803
8.86667	4757
8.875	4730
8.88333	4687
8.89167	4652
8.9	4590
8.90833	4540
8.91667	4462
8.925	4413
8.93333	4352
8.94167	4320
8.95	4291
8.95833	4281
8.96667	4270
8.975	4259
8.98333	4234
8.99167	4215
9	4178
9.00833	4158
9.01667	4143
9.025	4145
9.03333	4173
9.04167	4206
9.05	4267
9.05833	4316
9.06667	4388
9.075	4438
9.08333	4505
9.09167	4549
9.1	4615
9.10833	4659
9.11667	4723
9.125	4759
9.13333	4804
9.14167	4823
9.15	4836
9.15833	4834
9.16667	4813
9.175	4795
9.18333	4762
9.19167	4743
9.2	4722
9.20833	4714
9.21667	4708
9.225	4709
9.23333	4709
9.24167	4708
9.25	4705
9.25833	4701
9.26667	4699
9.275	4703
9.28333	4724
9.29167	4747
9.3	4798
9.30833	4836
9.31667	4895
9.325	4924
9.33333	4951
9.34167	4950
9.35	4931
9.35833	4904
9.36667	4856
9.375	4819
9.38333	4770
9.39167	4739
9.4	4700
9.40833	4678
9.41667	4643
9.425	4616
9.43333	4576
9.44167	4550
9.45	4522
9.45833	4509
9.46667	4512
9.475	4526
9.48333	4555
9.49167	4575
9.5	4599
9.50833	4603
9.51667	4589
9.525	4565
9.53333	4515
9.54167	4473
9.55	4410
9.55833	4367
9.56667	4303
9.575	4256
9.58333	4176
9.59167	4116
9.6	4010
9.60833	3930
9.61667	3811
9.625	3733
9.63333	3630
9.64167	3572
9.65	3509
9.65833	3477
9.66667	3442
9.675	3419
9.68333	3389
9.69167	3368
9.7	3337
9.70833	3322
9.71667	3307
9.725	3308
9.73333	3329
9.74167	3352
9.75	3401
9.75833	3433
9.76667	3485
9.775	3517
9.78333	3552
9.79167	3568
9.8	3587
9.80833	3599
9.81667	3616
9.825	3627
9.83333	3645
9.84167	3656
9.85	3655
9.85833	3646
9.86667	3610
9.875	3574
9.88333	3505
9.89167	3454
9.9	3378
9.90833	3328
9.91667	3267
9.925	3231
9.93333	3172
9.94167	3136
9.95	3067
9.95833	3015
9.96667	2928
9.975	2866
9.98333	2785
9.99167	2736
10	2680
10.0083	2653
10.0167	2621
10.025	2601
10.0333	2567
10.0417	2534
10.05	2477
10.0583	2439
10.0667	2391
10.075	2368
10.0833	2362
10.0917	2377
10.1	2428
10.1083	2480
10.1167	2586
10.125	2677
10.1333	2850
10.1417	3000
10.15	3286
10.1583	3522
10.1667	3960
10.175	4299
10.1833	4870
10.1917	5281
10.2	5916
10.2083	6338
10.2167	6941
10.225	7310
10.2333	7806
10.2417	8091
10.25	8440
10.2583	8620
10.2667	8808
10.275	8877
10.2833	8897
10.2917	8859
10.3	8738
10.3083	8628
10.3167	8441
10.325	8320
10.3333	8174
10.3417	8118
10.35	8124
10.3583	8192
10.3667	8394
10.375	8594
10.3833	8980
10.3917	9282
10.4	9786
10.4083	10144
10.4167	10690
10.425	11049
10.4333	11571
10.4417	11897
10.45	12335
10.4583	12584
10.4667	12884
10.475	13030
10.4833	13160
10.4917	13190
10.5	13161
10.5083	13101
10.5167	12964
10.525	12848
10.5333	12647
10.5417	12499
10.55	12251
10.5583	12069
10.5667	11777
10.575	11568
10.5833	11245
10.5917	11025
10.6	10711
10.6083	10510
10.6167	10233
10.625	10060
10.6333	9808
10.6417	9639
10.65	9375
10.6583	9190
10.6667	8893
10.675	8687
10.6833	8381
10.6917	8176
10.7	7882
10.7083	7693
10.7167	7416
10.725	7234
10.7333	6958
10.7417	6771
10.75	6496
10.7583	6313
10.7667	6052
10.775	5893
10.7833	5676
10.7917	5547
10.8	5376
10.8083	5274
10.8167	5128
10.825	5037
10.8333	4903
10.8417	4813
10.85	4694
10.8583	4621
10.8667	4532
10.875	4490
10.8833	4450
10.8917	4436
10.9	4431
10.9083	4433
10.9167	4438
10.925	4437
10.9333	4430
10.9417	4419
10.95	4405
10.9583	4396
10.9667	4385
10.975	4383
10.9833	4374
10.9917	4361
11	4329
11.0083	4294
11.0167	4222
11.025	4159
11.0333	4056
11.0417	3983
11.05	3877
11.0583	3811
11.0667	3718
11.075	3660
11.0833	3571
11.0917	3510
11.1	3411
11.1083	3342
11.1167	3243
11.125	3186
11.1333	3121
11.1417	3095
11.15	3079
11.1583	3084
11.1667	3096
11.175	3107
11.1833	3119
11.1917	3121
11.2	3121
11.2083	3124
11.2167	3135
11.225	3152
11.2333	3194
11.2417	3230
11.25	3288
11.2583	3325
11.2667	3371
11.275	3395
11.2833	3417
11.2917	3425
11.3	3428
11.3083	3430
11.3167	3427
11.325	3422
11.3333	3402
11.3417	3378
11.35	3321
11.3583	3272
11.3667	3180
11.375	3110
11.3833	3002
11.3917	2933
11.4	2836
11.4083	2779
11.4167	2701
11.425	2650
11.4333	2576
11.4417	2522
11.45	2435
11.4583	2376
11.4667	2301
11.475	2266
11.4833	2282
11.4917	2366
11.5	2674
11.5083	3060
11.5167	4028
11.525	5009
11.5333	7093
11.5417	8929
11.55	12330
11.5583	14962
11.5667	19226
11.575	22094
11.5833	26074
11.5917	28300
11.6	30714
11.6083	31588
11.6167	31741
11.625	31110
11.6333	29223
11.6417	27483
11.65	24415
11.6583	22221
11.6667	18931
11.675	16845
11.6833	13989
11.6917	12307
11.7	10138
11.7083	8934
11.7167	7476
11.725	6740
11.7333	5992
11.7417	5743
11.75	5767
11.7583	6055
11.7667	6875
11.775	7658
11.7833	9089
11.7917	10142
11.8	11717
11.8083	12668
11.8167	13810
11.825	14315
11.8333	14632
11.8417	14544
11.85	13996
11.8583	13397
11.8667	12237
11.875	11350
11.8833	9944
11.8917	9008
11.9	7671
11.9083	6856
11.9167	5775
11.925	5159
11.9333	4392
11.9417	3975
11.95	3472
11.9583	3204
11.9667	2875
11.975	2695
11.9833	2468
11.9917	2345
12	2186
12.0083	2101
12.0167	1996
12.025	1942
12.0333	1878
12.0417	1839
12.05	1783
12.0583	1747
12.0667	1677
12.075	1628
12.0833	1556
12.0917	1510
12.1	1454
12.1083	1428
12.1167	1403
12.125	1398
12.1333	1391
12.1417	1386
12.15	1368
12.1583	1348
12.1667	1310
12.175	1281
12.1833	1240
12.1917	1221
12.2	1200
12.2083	1198
12.2167	1197
12.225	1198
12.2333	1192
12.2417	1181
12.25	1153
12.2583	1131
12.2667	1099
12.275	1084
12.2833	1078
12.2917	1080
12.3	1091
12.3083	1100
12.3167	1105
12.325	1096
12.3333	1066
12.3417	1036
12.35	984
12.3583	949
12.3667	903
12.375	878
12.3833	845
12.3917	823
12.4	783
12.4083	749
12.4167	684
12.425	635
12.4333	557
12.4417	506
12.45	441
12.4583	408
12.4667	365
12.475	341
12.4833	312
12.4917	291
12.5	251
12.5083	219
12.5167	168
12.525	133
12.5333	88
12.5417	65
12.55	43
12.5583	35
12.5667	30
12.575	27
12.5833	21
12.5917	12
12.6	-10
12.6083	-26
12.6167	-50
12.625	-64
12.6333	-73
12.6417	-70
12.65	-53
12.6583	-36
12.6667	-11
12.675	2
12.6833	12
12.6917	7
12.7	-6
12.7083	-22
12.7167	-42
12.725	-54
12.7333	-65
12.7417	-70
12.75	-79
12.7583	-93
12.7667	-124
12.775	-154
12.7833	-211
12.7917	-252
12.8	-308
12.8083	-337
12.8167	-367
12.825	-378
12.8333	-388
12.8417	-398
12.85	-419
12.8583	-439
12.8667	-481
12.875	-510
12.8833	-550
12.8917	-571
12.9	-585
12.9083	-583
12.9167	-577
12.925	-574
12.9333	-575
12.9417	-587
12.95	-618
12.9583	-641
12.9667	-674
12.975	-693
12.9833	-710
12.9917	-712
13	-713
13.0083	-709
13.0167	-710
13.025	-717
13.0333	-737
13.0417	-755
13.05	-783
13.0583	-802
13.0667	-821
13.075	-827
13.0833	-827
13.0917	-824
13.1	-820
13.1083	-820
13.1167	-830
13.125	-843
13.1333	-866
13.1417	-882
13.15	-897
13.1583	-898
13.1667	-878
13.175	-848
13.1833	-780
13.1917	-719
13.2	-597
13.2083	-497
13.2167	-304
13.225	-143
13.2333	162
13.2417	416
13.25	883
13.2583	1251
13.2667	1876
13.275	2337
13.2833	3071
13.2917	3578
13.3	4334
13.3083	4830
13.3167	5550
13.325	6006
13.3333	6649
13.3417	7044
13.35	7574
13.3583	7878
13.3667	8248
13.375	8429
13.3833	8601
13.3917	8653
13.4	8643
13.4083	8591
13.4167	8452
13.425	8332
13.4333	8113
13.4417	7945
13.45	7665
13.4583	7452
13.4667	7101
13.475	6849
13.4833	6445
13.4917	6171
13.5	5762
13.5083	5497
13.5167	5114
13.525	4868
13.5333	4512
13.5417	4280
13.55	3935
13.5583	3706
13.5667	3362
13.575	3138
13.5833	2820
13.5917	2618
13.6	2346
13.6083	2179
13.6167	1957
13.625	1819
13.6333	1624
13.6417	1498
13.65	1312
13.6583	1190
13.6667	1017
13.675	911
13.6833	776
13.6917	698
13.7	602
13.7083	551
13.7167	483
13.725	439
13.7333	373
13.7417	329
13.75	255
13.7583	205
13.7667	138
13.775	100
13.7833	54
13.7917	32
13.8	1
13.8083	-19
13.8167	-60
13.825	-96
13.8333	-161
13.8417	-211
13.85	-287
13.8583	-333
13.8667	-388
13.875	-415
13.8833	-450
13.8917	-466
13.9	-498
13.9083	-526
13.9167	-575
13.925	-616
13.9333	-677
13.9417	-711
13.95	-743
13.9583	-755
13.9667	-759
13.975	-755
13.9833	-753
13.9917	-755
14	-771
14.0083	-785
14.0167	-813
14.025	-827
14.0333	-836
14.0417	-835
14.05	-815
14.0583	-797
14.0667	-769
14.075	-756
14.0833	-753
14.0917	-761
14.1	-782
14.1083	-800
14.1167	-823
14.125	-831
14.1333	-841
14.1417	-843
14.15	-849
14.1583	-857
14.1667	-882
14.175	-908
14.1833	-957
14.1917	-992
14.2	-1045
14.2083	-1074
14.2167	-1111
14.225	-1126
14.2333	-1143
14.2417	-1152
14.25	-1166
14.2583	-1183
14.2667	-1211
14.275	-1238
14.2833	-1279
14.2917	-1307
14.3	-1338
14.3083	-1351
14.3167	-1359
14.325	-1359
14.3333	-1360
14.3417	-1362
14.35	-1377
14.3583	-1395
14.3667	-1427
14.375	-1449
14.3833	-1478
14.3917	-1488
14.4	-1490
14.4083	-1485
14.4167	-1472
14.425	-1463
14.4333	-1462
14.4417	-1471
14.45	-1496
14.4583	-1517
14.4667	-1545
14.475	-1555
14.4833	-1559
14.4917	-1554
14.5	-1534
14.5083	-1524
14.5167	-1514
14.525	-1518
14.5333	-1533
14.5417	-1549
14.55	-1572
14.5583	-1581
14.5667	-1580
14.575	-1570
14.5833	-1546
14.5917	-1532
14.6	-1514
14.6083	-1511
14.6167	-1522
14.625	-1538
14.6333	-1565
14.6417	-1582
14.65	-1598
14.6583	-1600
14.6667	-1589
14.675	-1581
14.6833	-1569
14.6917	-1565
14.7	-1570
14.7083	-1583
14.7167	-1605
14.725	-1621
14.7333	-1637
14.7417	-1643
14.75	-1642
14.7583	-1639
14.7667	-1634
14.775	-1629
14.7833	-1635
14.7917	-1642
14.8	-1664
14.8083	-1680
14.8167	-1702
14.825	-1716
14.8333	-1722
14.8417	-1721
14.85	-1712
14.8583	-1704
14.8667	-1696
14.875	-1699
14.8833	-1712
14.8917	-1727
14.9	-1752
14.9083	-1765
14.9167	-1776
14.925	-1773
14.9333	-1757
14.9417	-1741
14.95	-1718
14.9583	-1709
14.9667	-1709
14.975	-1716
14.9833	-1735
14.9917	-1748
15	-1759
15.0083	-1758
15.0167	-1741
15.025	-1723
15.0333	-1694
15.0417	-1679
15.05	-1669
15.0583	-1671
15.0667	-1689
15.075	-1703
15.0833	-1719
15.0917	-1725
15.1	-1718
15.1083	-1702
15.1167	-1677
15.125	-1662
15.1333	-1649
15.1417	-1651
15.15	-1666
15.1583	-1683
15.1667	-1704
15.175	-1717
15.1833	-1718
15.1917	-1712
15.2	-1696
15.2083	-1683
15.2167	-1674
15.225	-1674
15.2333	-1683
15.2417	-1696
15.25	-1714
15.2583	-1720
15.2667	-1719
15.275	-1713
15.2833	-1690
15.2917	-1675
15.3	-1652
15.3083	-1640
15.3167	-1636
15.325	-1637
15.3333	-1641
15.3417	-1643
15.35	-1638
15.3583	-1628
15.3667	-1600
15.375	-1576
15.3833	-1536
15.3917	-1509
15.4	-1478
15.4083	-1460
15.4167	-1446
15.425	-1436
15.4333	-1418
15.4417	-1400
15.45	-1362
15.4583	-1328
15.4667	-1266
15.475	-1224
15.4833	-1159
15.4917	-1118
15.5	-1060
15.5083	-1022
15.5167	-959
15.525	-912
15.5333	-821
15.5417	-756
15.55	-649
15.5583	-580
15.5667	-493
15.575	-454
15.5833	-430
15.5917	-436
15.6	-472
15.6083	-508
15.6167	-568
15.625	-609
15.6333	-663
15.6417	-697
15.65	-755
15.6583	-796
15.6667	-867
15.675	-924
15.6833	-1015
15.6917	-1074
15.7	-1147
15.7083	-1188
15.7167	-1227
15.725	-1243
15.7333	-1261
15.7417	-1272
15.75	-1299
15.7583	-1322
15.7667	-1369
15.775	-1400
15.7833	-1442
15.7917	-1462
15.8	-1481
15.8083	-1484
15.8167	-1486
15.825	-1488
15.8333	-1500
15.8417	-1513
15.85	-1541
15.8583	-1566
15.8667	-1600
15.875	-1618
15.8833	-1639
15.8917	-1645
15.9	-1645
15.9083	-1643
15.9167	-1637
15.925	-1640
15.9333	-1650
15.9417	-1662
15.95	-1680
15.9583	-1689
15.9667	-1698
15.975	-1692
15.9833	-1676
15.9917	-1659
16	-1624
16.0083	-1606
16.0167	-1589
16.025	-1583
16.0333	-1590
16.0417	-1599
16.05	-1615
16.0583	-1625
16.0667	-1630
16.075	-1630
16.0833	-1626
16.0917	-1624
16.1	-1630
16.1083	-1646
16.1167	-1679
16.125	-1708
16.1333	-1754
16.1417	-1778
16.15	-1802
16.1583	-1808
16.1667	-1806
16.175	-1802
16.1833	-1803
16.1917	-1813
16.2	-1841
16.2083	-1868
16.2167	-1909
16.225	-1931
16.2333	-1951
16.2417	-1956
16.25	-1949
16.2583	-1944
16.2667	-1936
16.275	-1937
16.2833	-1952
16.2917	-1969
16.3	-2001
16.3083	-2021
16.3167	-2042
16.325	-2047
16.3333	-2042
16.3417	-2034
16.35	-2019
16.3583	-2014
16.3667	-2017
16.375	-2027
16.3833	-2050
16.3917	-2065
16.4	-2080
16.4083	-2083
16.4167	-2078
16.425	-2067
16.4333	-2049
16.4417	-2036
16.45	-2025
16.4583	-2025
16.4667	-2033
16.475	-2040
16.4833	-2049
16.4917	-2050
16.5	-2047
16.5083	-2034
16.5167	-2012
16.525	-1992
16.5333	-1967
16.5417	-1956
16.55	-1948
16.5583	-1949
16.5667	-1956
16.575	-1963
16.5833	-1963
16.5917	-1955
16.6	-1934
16.6083	-1915
16.6167	-1883
16.625	-1862
16.6333	-1846
16.6417	-1840
16.65	-1842
[truncated: 3,402 more rows]

## Sheet: Ileal digesta 09
min	Intensity
0	175
0.00833333	174
0.0166667	9
0.025	9
0.0333333	11
0.0416667	17
0.05	19
0.0583333	13
0.0666667	2
0.075	-3
0.0833333	-2
0.0916667	3
0.1	25
0.108333	42
0.116667	66
0.125	76
0.133333	78
0.141667	75
0.15	63
0.158333	53
0.166667	44
0.175	44
0.183333	54
0.191667	67
0.2	88
0.208333	102
0.216667	115
0.225	120
0.233333	119
0.241667	113
0.25	108
0.258333	110
0.266667	113
0.275	122
0.283333	135
0.291667	144
0.3	155
0.308333	155
0.316667	149
0.325	141
0.333333	128
0.341667	119
0.35	116
0.358333	119
0.366667	131
0.375	141
0.383333	160
0.391667	169
0.4	171
0.408333	167
0.416667	162
0.425	161
0.433333	183
0.441667	219
0.45	315
0.458333	411
0.466667	599
0.475	754
0.483333	1016
0.491667	1206
0.5	1510
0.508333	1723
0.516667	2055
0.525	2287
0.533333	2647
0.541667	2892
0.55	3249
0.558333	3474
0.566667	3774
0.575	3940
0.583333	4130
0.591667	4214
0.6	4284
0.608333	4298
0.616667	4279
0.625	4246
0.633333	4175
0.641667	4115
0.65	4012
0.658333	3936
0.666667	3815
0.675	3733
0.683333	3620
0.691667	3551
0.7	3465
0.708333	3420
0.716667	3363
0.725	3330
0.733333	3276
0.741667	3234
0.75	3166
0.758333	3114
0.766667	3032
0.775	2976
0.783333	2897
0.791667	2854
0.8	2795
0.808333	2761
0.816667	2713
0.825	2680
0.833333	2623
0.841667	2580
0.85	2508
0.858333	2456
0.866667	2383
0.875	2341
0.883333	2285
0.891667	2257
0.9	2225
0.908333	2206
0.916667	2179
0.925	2158
0.933333	2120
0.941667	2093
0.95	2051
0.958333	2026
0.966667	1996
0.975	1984
0.983333	1980
0.991667	1980
1	1983
1.00833	1979
1.01667	1964
1.025	1951
1.03333	1920
1.04167	1899
1.05	1871
1.05833	1861
1.06667	1857
1.075	1863
1.08333	1872
1.09167	1875
1.1	1870
1.10833	1857
1.11667	1832
1.125	1814
1.13333	1792
1.14167	1783
1.15	1782
1.15833	1785
1.16667	1795
1.175	1798
1.18333	1795
1.19167	1785
1.2	1761
1.20833	1742
1.21667	1718
1.225	1705
1.23333	1701
1.24167	1702
1.25	1713
1.25833	1723
1.26667	1724
1.275	1721
1.28333	1703
1.29167	1683
1.3	1653
1.30833	1637
1.31667	1621
1.325	1617
1.33333	1614
1.34167	1615
1.35	1614
1.35833	1606
1.36667	1593
1.375	1578
1.38333	1554
1.39167	1539
1.4	1519
1.40833	1515
1.41667	1513
1.425	1515
1.43333	1523
1.44167	1524
1.45	1522
1.45833	1515
1.46667	1500
1.475	1484
1.48333	1471
1.49167	1461
1.5	1461
1.50833	1463
1.51667	1474
1.525	1486
1.53333	1491
1.54167	1493
1.55	1484
1.55833	1474
1.56667	1461
1.575	1452
1.58333	1449
1.59167	1455
1.6	1470
1.60833	1482
1.61667	1495
1.625	1497
1.63333	1491
1.64167	1476
1.65	1453
1.65833	1439
1.66667	1426
1.675	1424
1.68333	1431
1.69167	1442
1.7	1453
1.70833	1455
1.71667	1448
1.725	1437
1.73333	1415
1.74167	1397
1.75	1383
1.75833	1378
1.76667	1384
1.775	1393
1.78333	1410
1.79167	1416
1.8	1419
1.80833	1415
1.81667	1403
1.825	1390
1.83333	1379
1.84167	1376
1.85	1384
1.85833	1394
1.86667	1412
1.875	1421
1.88333	1429
1.89167	1428
1.9	1418
1.90833	1411
1.91667	1398
1.925	1394
1.93333	1393
1.94167	1396
1.95	1406
1.95833	1414
1.96667	1420
1.975	1419
1.98333	1411
1.99167	1401
2	1384
2.00833	1375
2.01667	1370
2.025	1372
2.03333	1386
2.04167	1400
2.05	1421
2.05833	1432
2.06667	1437
2.075	1435
2.08333	1422
2.09167	1413
2.1	1401
2.10833	1396
2.11667	1401
2.125	1409
2.13333	1431
2.14167	1443
2.15	1453
2.15833	1452
2.16667	1442
2.175	1432
2.18333	1413
2.19167	1406
2.2	1408
2.20833	1416
2.21667	1440
2.225	1457
2.23333	1479
2.24167	1493
2.25	1502
2.25833	1506
2.26667	1512
2.275	1523
2.28333	1559
2.29167	1596
2.3	1675
2.30833	1738
2.31667	1853
2.325	1941
2.33333	2095
2.34167	2215
2.35	2446
2.35833	2645
2.36667	3023
2.375	3338
2.38333	3922
2.39167	4391
2.4	5221
2.40833	5859
2.41667	6949
2.425	7768
2.43333	9164
2.44167	10244
2.45	12308
2.45833	14243
2.46667	18967
2.475	24358
2.48333	38702
2.49167	54852
2.5	94059
2.50833	133326
2.51667	215867
2.525	287413
2.53333	416205
2.54167	511886
2.55	658018
2.55833	749151
2.56667	862866
2.575	917303
2.58333	960931
2.59167	964167
2.6	933889
2.60833	894266
2.61667	814404
2.625	752740
2.63333	655839
2.64167	592066
2.65	502243
2.65833	447678
2.66667	374567
2.675	331246
2.68333	272893
2.69167	237258
2.7	186904
2.70833	154494
2.71667	106828
2.725	75542
2.73333	29843
2.74167	672
2.75	-40032
2.75833	-64551
2.76667	-96410
2.775	-113898
2.78333	-133436
2.79167	-141166
2.8	-142471
2.80833	-134499
2.81667	-104652
2.825	-69598
2.83333	11492
2.84167	87552
2.85	237435
2.85833	360928
2.86667	576059
2.875	733438
2.88333	975647
2.89167	1119373
2.9	1144928
2.90833	1144926
2.91667	1144930
2.925	1144927
2.93333	1144928
2.94167	1144923
2.95	1144926
2.95833	1144922
2.96667	1144926
2.975	1144928
2.98333	1144927
2.99167	1144927
3	1144927
3.00833	1144928
3.01667	1144932
3.025	1144930
3.03333	1144931
3.04167	1144933
3.05	1144933
3.05833	1144933
3.06667	1144933
3.075	1144935
3.08333	1144932
3.09167	1144933
3.1	1144932
3.10833	1144931
3.11667	1144927
3.125	1144930
3.13333	1144933
3.14167	1144935
3.15	1144932
3.15833	1144934
3.16667	1144933
3.175	1144931
3.18333	1144936
3.19167	1144932
3.2	1144937
3.20833	1144936
3.21667	1094691
3.225	956162
3.23333	757456
3.24167	638399
3.25	487305
3.25833	406193
3.26667	311973
3.275	265013
3.28333	213202
3.29167	188243
3.3	160975
3.30833	147669
3.31667	132624
3.325	124872
3.33333	115538
3.34167	110404
3.35	103866
3.35833	100094
3.36667	95107
3.375	92137
3.38333	88096
3.39167	85623
3.4	82173
3.40833	80012
3.41667	76944
3.425	75001
3.43333	72214
3.44167	70437
3.45	67881
3.45833	66250
3.46667	63898
3.475	62404
3.48333	60262
3.49167	58907
3.5	56992
3.50833	55788
3.51667	54094
3.525	53035
3.53333	51540
3.54167	50604
3.55	49290
3.55833	48479
3.56667	47399
3.575	46805
3.58333	46208
3.59167	46079
3.6	46464
3.60833	47207
3.61667	49243
3.625	51296
3.63333	55523
3.64167	59122
3.65	65683
3.65833	70813
3.66667	79677
3.675	86424
3.68333	98019
3.69167	106865
3.7	121962
3.70833	133178
3.71667	151249
3.725	163579
3.73333	181160
3.74167	191356
3.75	202844
3.75833	207248
3.76667	208286
3.775	205206
3.78333	195443
3.79167	186075
3.8	168999
3.80833	156396
3.81667	136944
3.825	124238
3.83333	106374
3.84167	95590
3.85	81394
3.85833	73306
3.86667	63160
3.875	57633
3.88333	50973
3.89167	47478
3.9	43418
3.90833	41369
3.91667	39080
3.925	37974
3.93333	36793
3.94167	36241
3.95	35644
3.95833	35341
3.96667	34931
3.975	34642
3.98333	34125
3.99167	33701
4	32933
4.00833	32330
4.01667	31313
4.025	30577
4.03333	29426
4.04167	28646
4.05	27490
4.05833	26742
4.06667	25679
4.075	25014
4.08333	24105
4.09167	23562
4.1	22864
4.10833	22486
4.11667	22061
4.125	21879
4.13333	21756
4.14167	21767
4.15	21896
4.15833	22034
4.16667	22287
4.175	22453
4.18333	22670
4.19167	22774
4.2	22857
4.20833	22861
4.21667	22804
4.225	22729
4.23333	22586
4.24167	22474
4.25	22298
4.25833	22169
4.26667	21959
4.275	21799
4.28333	21524
4.29167	21308
4.3	20942
4.30833	20667
4.31667	20216
4.325	19892
4.33333	19388
4.34167	19046
4.35	18533
4.35833	18197
4.36667	17717
4.375	17417
4.38333	17007
4.39167	16764
4.4	16439
4.40833	16246
4.41667	15989
4.425	15832
4.43333	15612
4.44167	15472
4.45	15278
4.45833	15158
4.46667	15009
4.475	14929
4.48333	14849
4.49167	14823
4.5	14824
4.50833	14848
4.51667	14917
4.525	14985
4.53333	15113
4.54167	15217
4.55	15389
4.55833	15511
4.56667	15687
4.575	15788
4.58333	15894
4.59167	15927
4.6	15906
4.60833	15845
4.61667	15696
4.625	15561
4.63333	15329
4.64167	15163
4.65	14913
4.65833	14750
4.66667	14509
4.675	14353
4.68333	14113
4.69167	13945
4.7	13679
4.70833	13492
4.71667	13201
4.725	13007
4.73333	12722
4.74167	12542
4.75	12289
4.75833	12134
4.76667	11922
4.775	11790
4.78333	11605
4.79167	11490
4.8	11331
4.80833	11235
4.81667	11105
4.825	11034
4.83333	10948
4.84167	10904
4.85	10859
4.85833	10837
4.86667	10809
4.875	10793
4.88333	10769
4.89167	10749
4.9	10720
4.90833	10703
4.91667	10683
4.925	10671
4.93333	10660
4.94167	10651
4.95	10635
4.95833	10616
4.96667	10569
4.975	10527
4.98333	10457
4.99167	10409
5	10340
5.00833	10303
5.01667	10259
5.025	10237
5.03333	10207
5.04167	10187
5.05	10147
5.05833	10112
5.06667	10055
5.075	10011
5.08333	9949
5.09167	9909
5.1	9860
5.10833	9835
5.11667	9798
5.125	9768
5.13333	9726
5.14167	9691
5.15	9630
5.15833	9586
5.16667	9523
5.175	9485
5.18333	9438
5.19167	9413
5.2	9379
5.20833	9353
5.21667	9312
5.225	9281
5.23333	9222
5.24167	9178
5.25	9112
5.25833	9069
5.26667	9013
5.275	8981
5.28333	8946
5.29167	8924
5.3	8898
5.30833	8876
5.31667	8848
5.325	8834
5.33333	8827
5.34167	8842
5.35	8912
5.35833	9000
5.36667	9219
5.375	9426
5.38333	9851
5.39167	10207
5.4	10855
5.40833	11349
5.41667	12160
5.425	12725
5.43333	13566
5.44167	14094
5.45	14786
5.45833	15152
5.46667	15527
5.475	15647
5.48333	15621
5.49167	15472
5.5	15076
5.50833	14719
5.51667	14091
5.525	13633
5.53333	12932
5.54167	12473
5.55	11815
5.55833	11406
5.56667	10843
5.575	10499
5.58333	10031
5.59167	9754
5.6	9391
5.60833	9185
5.61667	8936
5.625	8808
5.63333	8666
5.64167	8599
5.65	8530
5.65833	8496
5.66667	8457
5.675	8431
5.68333	8399
5.69167	8381
5.7	8358
5.70833	8346
5.71667	8336
5.725	8325
5.73333	8299
5.74167	8273
5.75	8211
5.75833	8158
5.76667	8065
5.775	7995
5.78333	7895
5.79167	7834
5.8	7752
5.80833	7705
5.81667	7641
5.825	7600
5.83333	7542
5.84167	7501
5.85	7446
5.85833	7414
5.86667	7388
5.875	7388
5.88333	7432
5.89167	7497
5.9	7660
5.90833	7816
5.91667	8128
5.925	8386
5.93333	8839
5.94167	9176
5.95	9721
5.95833	10091
5.96667	10627
5.975	10955
5.98333	11369
5.99167	11575
6	11758
6.00833	11792
6.01667	11706
6.025	11563
6.03333	11248
6.04167	10985
6.05	10542
6.05833	10234
6.06667	9770
6.075	9475
6.08333	9061
6.09167	8805
6.1	8450
6.10833	8229
6.11667	7928
6.125	7744
6.13333	7500
6.14167	7363
6.15	7185
6.15833	7089
6.16667	6971
6.175	6906
6.18333	6816
6.19167	6759
6.2	6677
6.20833	6616
6.21667	6534
6.225	6486
6.23333	6424
6.24167	6392
6.25	6357
6.25833	6339
6.26667	6309
6.275	6284
6.28333	6239
6.29167	6204
6.3	6147
6.30833	6108
6.31667	6065
6.325	6043
6.33333	6025
6.34167	6020
6.35	6017
6.35833	6012
6.36667	5999
6.375	5986
6.38333	5958
6.39167	5937
6.4	5906
6.40833	5890
6.41667	5865
6.425	5852
6.43333	5826
6.44167	5806
6.45	5769
6.45833	5736
6.46667	5679
6.475	5639
6.48333	5577
6.49167	5545
6.5	5516
6.50833	5519
6.51667	5576
6.525	5665
6.53333	5919
6.54167	6211
6.55	6932
6.55833	7689
6.56667	9412
6.575	11075
6.58333	14567
6.59167	17682
6.6	23697
6.60833	28650
6.61667	37469
6.625	44175
6.63333	55189
6.64167	62914
6.65	74583
6.65833	82089
6.66667	92404
6.675	98362
6.68333	105556
6.69167	109041
6.7	112212
6.70833	112975
6.71667	112257
6.725	110686
6.73333	106986
6.74167	103827
6.75	98363
6.75833	94420
6.76667	88296
6.775	84197
6.78333	78172
6.79167	74300
6.8	68767
6.80833	65290
6.81667	60406
6.825	57379
6.83333	53175
6.84167	50599
6.85	47057
6.85833	44899
6.86667	41939
6.875	40135
6.88333	37656
6.89167	36140
6.9	34044
6.90833	32759
6.91667	30983
6.925	29900
6.93333	28416
6.94167	27514
6.95	26281
6.95833	25530
6.96667	24490
6.975	23852
6.98333	22955
6.99167	22397
7	21615
7.00833	21132
7.01667	20466
7.025	20059
7.03333	19512
7.04167	19189
7.05	18766
7.05833	18529
7.06667	18240
7.075	18105
7.08333	17991
7.09167	17983
7.1	18092
7.10833	18243
7.11667	18581
7.125	18869
7.13333	19359
7.14167	19703
7.15	20189
7.15833	20470
7.16667	20778
7.175	20894
7.18333	20920
7.19167	20842
7.2	20623
7.20833	20447
7.21667	20260
7.225	20293
7.23333	20820
7.24167	21685
7.25	24119
7.25833	26721
7.26667	32385
7.275	37394
7.28333	46614
7.29167	53612
7.3	64650
7.30833	71799
7.31667	81191
7.325	86023
7.33333	90464
7.34167	91356
7.35	89620
7.35833	86632
7.36667	79999
7.375	74570
7.38333	65638
7.39167	59555
7.4	50733
7.40833	45287
7.41667	37974
7.425	33740
7.43333	28337
7.44167	25342
7.45	21654
7.45833	19668
7.46667	17270
7.475	15996
7.48333	14471
7.49167	13655
7.5	12664
7.50833	12122
7.51667	11448
7.525	11075
7.53333	10605
7.54167	10347
7.55	10034
7.55833	9869
7.56667	9676
7.575	9580
7.58333	9470
7.59167	9420
7.6	9377
7.60833	9371
7.61667	9406
7.625	9464
7.63333	9618
7.64167	9768
7.65	10067
7.65833	10308
7.66667	10726
7.675	11017
7.68333	11448
7.69167	11712
7.7	12042
7.70833	12208
7.71667	12360
7.725	12392
7.73333	12335
7.74167	12233
7.75	11986
7.75833	11765
7.76667	11367
7.775	11065
7.78333	10581
7.79167	10247
7.8	9748
7.80833	9431
7.81667	8995
7.825	8737
7.83333	8400
7.84167	8203
7.85	7944
7.85833	7785
7.86667	7576
7.875	7448
7.88333	7275
7.89167	7178
7.9	7063
7.90833	7007
7.91667	6953
7.925	6928
7.93333	6901
7.94167	6881
7.95	6836
7.95833	6792
7.96667	6711
7.975	6648
7.98333	6548
7.99167	6481
8	6384
8.00833	6325
8.01667	6235
8.025	6176
8.03333	6085
8.04167	6024
8.05	5926
8.05833	5867
8.06667	5782
8.075	5736
8.08333	5682
8.09167	5655
8.1	5626
8.10833	5609
8.11667	5581
8.125	5560
8.13333	5521
8.14167	5493
8.15	5452
8.15833	5428
8.16667	5402
8.175	5388
8.18333	5379
8.19167	5374
8.2	5371
8.20833	5366
8.21667	5354
8.225	5346
8.23333	5342
8.24167	5351
8.25	5396
8.25833	5455
8.26667	5596
8.275	5728
8.28333	5994
8.29167	6213
8.3	6603
8.30833	6903
8.31667	7414
8.325	7796
8.33333	8444
8.34167	8924
8.35	9723
8.35833	10305
8.36667	11228
8.375	11860
8.38333	12782
8.39167	13349
8.4	14076
8.40833	14443
8.41667	14788
8.425	14866
8.43333	14757
8.44167	14545
8.45	14037
8.45833	13597
8.46667	12829
8.475	12273
8.48333	11410
8.49167	10842
8.5	10031
8.50833	9540
8.51667	8884
8.525	8505
8.53333	8024
8.54167	7757
8.55	7418
8.55833	7227
8.56667	6974
8.575	6826
8.58333	6635
8.59167	6521
8.6	6379
8.60833	6303
8.61667	6213
8.625	6161
8.63333	6091
8.64167	6042
8.65	5960
8.65833	5902
8.66667	5804
8.675	5741
8.68333	5652
8.69167	5606
8.7	5558
8.70833	5546
8.71667	5551
8.725	5569
8.73333	5614
8.74167	5651
8.75	5705
8.75833	5738
8.76667	5781
8.775	5800
8.78333	5816
8.79167	5815
8.8	5803
8.80833	5780
8.81667	5729
8.825	5681
8.83333	5590
8.84167	5518
8.85	5400
8.85833	5321
8.86667	5204
8.875	5132
8.88333	5039
8.89167	4982
8.9	4906
8.90833	4854
8.91667	4777
8.925	4722
8.93333	4634
8.94167	4579
8.95	4508
8.95833	4473
8.96667	4442
8.975	4434
8.98333	4435
8.99167	4438
9	4440
9.00833	4437
9.01667	4428
9.025	4420
9.03333	4415
9.04167	4420
9.05	4445
9.05833	4473
9.06667	4528
9.075	4566
9.08333	4620
9.09167	4652
9.1	4690
9.10833	4710
9.11667	4733
9.125	4752
9.13333	4787
9.14167	4812
9.15	4857
9.15833	4886
9.16667	4923
9.175	4938
9.18333	4945
9.19167	4941
9.2	4929
9.20833	4919
9.21667	4907
9.225	4907
9.23333	4919
9.24167	4931
9.25	4953
9.25833	4968
9.26667	4985
9.275	4994
9.28333	5008
9.29167	5018
9.3	5035
9.30833	5048
9.31667	5072
9.325	5088
9.33333	5100
9.34167	5099
9.35	5077
9.35833	5049
9.36667	4978
9.375	4919
9.38333	4822
9.39167	4757
9.4	4675
9.40833	4631
9.41667	4585
9.425	4563
9.43333	4540
9.44167	4527
9.45	4504
9.45833	4486
9.46667	4456
9.475	4439
9.48333	4415
9.49167	4404
9.5	4388
9.50833	4375
9.51667	4348
9.525	4317
9.53333	4255
9.54167	4203
9.55	4112
9.55833	4050
9.56667	3967
9.575	3921
9.58333	3867
9.59167	3841
9.6	3808
9.60833	3786
9.61667	3746
9.625	3715
9.63333	3662
9.64167	3625
9.65	3575
9.65833	3548
9.66667	3522
9.675	3508
9.68333	3496
9.69167	3485
9.7	3457
9.70833	3429
9.71667	3376
9.725	3335
9.73333	3273
9.74167	3240
9.75	3197
9.75833	3177
9.76667	3152
9.775	3138
9.78333	3111
9.79167	3089
9.8	3040
9.80833	3004
9.81667	2944
9.825	2902
9.83333	2849
9.84167	2818
9.85	2781
9.85833	2757
9.86667	2719
9.875	2688
9.88333	2634
9.89167	2589
9.9	2514
9.90833	2462
9.91667	2383
9.925	2337
9.93333	2276
9.94167	2242
9.95	2195
9.95833	2164
9.96667	2115
9.975	2073
9.98333	2008
9.99167	1962
10	1895
10.0083	1857
10.0167	1819
10.025	1807
10.0333	1801
10.0417	1806
10.05	1823
10.0583	1837
10.0667	1871
10.075	1902
10.0833	1985
10.0917	2068
10.1	2257
10.1083	2433
10.1167	2772
10.125	3052
10.1333	3543
10.1417	3912
10.15	4523
10.1583	4953
10.1667	5632
10.175	6095
10.1833	6788
10.1917	7245
10.2	7892
10.2083	8288
10.2167	8813
10.225	9114
10.2333	9498
10.2417	9721
10.25	10032
10.2583	10240
10.2667	10597
10.275	10878
10.2833	11379
10.2917	11769
10.3	12433
10.3083	12915
10.3167	13676
10.325	14190
10.3333	14951
10.3417	15437
10.35	16111
10.3583	16514
10.3667	17036
10.375	17320
10.3833	17644
10.3917	17784
10.4	17886
10.4083	17877
10.4167	17765
10.425	17626
10.4333	17347
10.4417	17119
10.45	16736
10.4583	16462
10.4667	16022
10.475	15716
10.4833	15237
10.4917	14908
10.5	14394
10.5083	14042
10.5167	13509
10.525	13160
10.5333	12643
10.5417	12314
10.55	11838
10.5583	11539
10.5667	11107
10.575	10830
10.5833	10424
10.5917	10161
10.6	9777
10.6083	9533
10.6167	9196
10.625	8987
10.6333	8707
10.6417	8534
10.65	8293
10.6583	8135
10.6667	7882
10.675	7705
10.6833	7421
10.6917	7224
10.7	6921
10.7083	6720
10.7167	6428
10.725	6243
10.7333	5977
10.7417	5807
10.75	5554
10.7583	5386
10.7667	5139
10.775	4978
10.7833	4749
10.7917	4613
10.8	4432
10.8083	4330
10.8167	4200
10.825	4125
10.8333	4026
10.8417	3962
10.85	3867
10.8583	3804
10.8667	3719
10.875	3671
10.8833	3618
10.8917	3595
10.9	3584
10.9083	3590
10.9167	3611
10.925	3629
10.9333	3656
10.9417	3674
10.95	3691
10.9583	3702
10.9667	3723
10.975	3738
10.9833	3765
10.9917	3785
11	3809
11.0083	3817
11.0167	3811
11.025	3795
11.0333	3744
11.0417	3700
11.05	3624
11.0583	3572
11.0667	3495
11.075	3451
11.0833	3393
11.0917	3361
11.1	3318
11.1083	3291
11.1167	3249
11.125	3223
11.1333	3187
11.1417	3170
11.15	3159
11.1583	3166
11.1667	3199
11.175	3226
11.1833	3275
11.1917	3301
11.2	3333
11.2083	3344
11.2167	3349
11.225	3351
11.2333	3355
11.2417	3364
11.25	3387
11.2583	3410
11.2667	3440
11.275	3459
11.2833	3473
11.2917	3472
11.3	3460
11.3083	3448
11.3167	3432
11.325	3424
11.3333	3429
11.3417	3434
11.35	3436
11.3583	3432
11.3667	3402
11.375	3367
11.3833	3290
11.3917	3225
11.4	3122
11.4083	3051
11.4167	2954
11.425	2894
11.4333	2811
11.4417	2759
11.45	2674
11.4583	2612
11.4667	2509
11.475	2435
11.4833	2326
11.4917	2260
11.5	2190
11.5083	2181
11.5167	2268
11.525	2439
11.5333	2969
11.5417	3595
11.55	5131
11.5583	6664
11.5667	9891
11.575	12706
11.5833	17874
11.5917	21818
11.6	28129
11.6083	32302
11.6167	37971
11.625	41053
11.6333	44235
11.6417	45254
11.65	45093
11.6583	43935
11.6667	40896
11.675	38223
11.6833	33619
11.6917	30378
11.7	25563
11.7083	22524
11.7167	18372
11.725	15929
11.7333	12784
11.7417	11032
11.75	8904
11.7583	7809
11.7667	6636
11.775	6158
11.7833	5894
11.7917	6004
11.8	6561
11.8083	7163
11.8167	8313
11.825	9176
11.8333	10475
11.8417	11266
11.85	12212
11.8583	12622
11.8667	12856
11.875	12746
11.8833	12210
11.8917	11640
11.9	10548
11.9083	9717
11.9167	8409
11.925	7541
11.9333	6318
11.9417	5577
11.95	4606
11.9583	4052
11.9667	3352
11.975	2961
11.9833	2470
11.9917	2193
12	1851
12.0083	1661
12.0167	1431
12.025	1309
12.0333	1165
12.0417	1094
12.05	1005
12.0583	954
12.0667	882
12.075	833
12.0833	755
12.0917	704
12.1	633
12.1083	593
12.1167	544
12.125	523
12.1333	503
12.1417	495
12.15	488
12.1583	483
12.1667	470
12.175	454
12.1833	430
12.1917	411
12.2	391
12.2083	383
12.2167	384
12.225	390
12.2333	400
12.2417	407
12.25	405
12.2583	398
12.2667	374
12.275	356
12.2833	326
12.2917	306
12.3	291
12.3083	284
12.3167	281
12.325	276
12.3333	262
12.3417	242
12.35	199
12.3583	161
12.3667	105
12.375	70
12.3833	34
12.3917	26
12.4	20
12.4083	22
12.4167	28
12.425	28
12.4333	10
12.4417	-5
12.45	-29
12.4583	-44
12.4667	-53
12.475	-51
12.4833	-35
12.4917	-22
12.5	-10
12.5083	-11
12.5167	-26
12.525	-44
12.5333	-78
12.5417	-103
12.55	-129
12.5583	-138
12.5667	-141
12.575	-139
12.5833	-129
12.5917	-128
12.6	-136
12.6083	-145
12.6167	-166
12.625	-182
12.6333	-196
12.6417	-199
12.65	-189
12.6583	-179
12.6667	-149
12.675	-129
12.6833	-102
12.6917	-86
12.7	-69
12.7083	-60
12.7167	-51
12.725	-46
12.7333	-36
12.7417	-33
12.75	-31
12.7583	-35
12.7667	-56
12.775	-77
12.7833	-130
12.7917	-175
12.8	-247
12.8083	-296
12.8167	-360
12.825	-391
12.8333	-427
12.8417	-441
12.85	-458
12.8583	-469
12.8667	-493
12.875	-514
12.8833	-551
12.8917	-575
12.9	-610
12.9083	-625
12.9167	-629
12.925	-627
12.9333	-621
12.9417	-618
12.95	-625
12.9583	-639
12.9667	-673
12.975	-704
12.9833	-745
12.9917	-765
13	-780
13.0083	-784
13.0167	-781
13.025	-777
13.0333	-783
13.0417	-795
13.05	-825
13.0583	-852
13.0667	-890
13.075	-911
13.0833	-928
13.0917	-928
13.1	-916
13.1083	-903
13.1167	-880
13.125	-866
13.1333	-839
13.1417	-814
13.15	-752
13.1583	-681
13.1667	-520
13.175	-367
13.1833	-55
13.1917	201
13.2	672
13.2083	1041
13.2167	1663
13.225	2124
13.2333	2876
13.2417	3414
13.25	4260
13.2583	4836
13.2667	5711
13.275	6283
13.2833	7098
13.2917	7601
13.3	8277
13.3083	8661
13.3167	9136
13.325	9384
13.3333	9657
13.3417	9775
13.35	9866
13.3583	9878
13.3667	9819
13.375	9734
13.3833	9534
13.3917	9356
13.4	9034
13.4083	8781
13.4167	8365
13.425	8069
13.4333	7618
13.4417	7320
13.45	6874
13.4583	6580
13.4667	6139
13.475	5843
13.4833	5398
13.4917	5097
13.5	4651
13.5083	4366
13.5167	3960
13.525	3707
13.5333	3356
13.5417	3142
13.55	2839
13.5583	2644
13.5667	2359
13.575	2168
13.5833	1891
13.5917	1713
13.6	1468
13.6083	1323
13.6167	1132
13.625	1019
13.6333	869
13.6417	777
13.65	640
13.6583	548
13.6667	413
13.675	325
13.6833	208
13.6917	141
13.7	62
13.7083	23
13.7167	-21
13.725	-47
13.7333	-90
13.7417	-122
13.75	-181
13.7583	-222
13.7667	-284
13.775	-320
13.7833	-365
13.7917	-391
13.8	-420
13.8083	-439
13.8167	-468
13.825	-495
13.8333	-542
13.8417	-581
13.85	-647
13.8583	-691
13.8667	-753
13.875	-790
13.8833	-835
13.8917	-859
13.9	-889
13.9083	-909
13.9167	-944
13.925	-972
13.9333	-1019
13.9417	-1053
13.95	-1102
13.9583	-1129
13.9667	-1156
13.975	-1164
13.9833	-1168
13.9917	-1170
14	-1175
14.0083	-1187
14.0167	-1213
14.025	-1238
14.0333	-1271
14.0417	-1288
14.05	-1300
14.0583	-1298
14.0667	-1287
14.075	-1279
14.0833	-1270
14.0917	-1274
14.1	-1294
14.1083	-1313
14.1167	-1356
14.125	-1383
14.1333	-1413
14.1417	-1428
14.15	-1437
14.1583	-1442
14.1667	-1448
14.175	-1459
14.1833	-1490
14.1917	-1518
14.2	-1565
14.2083	-1597
14.2167	-1638
14.225	-1654
14.2333	-1663
14.2417	-1664
14.25	-1664
14.2583	-1670
14.2667	-1685
14.275	-1703
14.2833	-1736
14.2917	-1758
14.3	-1781
14.3083	-1791
14.3167	-1792
14.325	-1786
14.3333	-1769
14.3417	-1761
14.35	-1750
14.3583	-1752
14.3667	-1763
14.375	-1771
14.3833	-1783
14.3917	-1787
14.4	-1788
14.4083	-1780
14.4167	-1761
14.425	-1751
14.4333	-1738
14.4417	-1735
14.45	-1744
14.4583	-1759
14.4667	-1782
14.475	-1798
14.4833	-1816
14.4917	-1820
14.5	-1816
14.5083	-1810
14.5167	-1795
14.525	-1790
14.5333	-1789
14.5417	-1793
14.55	-1808
14.5583	-1823
14.5667	-1836
14.575	-1838
14.5833	-1831
14.5917	-1820
14.6	-1795
14.6083	-1782
14.6167	-1771
14.625	-1771
14.6333	-1782
14.6417	-1795
14.65	-1810
14.6583	-1816
14.6667	-1810
14.675	-1798
14.6833	-1774
14.6917	-1756
14.7	-1743
14.7083	-1740
14.7167	-1753
14.725	-1767
14.7333	-1790
14.7417	-1801
14.75	-1804
14.7583	-1802
14.7667	-1787
14.775	-1777
14.7833	-1770
14.7917	-1774
14.8	-1792
14.8083	-1813
14.8167	-1846
14.825	-1867
14.8333	-1889
14.8417	-1895
14.85	-1894
14.8583	-1891
14.8667	-1887
14.875	-1891
14.8833	-1901
14.8917	-1918
14.9	-1943
14.9083	-1961
14.9167	-1980
14.925	-1985
14.9333	-1983
14.9417	-1977
14.95	-1964
14.9583	-1957
14.9667	-1956
14.975	-1964
14.9833	-1983
14.9917	-1998
15	-2020
15.0083	-2029
15.0167	-2032
15.025	-2028
15.0333	-2016
15.0417	-2003
15.05	-1991
15.0583	-1987
15.0667	-1996
15.075	-2002
15.0833	-2017
15.0917	-2023
15.1	-2025
15.1083	-2021
15.1167	-2001
15.125	-1984
15.1333	-1960
15.1417	-1951
15.15	-1949
15.1583	-1955
15.1667	-1970
15.175	-1980
15.1833	-1988
15.1917	-1986
15.2	-1967
15.2083	-1949
15.2167	-1921
15.225	-1906
15.2333	-1895
15.2417	-1897
15.25	-1908
15.2583	-1914
15.2667	-1921
15.275	-1915
15.2833	-1890
15.2917	-1868
15.3	-1829
15.3083	-1806
15.3167	-1780
15.325	-1771
15.3333	-1765
15.3417	-1765
15.35	-1758
15.3583	-1748
15.3667	-1717
15.375	-1689
15.3833	-1639
15.3917	-1608
15.4	-1568
15.4083	-1550
15.4167	-1535
15.425	-1531
15.4333	-1524
15.4417	-1515
15.45	-1491
15.4583	-1466
15.4667	-1424
15.475	-1392
15.4833	-1342
15.4917	-1308
15.5	-1253
15.5083	-1213
15.5167	-1137
15.525	-1067
15.5333	-938
15.5417	-833
15.55	-657
15.5583	-532
15.5667	-351
15.575	-244
15.5833	-122
15.5917	-68
15.6	-36
15.6083	-44
15.6167	-89
15.625	-137
15.6333	-221
15.6417	-286
15.65	-391
15.6583	-465
15.6667	-585
15.675	-666
15.6833	-795
15.6917	-883
15.7	-1005
15.7083	-1075
15.7167	-1164
15.725	-1212
15.7333	-1264
15.7417	-1291
15.75	-1336
15.7583	-1367
15.7667	-1424
15.775	-1469
15.7833	-1538
15.7917	-1582
15.8	-1629
15.8083	-1652
15.8167	-1669
15.825	-1672
15.8333	-1683
15.8417	-1693
15.85	-1723
15.8583	-1750
15.8667	-1803
15.875	-1835
15.8833	-1878
15.8917	-1895
15.9	-1909
15.9083	-1914
15.9167	-1919
15.925	-1927
15.9333	-1949
15.9417	-1973
15.95	-2012
15.9583	-2037
15.9667	-2062
15.975	-2070
15.9833	-2062
15.9917	-2048
16	-2014
16.0083	-1994
16.0167	-1969
16.025	-1958
16.0333	-1953
16.0417	-1952
16.05	-1952
16.0583	-1952
16.0667	-1946
16.075	-1939
16.0833	-1934
16.0917	-1933
16.1	-1944
16.1083	-1958
16.1167	-1996
16.125	-2025
16.1333	-2073
16.1417	-2103
16.15	-2135
16.1583	-2148
16.1667	-2153
16.175	-2152
16.1833	-2149
16.1917	-2151
16.2	-2160
16.2083	-2172
16.2167	-2196
16.225	-2211
16.2333	-2225
16.2417	-2225
16.25	-2214
16.2583	-2202
16.2667	-2179
16.275	-2168
16.2833	-2163
16.2917	-2167
16.3	-2189
16.3083	-2206
16.3167	-2227
16.325	-2234
16.3333	-2228
16.3417	-2217
16.35	-2187
16.3583	-2163
16.3667	-2143
16.375	-2134
16.3833	-2132
16.3917	-2136
16.4	-2142
16.4083	-2142
16.4167	-2128
16.425	-2110
16.4333	-2076
16.4417	-2051
16.45	-2025
16.4583	-2017
16.4667	-2023
16.475	-2036
16.4833	-2060
16.4917	-2074
16.5	-2086
16.5083	-2086
16.5167	-2079
16.525	-2071
16.5333	-2068
16.5417	-2075
16.55	-2099
16.5583	-2120
16.5667	-2153
16.575	-2173
16.5833	-2196
16.5917	-2204
16.6	-2204
16.6083	-2199
16.6167	-2191
16.625	-2189
16.6333	-2193
16.6417	-2203
16.65	-2224
[truncated: 3,402 more rows]

## Sheet: Ileal digesta 24
min	Intensity
0	-31
0.00833333	-13
0.0166667	-11
0.025	-11
0.0333333	-16
0.0416667	-22
0.05	-34
0.0583333	-52
0.0666667	-64
0.075	-80
0.0833333	-87
0.0916667	-90
0.1	-84
0.108333	-69
0.116667	-59
0.125	-48
0.133333	-46
0.141667	-57
0.15	-69
0.158333	-92
0.166667	-107
0.175	-115
0.183333	-115
0.191667	-101
0.2	-87
0.208333	-60
0.216667	-47
0.225	-28
0.233333	-17
0.241667	-6
0.25	3
0.258333	28
0.266667	52
0.275	104
0.283333	143
0.291667	207
0.3	246
0.308333	296
0.316667	320
0.325	343
0.333333	352
0.341667	366
0.35	378
0.358333	401
0.366667	424
0.375	458
0.383333	476
0.391667	495
0.4	497
0.408333	490
0.416667	483
0.425	485
0.433333	504
0.441667	569
0.45	641
0.458333	800
0.466667	938
0.475	1187
0.483333	1377
0.491667	1698
0.5	1935
0.508333	2329
0.516667	2616
0.525	3074
0.533333	3387
0.541667	3843
0.55	4116
0.558333	4448
0.566667	4596
0.575	4698
0.583333	4683
0.591667	4551
0.6	4403
0.608333	4132
0.616667	3935
0.625	3654
0.633333	3487
0.641667	3277
0.65	3172
0.658333	3058
0.666667	3008
0.675	2966
0.683333	2955
0.691667	2959
0.7	2973
0.708333	3001
0.716667	3021
0.725	3049
0.733333	3059
0.741667	3058
0.75	3043
0.758333	3006
0.766667	2972
0.775	2916
0.783333	2877
0.791667	2822
0.8	2790
0.808333	2749
0.816667	2720
0.825	2672
0.833333	2632
0.841667	2567
0.85	2512
0.858333	2431
0.866667	2380
0.875	2313
0.883333	2275
0.891667	2236
0.9	2214
0.908333	2184
0.916667	2165
0.925	2127
0.933333	2101
0.941667	2057
0.95	2030
0.958333	2003
0.966667	1991
0.975	1987
0.983333	1991
0.991667	1991
1	1989
1.00833	1971
1.01667	1950
1.025	1913
1.03333	1888
1.04167	1856
1.05	1840
1.05833	1831
1.06667	1825
1.075	1822
1.08333	1820
1.09167	1807
1.1	1792
1.10833	1763
1.11667	1742
1.125	1716
1.13333	1699
1.14167	1684
1.15	1676
1.15833	1666
1.16667	1657
1.175	1633
1.18333	1612
1.19167	1571
1.2	1538
1.20833	1494
1.21667	1465
1.225	1428
1.23333	1409
1.24167	1386
1.25	1369
1.25833	1341
1.26667	1318
1.275	1274
1.28333	1238
1.29167	1184
1.3	1148
1.30833	1099
1.31667	1074
1.325	1043
1.33333	1032
1.34167	1016
1.35	1008
1.35833	990
1.36667	979
1.375	957
1.38333	944
1.39167	934
1.4	931
1.40833	940
1.41667	954
1.425	973
1.43333	981
1.44167	988
1.45	984
1.45833	969
1.46667	957
1.475	941
1.48333	939
1.49167	946
1.5	960
1.50833	979
1.51667	990
1.525	1000
1.53333	1000
1.54167	993
1.55	983
1.55833	971
1.56667	970
1.575	972
1.58333	982
1.59167	1001
1.6	1015
1.60833	1031
1.61667	1035
1.625	1030
1.63333	1024
1.64167	1012
1.65	1006
1.65833	1015
1.66667	1025
1.675	1050
1.68333	1071
1.69167	1098
1.7	1112
1.70833	1123
1.71667	1125
1.725	1127
1.73333	1127
1.74167	1136
1.75	1147
1.75833	1170
1.76667	1183
1.775	1199
1.78333	1205
1.79167	1200
1.8	1191
1.80833	1168
1.81667	1149
1.825	1124
1.83333	1110
1.84167	1098
1.85	1096
1.85833	1096
1.86667	1096
1.875	1096
1.88333	1092
1.89167	1077
1.9	1062
1.90833	1037
1.91667	1025
1.925	1007
1.93333	1001
1.94167	993
1.95	987
1.95833	971
1.96667	956
1.975	922
1.98333	894
1.99167	849
2	818
2.00833	791
2.01667	783
2.025	788
2.03333	800
2.04167	818
2.05	831
2.05833	844
2.06667	848
2.075	853
2.08333	855
2.09167	864
2.1	874
2.10833	897
2.11667	913
2.125	929
2.13333	937
2.14167	932
2.15	922
2.15833	900
2.16667	884
2.175	869
2.18333	867
2.19167	876
2.2	888
2.20833	913
2.21667	925
2.225	942
2.23333	951
2.24167	963
2.25	971
2.25833	995
2.26667	1020
2.275	1076
2.28333	1121
2.29167	1212
2.3	1283
2.30833	1411
2.31667	1516
2.325	1709
2.33333	1868
2.34167	2176
2.35	2437
2.35833	2930
2.36667	3336
2.375	4068
2.38333	4641
2.39167	5638
2.4	6388
2.40833	7641
2.41667	8559
2.425	10074
2.43333	11205
2.44167	13241
2.45	15038
2.45833	19231
2.46667	23915
2.475	36391
2.48333	50597
2.49167	85818
2.5	121821
2.50833	199520
2.51667	268526
2.525	396483
2.53333	494283
2.54167	649177
2.55	749706
2.55833	882358
2.56667	951464
2.575	1018038
2.58333	1035760
2.59167	1023971
2.6	993693
2.60833	922499
2.61667	863104
2.625	764782
2.63333	697586
2.64167	599954
2.65	539339
2.65833	456913
2.66667	407916
2.675	342402
2.68333	303204
2.69167	249207
2.7	215447
2.70833	166768
2.71667	135204
2.725	88940
2.73333	59057
2.74167	16242
2.75	-10437
2.75833	-47017
2.76667	-68776
2.775	-97304
2.78333	-113602
2.79167	-134227
2.8	-145553
2.80833	-158957
2.81667	-165227
2.825	-169304
2.83333	-166996
2.84167	-151886
2.85	-130685
2.85833	-74926
2.86667	-17219
2.875	107236
2.88333	217756
2.89167	424130
2.9	584070
2.90833	843248
2.91667	1017322
2.925	1145491
2.93333	1145487
2.94167	1145485
2.95	1145485
2.95833	1145485
2.96667	1145483
2.975	1145485
2.98333	1145483
2.99167	1145485
3	1145486
3.00833	1145487
3.01667	1145485
3.025	1145485
3.03333	1145488
3.04167	1145483
3.05	1145483
3.05833	1145483
3.06667	1145482
3.075	1145486
3.08333	1145484
3.09167	1145482
3.1	1145486
3.10833	1145485
3.11667	1145482
3.125	1145484
3.13333	1145485
3.14167	1145487
3.15	1145487
3.15833	1145487
3.16667	1145489
3.175	1145488
3.18333	1145491
3.19167	1145491
3.2	1145495
3.20833	1145495
3.21667	1145494
3.225	1145495
3.23333	1145500
3.24167	1145493
3.25	1111790
3.25833	905526
3.26667	773310
3.275	596297
3.28333	496610
3.29167	376154
3.3	314220
3.30833	244534
3.31667	210757
3.325	174219
3.33333	156898
3.34167	138132
3.35	128986
3.35833	118548
3.36667	113067
3.375	106284
3.38333	102432
3.39167	97365
3.4	94360
3.40833	90301
3.41667	87854
3.425	84514
3.43333	82483
3.44167	79667
3.45	77924
3.45833	75458
3.46667	73892
3.475	71631
3.48333	70168
3.49167	68025
3.5	66624
3.50833	64566
3.51667	63227
3.525	61269
3.53333	60009
3.54167	58185
3.55	57016
3.55833	55338
3.56667	54273
3.575	52747
3.58333	51782
3.59167	50401
3.6	49524
3.60833	48264
3.61667	47463
3.625	46305
3.63333	45566
3.64167	44509
3.65	43845
3.65833	42929
3.66667	42389
3.675	41720
3.68333	41396
3.69167	41174
3.7	41261
3.70833	41911
3.71667	42823
3.725	45226
3.73333	47737
3.74167	53324
3.75	58513
3.75833	68840
3.76667	77481
3.775	92886
3.78333	104417
3.79167	122648
3.8	134660
3.80833	151103
3.81667	160239
3.825	170164
3.83333	173868
3.84167	174849
3.85	172573
3.85833	165312
3.86667	158371
3.875	145709
3.88333	136314
3.89167	121625
3.9	111890
3.90833	97938
3.91667	89342
3.925	77765
3.93333	71012
3.94167	62323
3.95	57455
3.95833	51385
3.96667	48065
3.975	43986
3.98333	41770
3.99167	39033
4	37527
4.00833	35625
4.01667	34548
4.025	33145
4.03333	32325
4.04167	31227
4.05	30568
4.05833	29667
4.06667	29118
4.075	28352
4.08333	27881
4.09167	27219
4.1	26805
4.10833	26218
4.11667	25846
4.125	25318
4.13333	24985
4.14167	24510
4.15	24217
4.15833	23812
4.16667	23567
4.175	23251
4.18333	23069
4.19167	22839
4.2	22708
4.20833	22538
4.21667	22435
4.225	22295
4.23333	22210
4.24167	22103
4.25	22047
4.25833	22009
4.26667	22018
4.275	22088
4.28333	22167
4.29167	22323
4.3	22436
4.30833	22595
4.31667	22681
4.325	22762
4.33333	22781
4.34167	22760
4.35	22717
4.35833	22625
4.36667	22547
4.375	22407
4.38333	22295
4.39167	22087
4.4	21917
4.40833	21606
4.41667	21356
4.425	20930
4.43333	20617
4.44167	20114
4.45	19767
4.45833	19242
4.46667	18897
4.475	18387
4.48333	18056
4.49167	17574
4.5	17268
4.50833	16833
4.51667	16564
4.525	16200
4.53333	15985
4.54167	15711
4.55	15556
4.55833	15357
4.56667	15244
4.575	15103
4.58333	15020
4.59167	14922
4.6	14871
4.60833	14827
4.61667	14825
4.625	14864
4.63333	14920
4.64167	15047
4.65	15157
4.65833	15354
4.66667	15505
4.675	15751
4.68333	15928
4.69167	16205
4.7	16393
4.70833	16668
4.71667	16841
4.725	17067
4.73333	17185
4.74167	17296
4.75	17321
4.75833	17277
4.76667	17195
4.775	17002
4.78333	16833
4.79167	16534
4.8	16314
4.80833	15968
4.81667	15730
4.825	15369
4.83333	15128
4.84167	14770
4.85	14537
4.85833	14199
4.86667	13987
4.875	13696
4.88333	13524
4.89167	13301
4.9	13179
4.90833	13027
4.91667	12943
4.925	12836
4.93333	12775
4.94167	12692
4.95	12643
4.95833	12578
4.96667	12545
4.975	12512
4.98333	12501
4.99167	12496
5	12494
5.00833	12485
5.01667	12475
5.025	12444
5.03333	12417
5.04167	12367
5.05	12331
5.05833	12275
5.06667	12242
5.075	12190
5.08333	12155
5.09167	12091
5.1	12044
5.10833	11964
5.11667	11907
5.125	11820
5.13333	11764
5.14167	11685
5.15	11640
5.15833	11577
5.16667	11538
5.175	11476
5.18333	11430
5.19167	11348
5.2	11289
5.20833	11191
5.21667	11124
5.225	11023
5.23333	10960
5.24167	10877
5.25	10825
5.25833	10751
5.26667	10701
5.275	10624
5.28333	10570
5.29167	10482
5.3	10423
5.30833	10338
5.31667	10284
5.325	10215
5.33333	10175
5.34167	10126
5.35	10094
5.35833	10051
5.36667	10018
5.375	9963
5.38333	9924
5.39167	9860
5.4	9820
5.40833	9769
5.41667	9743
5.425	9712
5.43333	9696
5.44167	9675
5.45	9655
5.45833	9616
5.46667	9584
5.475	9531
5.48333	9495
5.49167	9443
5.5	9419
5.50833	9390
5.51667	9377
5.525	9368
5.53333	9363
5.54167	9367
5.55	9382
5.55833	9437
5.56667	9509
5.575	9700
5.58333	9893
5.59167	10304
5.6	10661
5.60833	11320
5.61667	11831
5.625	12679
5.63333	13275
5.64167	14168
5.65	14735
5.65833	15496
5.66667	15919
5.675	16388
5.68333	16575
5.69167	16655
5.7	16576
5.70833	16276
5.71667	15966
5.725	15386
5.73333	14938
5.74167	14223
5.75	13737
5.75833	13026
5.76667	12574
5.775	11942
5.78333	11554
5.79167	11030
5.8	10714
5.80833	10288
5.81667	10040
5.825	9716
5.83333	9533
5.84167	9310
5.85	9195
5.85833	9069
5.86667	9013
5.875	8957
5.88333	8935
5.89167	8912
5.9	8902
5.90833	8887
5.91667	8877
5.925	8860
5.93333	8850
5.94167	8839
5.95	8830
5.95833	8808
5.96667	8784
5.975	8734
5.98333	8684
5.99167	8589
6	8518
6.00833	8406
6.01667	8330
6.025	8227
6.03333	8164
6.04167	8082
6.05	8030
6.05833	7958
6.06667	7910
6.075	7842
6.08333	7807
6.09167	7777
6.1	7786
6.10833	7860
6.11667	7957
6.125	8184
6.13333	8392
6.14167	8780
6.15	9084
6.15833	9596
6.16667	9959
6.175	10513
6.18333	10868
6.19167	11363
6.2	11643
6.20833	11965
6.21667	12099
6.225	12172
6.23333	12134
6.24167	11953
6.25	11760
6.25833	11391
6.26667	11108
6.275	10656
6.28333	10349
6.29167	9899
6.3	9611
6.30833	9207
6.31667	8954
6.325	8603
6.33333	8390
6.34167	8095
6.35	7917
6.35833	7684
6.36667	7550
6.375	7379
6.38333	7280
6.39167	7155
6.4	7080
6.40833	6979
6.41667	6913
6.425	6822
6.43333	6761
6.44167	6686
6.45	6636
6.45833	6574
6.46667	6542
6.475	6503
6.48333	6481
6.49167	6451
6.5	6428
6.50833	6389
6.51667	6360
6.525	6313
6.53333	6286
6.54167	6254
6.55	6242
6.55833	6240
6.56667	6247
6.575	6261
6.58333	6270
6.59167	6279
6.6	6279
6.60833	6274
6.61667	6268
6.625	6265
6.63333	6265
6.64167	6269
6.65	6276
6.65833	6288
6.66667	6293
6.675	6296
6.68333	6296
6.69167	6319
6.7	6365
6.70833	6524
6.71667	6729
6.725	7289
6.73333	7903
6.74167	9368
6.75	10834
6.75833	14038
6.76667	17006
6.775	22992
6.78333	28132
6.79167	37719
6.8	45346
6.80833	58465
6.81667	68108
6.825	83389
6.83333	93711
6.84167	108678
6.85	117862
6.85833	129789
6.86667	136194
6.875	143149
6.88333	145935
6.89167	147376
6.9	146644
6.90833	143324
6.91667	139881
6.925	133309
6.93333	128254
6.94167	120046
6.95	114378
6.95833	105860
6.96667	100313
6.975	92344
6.98333	87333
6.99167	80322
7	76002
7.00833	70036
7.01667	66389
7.025	61376
7.03333	58324
7.04167	54124
7.05	51567
7.05833	48057
7.06667	45923
7.075	43003
7.08333	41230
7.09167	38801
7.1	37322
7.10833	35279
7.11667	34030
7.125	32305
7.13333	31245
7.14167	29784
7.15	28892
7.15833	27669
7.16667	26925
7.175	25901
7.18333	25274
7.19167	24394
7.2	23841
7.20833	23054
7.21667	22555
7.225	21847
7.23333	21404
7.24167	20781
7.25	20397
7.25833	19864
7.26667	19533
7.275	19061
7.28333	18761
7.29167	18332
7.3	18066
7.30833	17699
7.31667	17486
7.325	17228
7.33333	17110
7.34167	17022
7.35	17028
7.35833	17136
7.36667	17274
7.375	17569
7.38333	17823
7.39167	18275
7.4	18619
7.40833	19211
7.41667	19670
7.425	20505
7.43333	21212
7.44167	22605
7.45	23831
7.45833	26226
7.46667	28225
7.475	31782
7.48333	34435
7.49167	38551
7.5	41178
7.50833	44547
7.51667	46198
7.525	47515
7.53333	47546
7.54167	46334
7.55	44777
7.55833	41570
7.56667	39030
7.575	34925
7.58333	32156
7.59167	28186
7.6	25750
7.60833	22504
7.61667	20633
7.625	18251
7.63333	16927
7.64167	15286
7.65	14389
7.65833	13291
7.66667	12700
7.675	11977
7.68333	11591
7.69167	11119
7.7	10865
7.70833	10542
7.71667	10359
7.725	10113
7.73333	9965
7.74167	9762
7.75	9641
7.75833	9486
7.76667	9398
7.775	9289
7.78333	9235
7.79167	9167
7.8	9127
7.80833	9068
7.81667	9025
7.825	8958
7.83333	8914
7.84167	8856
7.85	8831
7.85833	8814
7.86667	8826
7.875	8881
7.88333	8945
7.89167	9090
7.9	9221
7.90833	9471
7.91667	9673
7.925	10026
7.93333	10288
7.94167	10702
7.95	10977
7.95833	11358
7.96667	11572
7.975	11807
7.98333	11899
7.99167	11931
8	11886
8.00833	11729
8.01667	11579
8.025	11305
8.03333	11104
8.04167	10784
8.05	10569
8.05833	10246
8.06667	10029
8.075	9703
8.08333	9486
8.09167	9158
8.1	8940
8.10833	8624
8.11667	8419
8.125	8131
8.13333	7945
8.14167	7684
8.15	7517
8.15833	7275
8.16667	7115
8.175	6883
8.18333	6735
8.19167	6532
8.2	6412
8.20833	6254
8.21667	6164
8.225	6047
8.23333	5978
8.24167	5880
8.25	5815
8.25833	5718
8.26667	5654
8.275	5563
8.28333	5510
8.29167	5443
8.3	5410
8.30833	5376
8.31667	5361
8.325	5335
8.33333	5318
8.34167	5282
8.35	5256
8.35833	5210
8.36667	5183
8.375	5156
8.38333	5142
8.39167	5140
8.4	5140
8.40833	5140
8.41667	5135
8.425	5117
8.43333	5100
8.44167	5076
8.45	5068
8.45833	5084
8.46667	5126
8.475	5247
8.48333	5367
8.49167	5614
8.5	5820
8.50833	6175
8.51667	6442
8.525	6866
8.53333	7159
8.54167	7604
8.55	7894
8.55833	8303
8.56667	8556
8.575	8885
8.58333	9067
8.59167	9272
8.6	9366
8.60833	9438
8.61667	9444
8.625	9388
8.63333	9318
8.64167	9163
8.65	9030
8.65833	8788
8.66667	8603
8.675	8290
8.68333	8065
8.69167	7703
8.7	7458
8.70833	7091
8.71667	6852
8.725	6513
8.73333	6306
8.74167	6019
8.75	5846
8.75833	5606
8.76667	5458
8.775	5247
8.78333	5113
8.79167	4928
8.8	4814
8.80833	4664
8.81667	4583
8.825	4481
8.83333	4426
8.84167	4364
8.85	4334
8.85833	4306
8.86667	4299
8.875	4314
8.88333	4338
8.89167	4408
8.9	4472
8.90833	4590
8.91667	4677
8.925	4805
8.93333	4881
8.94167	4970
8.95	5010
8.95833	5038
8.96667	5042
8.975	5034
8.98333	5026
8.99167	5014
9	5010
9.00833	5005
9.01667	4996
9.025	4967
9.03333	4939
9.04167	4877
9.05	4828
9.05833	4751
9.06667	4699
9.075	4634
9.08333	4595
9.09167	4542
9.1	4506
9.10833	4452
9.11667	4410
9.125	4338
9.13333	4292
9.14167	4221
9.15	4181
9.15833	4135
9.16667	4112
9.175	4094
9.18333	4092
9.19167	4090
9.2	4088
9.20833	4085
9.21667	4079
9.225	4068
9.23333	4057
9.24167	4051
9.25	4045
9.25833	4044
9.26667	4044
9.275	4052
9.28333	4053
9.29167	4051
9.3	4047
9.30833	4042
9.31667	4038
9.325	4042
9.33333	4056
9.34167	4086
9.35	4116
9.35833	4165
9.36667	4197
9.375	4239
9.38333	4262
9.39167	4280
9.4	4285
9.40833	4292
9.41667	4298
9.425	4312
9.43333	4330
9.44167	4365
9.45	4391
9.45833	4424
9.46667	4436
9.475	4445
9.48333	4439
9.49167	4424
9.5	4408
9.50833	4390
9.51667	4382
9.525	4381
9.53333	4378
9.54167	4374
9.55	4363
9.55833	4335
9.56667	4303
9.575	4249
9.58333	4210
9.59167	4157
9.6	4127
9.60833	4095
9.61667	4078
9.625	4055
9.63333	4035
9.64167	3996
9.65	3960
9.65833	3897
9.66667	3854
9.675	3790
9.68333	3753
9.69167	3708
9.7	3684
9.70833	3653
9.71667	3631
9.725	3598
9.73333	3572
9.74167	3539
9.75	3526
9.75833	3525
9.76667	3544
9.775	3603
9.78333	3661
9.79167	3776
9.8	3860
9.80833	3994
9.81667	4081
9.825	4202
9.83333	4276
9.84167	4374
9.85	4434
9.85833	4512
9.86667	4552
9.875	4607
9.88333	4626
9.89167	4632
9.9	4619
9.90833	4565
9.91667	4510
9.925	4407
9.93333	4326
9.94167	4200
9.95	4122
9.95833	4011
9.96667	3945
9.975	3853
9.98333	3790
9.99167	3695
10	3625
10.0083	3515
10.0167	3439
10.025	3329
10.0333	3259
10.0417	3170
10.05	3120
10.0583	3051
10.0667	3011
10.075	2946
10.0833	2901
10.0917	2828
10.1	2779
10.1083	2716
10.1167	2685
10.125	2651
10.1333	2640
10.1417	2630
10.15	2624
10.1583	2606
10.1667	2584
10.175	2539
10.1833	2503
10.1917	2444
10.2	2409
10.2083	2365
10.2167	2342
10.225	2319
10.2333	2306
10.2417	2283
10.25	2262
10.2583	2222
10.2667	2194
10.275	2147
10.2833	2118
10.2917	2084
10.3	2070
10.3083	2059
10.3167	2054
10.325	2047
10.3333	2037
10.3417	2016
10.35	1996
10.3583	1966
10.3667	1952
10.375	1943
10.3833	1951
10.3917	1989
10.4	2035
10.4083	2132
10.4167	2215
10.425	2370
10.4333	2500
10.4417	2737
10.45	2928
10.4583	3274
10.4667	3546
10.475	4011
10.4833	4355
10.4917	4908
10.5	5284
10.5083	5844
10.5167	6204
10.525	6702
10.5333	6998
10.5417	7383
10.55	7597
10.5583	7865
10.5667	8006
10.575	8170
10.5833	8251
10.5917	8337
10.6	8379
10.6083	8429
10.6167	8460
10.625	8532
10.6333	8599
10.6417	8747
10.65	8878
10.6583	9115
10.6667	9298
10.675	9592
10.6833	9790
10.6917	10076
10.7	10252
10.7083	10489
10.7167	10627
10.725	10807
10.7333	10910
10.7417	11033
10.75	11093
10.7583	11144
10.7667	11147
10.775	11110
10.7833	11056
10.7917	10937
10.8	10839
10.8083	10674
10.8167	10554
10.825	10365
10.8333	10232
10.8417	10017
10.85	9860
10.8583	9605
10.8667	9418
10.875	9120
10.8833	8912
10.8917	8597
10.9	8389
10.9083	8085
10.9167	7892
10.925	7610
10.9333	7427
10.9417	7156
10.95	6975
10.9583	6710
10.9667	6536
10.975	6289
10.9833	6138
10.9917	5936
11	5817
11.0083	5666
11.0167	5579
11.025	5460
11.0333	5385
11.0417	5274
11.05	5200
11.0583	5093
11.0667	5024
11.075	4928
11.0833	4871
11.0917	4799
11.1	4757
11.1083	4694
11.1167	4653
11.125	4577
11.1333	4518
11.1417	4421
11.15	4349
11.1583	4245
11.1667	4181
11.175	4089
11.1833	4034
11.1917	3955
11.2	3900
11.2083	3811
11.2167	3747
11.225	3640
11.2333	3571
11.2417	3476
11.25	3419
11.2583	3359
11.2667	3333
11.275	3304
11.2833	3290
11.2917	3271
11.3	3255
11.3083	3224
11.3167	3201
11.325	3178
11.3333	3168
11.3417	3170
11.35	3180
11.3583	3207
11.3667	3226
11.375	3254
11.3833	3265
11.3917	3275
11.4	3278
11.4083	3285
11.4167	3294
11.425	3316
11.4333	3340
11.4417	3385
11.45	3415
11.4583	3457
11.4667	3476
11.475	3492
11.4833	3491
11.4917	3482
11.5	3474
11.5083	3462
11.5167	3455
11.525	3449
11.5333	3444
11.5417	3434
11.55	3421
11.5583	3393
11.5667	3368
11.575	3328
11.5833	3309
11.5917	3314
11.6	3364
11.6083	3573
11.6167	3845
11.625	4551
11.6333	5289
11.6417	6898
11.65	8349
11.6583	11098
11.6667	13274
11.675	16877
11.6833	19361
11.6917	22895
11.7	24944
11.7083	27273
11.7167	28217
11.725	28625
11.7333	28231
11.7417	26769
11.75	25323
11.7583	22686
11.7667	20747
11.775	17786
11.7833	15876
11.7917	13234
11.8	11657
11.8083	9604
11.8167	8442
11.825	6992
11.8333	6202
11.8417	5260
11.85	4778
11.8583	4262
11.8667	4040
11.875	3869
11.8833	3846
11.8917	3915
11.9	4006
11.9083	4166
11.9167	4266
11.925	4375
11.9333	4410
11.9417	4388
11.95	4323
11.9583	4161
11.9667	4014
11.975	3742
11.9833	3538
11.9917	3203
12	2972
12.0083	2627
12.0167	2411
12.025	2112
12.0333	1940
12.0417	1723
12.05	1602
12.0583	1454
12.0667	1370
12.075	1258
12.0833	1189
12.0917	1094
12.1	1036
12.1083	959
12.1167	918
12.125	871
12.1333	849
12.1417	826
12.15	814
12.1583	793
12.1667	774
12.175	742
12.1833	717
12.1917	675
12.2	646
12.2083	606
12.2167	583
12.225	554
12.2333	538
12.2417	510
12.25	486
12.2583	445
12.2667	415
12.275	360
12.2833	325
12.2917	280
12.3	256
12.3083	233
12.3167	225
12.325	221
12.3333	219
12.3417	209
12.35	197
12.3583	168
12.3667	150
12.375	120
12.3833	108
12.3917	103
12.4	109
12.4083	129
12.4167	141
12.425	154
12.4333	159
12.4417	151
12.45	140
12.4583	126
12.4667	120
12.475	124
12.4833	134
12.4917	163
12.5	182
12.5083	208
12.5167	220
12.525	225
12.5333	221
12.5417	216
12.55	212
12.5583	220
12.5667	234
12.575	265
12.5833	287
12.5917	320
12.6	334
12.6083	346
12.6167	345
12.625	337
12.6333	333
12.6417	333
12.65	339
12.6583	357
12.6667	374
12.675	398
12.6833	410
12.6917	423
12.7	423
12.7083	416
12.7167	410
12.725	402
12.7333	404
12.7417	419
12.75	436
12.7583	473
12.7667	500
12.775	535
12.7833	556
12.7917	573
12.8	578
12.8083	572
12.8167	563
12.825	545
12.8333	534
12.8417	510
12.85	493
12.8583	454
12.8667	417
12.875	354
12.8833	305
12.8917	225
12.9	174
12.9083	108
12.9167	71
12.925	28
12.9333	7
12.9417	-24
12.95	-43
12.9583	-84
12.9667	-113
12.975	-158
12.9833	-184
12.9917	-217
13	-228
13.0083	-228
13.0167	-222
13.025	-209
13.0333	-202
13.0417	-200
13.05	-209
13.0583	-220
13.0667	-227
13.075	-228
13.0833	-217
13.0917	-187
13.1	-157
13.1083	-112
13.1167	-85
13.125	-50
13.1333	-39
13.1417	-31
13.15	-31
13.1583	-33
13.1667	-29
13.175	-21
13.1833	-10
13.1917	8
13.2	17
13.2083	19
13.2167	13
13.225	-7
13.2333	-25
13.2417	-51
13.25	-66
13.2583	-78
13.2667	-83
13.275	-84
13.2833	-83
13.2917	-87
13.3	-95
13.3083	-121
13.3167	-147
13.325	-191
13.3333	-219
13.3417	-258
13.35	-275
13.3583	-296
13.3667	-304
13.375	-314
13.3833	-321
13.3917	-334
13.4	-350
13.4083	-374
13.4167	-395
13.425	-417
13.4333	-424
13.4417	-423
13.45	-418
13.4583	-405
13.4667	-396
13.475	-395
13.4833	-398
13.4917	-417
13.5	-433
13.5083	-458
13.5167	-469
13.525	-479
13.5333	-478
13.5417	-468
13.55	-458
13.5583	-444
13.5667	-438
13.575	-425
13.5833	-413
13.5917	-378
13.6	-336
13.6083	-231
13.6167	-129
13.625	68
13.6333	232
13.6417	517
13.65	738
13.6583	1105
13.6667	1379
13.675	1842
13.6833	2182
13.6917	2750
13.7	3160
13.7083	3800
13.7167	4239
13.725	4887
13.7333	5302
13.7417	5880
13.75	6234
13.7583	6704
13.7667	6981
13.775	7337
13.7833	7534
13.7917	7773
13.8	7892
13.8083	8002
13.8167	8031
13.825	8007
13.8333	7946
13.8417	7802
13.85	7675
13.8583	7454
13.8667	7290
13.875	7026
13.8833	6843
13.8917	6548
13.9	6342
13.9083	6014
13.9167	5784
13.925	5429
13.9333	5190
13.9417	4829
13.95	4594
13.9583	4261
13.9667	4051
13.975	3750
13.9833	3561
13.9917	3284
14	3104
14.0083	2836
14.0167	2658
14.025	2405
14.0333	2242
14.0417	2021
14.05	1888
14.0583	1707
14.0667	1599
14.075	1440
14.0833	1335
14.0917	1176
14.1	1066
14.1083	903
14.1167	805
14.125	669
14.1333	594
14.1417	503
14.15	452
14.1583	384
14.1667	339
14.175	266
14.1833	212
14.1917	126
14.2	67
14.2083	-7
14.2167	-44
14.225	-88
14.2333	-104
14.2417	-121
14.25	-134
14.2583	-159
14.2667	-183
14.275	-226
14.2833	-255
14.2917	-294
14.3	-312
14.3083	-328
14.3167	-332
14.325	-335
14.3333	-339
14.3417	-355
14.35	-374
14.3583	-412
14.3667	-438
14.375	-475
14.3833	-492
14.3917	-504
14.4	-506
14.4083	-504
14.4167	-501
14.425	-506
14.4333	-514
14.4417	-536
14.45	-557
14.4583	-598
14.4667	-622
14.475	-657
14.4833	-675
14.4917	-694
14.5	-708
14.5083	-730
14.5167	-747
14.525	-780
14.5333	-808
14.5417	-858
14.55	-889
14.5583	-928
14.5667	-945
14.575	-958
14.5833	-959
14.5917	-953
14.6	-948
14.6083	-950
14.6167	-959
14.625	-982
14.6333	-1000
14.6417	-1031
14.65	-1049
14.6583	-1066
14.6667	-1071
14.675	-1076
14.6833	-1077
14.6917	-1088
14.7	-1102
14.7083	-1134
14.7167	-1159
14.725	-1191
14.7333	-1209
14.7417	-1223
14.75	-1221
14.7583	-1209
14.7667	-1198
14.775	-1182
14.7833	-1178
14.7917	-1178
14.8	-1183
14.8083	-1184
14.8167	-1181
14.825	-1164
14.8333	-1142
14.8417	-1103
14.85	-1075
14.8583	-1041
14.8667	-1026
14.875	-1020
14.8833	-1024
14.8917	-1033
14.9	-1038
14.9083	-1035
14.9167	-1027
14.925	-1001
14.9333	-979
14.9417	-945
14.95	-925
14.9583	-903
14.9667	-892
14.975	-882
14.9833	-873
14.9917	-851
15	-829
15.0083	-791
15.0167	-764
15.025	-726
15.0333	-703
15.0417	-678
15.05	-669
15.0583	-664
15.0667	-665
15.075	-661
15.0833	-653
15.0917	-632
15.1	-610
15.1083	-579
15.1167	-559
15.125	-535
15.1333	-531
15.1417	-537
15.15	-547
15.1583	-567
15.1667	-578
15.175	-590
15.1833	-593
15.1917	-589
15.2	-586
15.2083	-585
15.2167	-593
15.225	-617
15.2333	-643
15.2417	-685
15.25	-712
15.2583	-748
15.2667	-762
15.275	-773
15.2833	-778
15.2917	-783
15.3	-793
15.3083	-816
15.3167	-838
15.325	-879
15.3333	-905
15.3417	-938
15.35	-951
15.3583	-954
15.3667	-951
15.375	-941
15.3833	-936
15.3917	-939
15.4	-949
15.4083	-965
15.4167	-978
15.425	-988
15.4333	-988
15.4417	-973
15.45	-957
15.4583	-930
15.4667	-914
15.475	-900
15.4833	-900
15.4917	-902
15.5	-901
15.5083	-880
15.5167	-846
15.525	-754
15.5333	-661
15.5417	-476
15.55	-325
15.5583	-69
15.5667	116
15.575	397
15.5833	583
15.5917	842
15.6	995
15.6083	1183
15.6167	1270
15.625	1342
15.6333	1344
15.6417	1277
15.65	1190
15.6583	1010
15.6667	860
15.675	613
15.6833	446
15.6917	199
15.7	50
15.7083	-150
15.7167	-267
15.725	-424
15.7333	-516
15.7417	-646
15.75	-727
15.7583	-837
15.7667	-901
15.775	-979
15.7833	-1015
15.7917	-1046
15.8	-1053
15.8083	-1048
15.8167	-1040
15.825	-1029
15.8333	-1026
15.8417	-1028
15.85	-1028
15.8583	-1027
15.8667	-1023
15.875	-1001
15.8833	-978
15.8917	-938
15.9	-912
15.9083	-877
15.9167	-861
15.925	-856
15.9333	-862
15.9417	-870
15.95	-872
15.9583	-867
15.9667	-852
15.975	-820
15.9833	-798
15.9917	-771
16	-761
16.0083	-759
16.0167	-765
16.025	-777
16.0333	-780
16.0417	-776
16.05	-761
16.0583	-732
16.0667	-709
16.075	-680
16.0833	-669
16.0917	-666
16.1	-673
16.1083	-689
16.1167	-704
16.125	-720
16.1333	-726
16.1417	-728
16.15	-725
16.1583	-725
16.1667	-730
16.175	-738
16.1833	-746
16.1917	-762
16.2	-766
16.2083	-765
16.2167	-756
16.225	-728
16.2333	-706
16.2417	-668
16.25	-643
16.2583	-613
16.2667	-602
16.275	-591
16.2833	-591
16.2917	-589
16.3	-584
16.3083	-573
16.3167	-559
16.325	-540
16.3333	-528
16.3417	-517
16.35	-517
16.3583	-531
16.3667	-551
16.375	-587
16.3833	-611
16.3917	-641
16.4	-655
16.4083	-669
16.4167	-674
16.425	-685
16.4333	-697
16.4417	-723
16.45	-747
16.4583	-783
16.4667	-805
16.475	-828
16.4833	-832
16.4917	-827
16.5	-819
16.5083	-807
16.5167	-804
16.525	-812
16.5333	-827
16.5417	-862
16.55	-889
16.5583	-922
16.5667	-939
16.575	-951
16.5833	-954
16.5917	-959
16.6	-964
16.6083	-984
16.6167	-1007
16.625	-1049
16.6333	-1077
16.6417	-1109
16.65	-1125
[truncated: 3,402 more rows]

## Sheet: Ileal digesta 27
min	Intensity
0	-556
0.00833333	-585
0.0166667	-299
0.025	-16
0.0333333	-17
0.0416667	-19
0.05	-23
0.0583333	-39
0.0666667	-53
0.075	-70
0.0833333	-81
0.0916667	-82
0.1	-75
0.108333	-56
0.116667	-39
0.125	-16
0.133333	-4
0.141667	3
0.15	5
0.158333	9
0.166667	15
0.175	28
0.183333	45
0.191667	78
0.2	105
0.208333	138
0.216667	156
0.225	166
0.233333	163
0.241667	151
0.25	136
0.258333	118
0.266667	113
0.275	110
0.283333	114
0.291667	120
0.3	123
0.308333	127
0.316667	120
0.325	103
0.333333	88
0.341667	66
0.35	55
0.358333	40
0.366667	39
0.375	40
0.383333	42
0.391667	44
0.4	42
0.408333	39
0.416667	31
0.425	37
0.433333	50
0.441667	103
0.45	167
0.458333	317
0.466667	449
0.475	695
0.483333	886
0.491667	1202
0.5	1432
0.508333	1801
0.516667	2064
0.525	2483
0.533333	2771
0.541667	3199
0.55	3467
0.558333	3805
0.566667	3968
0.575	4104
0.583333	4112
0.591667	4013
0.6	3883
0.608333	3624
0.616667	3436
0.625	3160
0.633333	2994
0.641667	2797
0.65	2702
0.658333	2607
0.666667	2574
0.675	2565
0.683333	2577
0.691667	2620
0.7	2660
0.708333	2729
0.716667	2777
0.725	2841
0.733333	2874
0.741667	2897
0.75	2898
0.758333	2875
0.766667	2846
0.775	2797
0.783333	2758
0.791667	2706
0.8	2672
0.808333	2620
0.816667	2585
0.825	2527
0.833333	2485
0.841667	2417
0.85	2365
0.858333	2289
0.866667	2240
0.875	2177
0.883333	2141
0.891667	2097
0.9	2074
0.908333	2045
0.916667	2024
0.925	1991
0.933333	1968
0.941667	1928
0.95	1903
0.958333	1870
0.966667	1854
0.975	1839
0.983333	1831
0.991667	1817
1	1805
1.00833	1773
1.01667	1744
1.025	1691
1.03333	1650
1.04167	1592
1.05	1558
1.05833	1519
1.06667	1505
1.075	1491
1.08333	1482
1.09167	1474
1.1	1462
1.10833	1436
1.11667	1415
1.125	1388
1.13333	1376
1.14167	1369
1.15	1373
1.15833	1389
1.16667	1400
1.175	1406
1.18333	1405
1.19167	1387
1.2	1369
1.20833	1339
1.21667	1319
1.225	1299
1.23333	1293
1.24167	1292
1.25	1294
1.25833	1298
1.26667	1294
1.275	1279
1.28333	1265
1.29167	1240
1.3	1226
1.30833	1210
1.31667	1207
1.325	1206
1.33333	1208
1.34167	1214
1.35	1213
1.35833	1204
1.36667	1190
1.375	1167
1.38333	1149
1.39167	1132
1.4	1125
1.40833	1127
1.41667	1131
1.425	1145
1.43333	1155
1.44167	1160
1.45	1158
1.45833	1150
1.46667	1142
1.475	1134
1.48333	1128
1.49167	1131
1.5	1136
1.50833	1148
1.51667	1157
1.525	1173
1.53333	1175
1.54167	1178
1.55	1174
1.55833	1173
1.56667	1171
1.575	1172
1.58333	1176
1.59167	1187
1.6	1197
1.60833	1212
1.61667	1218
1.625	1214
1.63333	1206
1.64167	1192
1.65	1180
1.65833	1170
1.66667	1170
1.675	1184
1.68333	1197
1.69167	1216
1.7	1224
1.70833	1226
1.71667	1219
1.725	1204
1.73333	1188
1.74167	1167
1.75	1158
1.75833	1155
1.76667	1156
1.775	1159
1.78333	1158
1.79167	1145
1.8	1127
1.80833	1091
1.81667	1063
1.825	1027
1.83333	1006
1.84167	988
1.85	985
1.85833	984
1.86667	986
1.875	984
1.88333	979
1.89167	966
1.9	955
1.90833	944
1.91667	941
1.925	941
1.93333	948
1.94167	964
1.95	975
1.95833	990
1.96667	995
1.975	997
1.98333	997
1.99167	1003
2	1009
2.00833	1034
2.01667	1060
2.025	1108
2.03333	1140
2.04167	1191
2.05	1218
2.05833	1247
2.06667	1260
2.075	1270
2.08333	1274
2.09167	1278
2.1	1282
2.10833	1290
2.11667	1298
2.125	1313
2.13333	1320
2.14167	1332
2.15	1334
2.15833	1332
2.16667	1330
2.175	1327
2.18333	1333
2.19167	1348
2.2	1367
2.20833	1402
2.21667	1423
2.225	1448
2.23333	1459
2.24167	1469
2.25	1474
2.25833	1485
2.26667	1496
2.275	1527
2.28333	1556
2.29167	1620
2.3	1670
2.30833	1761
2.31667	1828
2.325	1952
2.33333	2053
2.34167	2246
2.35	2415
2.35833	2743
2.36667	3017
2.375	3531
2.38333	3942
2.39167	4667
2.4	5221
2.40833	6166
2.41667	6867
2.425	8056
2.43333	8961
2.44167	10632
2.45	12124
2.45833	15652
2.46667	19634
2.475	30461
2.48333	43060
2.49167	75114
2.5	108717
2.50833	183242
2.51667	251187
2.525	380597
2.53333	482266
2.54167	647818
2.55	758634
2.55833	910299
2.56667	993402
2.575	1080878
2.58333	1111298
2.59167	1115092
2.6	1092263
2.60833	1027408
2.61667	969063
2.625	868123
2.63333	796908
2.64167	691104
2.65	624265
2.65833	532384
2.66667	477457
2.675	404110
2.68333	360508
2.69167	301176
2.7	264607
2.70833	212552
2.71667	179145
2.725	130525
2.73333	99191
2.74167	54410
2.75	26493
2.75833	-11675
2.76667	-34258
2.775	-63323
2.78333	-79221
2.79167	-97166
2.8	-104505
2.80833	-106437
2.81667	-99759
2.825	-73164
2.83333	-41059
2.84167	34877
2.85	107314
2.85833	252450
2.86667	373609
2.875	587213
2.88333	744898
2.89167	989255
2.9	1127226
2.90833	1145552
2.91667	1145547
2.925	1145545
2.93333	1145545
2.94167	1145539
2.95	1145549
2.95833	1145547
2.96667	1145546
2.975	1145550
2.98333	1145545
2.99167	1145545
3	1145545
3.00833	1145545
3.01667	1145542
3.025	1145538
3.03333	1145539
3.04167	1145538
3.05	1145538
3.05833	1145537
3.06667	1145535
3.075	1145534
3.08333	1145532
3.09167	1145534
3.1	1145535
3.10833	1145535
3.11667	1145539
3.125	1145534
3.13333	1145533
3.14167	1145534
3.15	1145537
3.15833	1145534
3.16667	1145533
3.175	1145539
3.18333	1145540
3.19167	1145539
3.2	1145543
3.20833	1145542
3.21667	1116206
3.225	912747
3.23333	778975
3.24167	598452
3.25	495618
3.25833	369806
3.26667	304067
3.275	229036
3.28333	192170
3.29167	152201
3.3	133492
3.30833	114066
3.31667	105332
3.325	96548
3.33333	92660
3.34167	88668
3.35	86771
3.35833	84549
3.36667	83290
3.375	81561
3.38333	80460
3.39167	78850
3.4	77797
3.40833	76249
3.41667	75236
3.425	73722
3.43333	72709
3.44167	71164
3.45	70104
3.45833	68464
3.46667	67343
3.475	65621
3.48333	64464
3.49167	62730
3.5	61583
3.50833	59900
3.51667	58808
3.525	57210
3.53333	56175
3.54167	54673
3.55	53707
3.55833	52317
3.56667	51434
3.575	50173
3.58333	49380
3.59167	48249
3.6	47534
3.60833	46511
3.61667	45856
3.625	44924
3.63333	44339
3.64167	43545
3.65	43093
3.65833	42592
3.66667	42433
3.675	42593
3.68333	43076
3.69167	44618
3.7	46384
3.70833	50521
3.71667	54515
3.725	62714
3.73333	69791
3.74167	82797
3.75	92860
3.75833	109290
3.76667	120498
3.775	136334
3.78333	145439
3.79167	155662
3.8	159664
3.80833	161019
3.81667	158866
3.825	151599
3.83333	144565
3.84167	131798
3.85	122436
3.85833	108095
3.86667	98808
3.875	85857
3.88333	78093
3.89167	67929
3.9	62158
3.90833	54942
3.91667	51008
3.925	46268
3.93333	43768
3.94167	40833
3.95	39316
3.95833	37548
3.96667	36628
3.975	35522
3.98333	34916
3.99167	34139
4	33686
4.00833	33068
4.01667	32689
4.025	32158
4.03333	31823
4.04167	31347
4.05	31042
4.05833	30595
4.06667	30304
4.075	29872
4.08333	29582
4.09167	29150
4.1	28854
4.10833	28393
4.11667	28070
4.125	27542
4.13333	27159
4.14167	26534
4.15	26085
4.15833	25382
4.16667	24906
4.175	24205
4.18333	23771
4.19167	23200
4.2	22890
4.20833	22544
4.21667	22407
4.225	22338
4.23333	22385
4.24167	22574
4.25	22769
4.25833	23138
4.26667	23411
4.275	23827
4.28333	24089
4.29167	24431
4.3	24619
4.30833	24826
4.31667	24925
4.325	25025
4.33333	25070
4.34167	25118
4.35	25146
4.35833	25180
4.36667	25193
4.375	25186
4.38333	25156
4.39167	25052
4.4	24940
4.40833	24691
4.41667	24472
4.425	24074
4.43333	23767
4.44167	23261
4.45	22901
4.45833	22346
4.46667	21970
4.475	21404
4.48333	21025
4.49167	20462
4.5	20091
4.50833	19552
4.51667	19207
4.525	18725
4.53333	18431
4.54167	18041
4.55	17820
4.55833	17532
4.56667	17370
4.575	17164
4.58333	17046
4.59167	16899
4.6	16821
4.60833	16737
4.61667	16712
4.625	16722
4.63333	16765
4.64167	16880
4.65	16988
4.65833	17187
4.66667	17338
4.675	17578
4.68333	17734
4.69167	17958
4.7	18090
4.70833	18254
4.71667	18332
4.725	18398
4.73333	18403
4.74167	18348
4.75	18269
4.75833	18090
4.76667	17939
4.775	17672
4.78333	17476
4.79167	17170
4.8	16962
4.80833	16652
4.81667	16448
4.825	16148
4.83333	15953
4.84167	15666
4.85	15482
4.85833	15217
4.86667	15054
4.875	14836
4.88333	14711
4.89167	14554
4.9	14472
4.90833	14383
4.91667	14339
4.925	14293
4.93333	14271
4.94167	14249
4.95	14241
4.95833	14246
4.96667	14258
4.975	14285
4.98333	14311
4.99167	14349
5	14376
5.00833	14401
5.01667	14404
5.025	14387
5.03333	14362
5.04167	14308
5.05	14268
5.05833	14203
5.06667	14163
5.075	14103
5.08333	14064
5.09167	14008
5.1	13967
5.10833	13894
5.11667	13837
5.125	13746
5.13333	13681
5.14167	13591
5.15	13535
5.15833	13454
5.16667	13402
5.175	13327
5.18333	13268
5.19167	13173
5.2	13101
5.20833	12986
5.21667	12908
5.225	12795
5.23333	12724
5.24167	12632
5.25	12575
5.25833	12495
5.26667	12439
5.275	12348
5.28333	12283
5.29167	12179
5.3	12108
5.30833	12006
5.31667	11942
5.325	11856
5.33333	11807
5.34167	11734
5.35	11685
5.35833	11606
5.36667	11550
5.375	11456
5.38333	11393
5.39167	11299
5.4	11239
5.40833	11163
5.41667	11120
5.425	11060
5.43333	11026
5.44167	10976
5.45	10939
5.45833	10883
5.46667	10844
5.475	10789
5.48333	10759
5.49167	10730
5.5	10726
5.50833	10745
5.51667	10779
5.525	10875
5.53333	10976
5.54167	11204
5.55	11421
5.55833	11860
5.56667	12241
5.575	12955
5.58333	13526
5.59167	14500
5.6	15203
5.60833	16289
5.61667	16992
5.625	17949
5.63333	18485
5.64167	19092
5.65	19344
5.65833	19490
5.66667	19437
5.675	19152
5.68333	18844
5.69167	18241
5.7	17766
5.70833	16985
5.71667	16436
5.725	15604
5.73333	15060
5.74167	14286
5.75	13809
5.75833	13168
5.76667	12790
5.775	12297
5.78333	12013
5.79167	11643
5.8	11425
5.80833	11139
5.81667	10971
5.825	10757
5.83333	10640
5.84167	10508
5.85	10445
5.85833	10381
5.86667	10357
5.875	10328
5.88333	10311
5.89167	10278
5.9	10247
5.90833	10192
5.91667	10147
5.925	10080
5.93333	10035
5.94167	9967
5.95	9920
5.95833	9840
5.96667	9782
5.975	9680
5.98333	9604
5.99167	9486
6	9410
6.00833	9301
6.01667	9236
6.025	9158
6.03333	9118
6.04167	9074
6.05	9060
6.05833	9056
6.06667	9070
6.075	9135
6.08333	9210
6.09167	9393
6.1	9571
6.10833	9932
6.11667	10236
6.125	10778
6.13333	11185
6.14167	11832
6.15	12263
6.15833	12874
6.16667	13235
6.175	13671
6.18333	13884
6.19167	14076
6.2	14114
6.20833	14046
6.21667	13922
6.225	13632
6.23333	13382
6.24167	12936
6.25	12609
6.25833	12099
6.26667	11759
6.275	11268
6.28333	10965
6.29167	10551
6.3	10302
6.30833	9965
6.31667	9765
6.325	9483
6.33333	9309
6.34167	9064
6.35	8916
6.35833	8714
6.36667	8599
6.375	8453
6.38333	8373
6.39167	8270
6.4	8208
6.40833	8120
6.41667	8061
6.425	7975
6.43333	7917
6.44167	7845
6.45	7807
6.45833	7767
6.46667	7753
6.475	7742
6.48333	7742
6.49167	7740
6.5	7737
6.50833	7731
6.51667	7724
6.525	7715
6.53333	7714
6.54167	7725
6.55	7740
6.55833	7775
6.56667	7798
6.575	7834
6.58333	7854
6.59167	7876
6.6	7886
6.60833	7892
6.61667	7894
6.625	7900
6.63333	7906
6.64167	7928
6.65	7953
6.65833	8023
6.66667	8105
6.675	8332
6.68333	8594
6.69167	9276
6.7	10014
6.70833	11758
6.71667	13491
6.725	17234
6.73333	20664
6.74167	27473
6.75	33238
6.75833	43803
6.76667	52078
6.775	66090
6.78333	76244
6.79167	92095
6.8	102658
6.80833	117735
6.81667	126833
6.825	138417
6.83333	144477
6.84167	150781
6.85	153072
6.85833	153741
6.86667	152498
6.875	148474
6.88333	144614
6.89167	137522
6.9	132190
6.90833	123678
6.91667	117862
6.925	109184
6.93333	103550
6.94167	95470
6.95	90389
6.95833	83279
6.96667	78895
6.975	72849
6.98333	69162
6.99167	64113
7	61041
7.00833	56829
7.01667	54256
7.025	50717
7.03333	48551
7.04167	45568
7.05	43750
7.05833	41256
7.06667	39743
7.075	37674
7.08333	36415
7.09167	34683
7.1	33621
7.10833	32141
7.11667	31225
7.125	29947
7.13333	29155
7.14167	28060
7.15	27388
7.15833	26460
7.16667	25895
7.175	25108
7.18333	24621
7.19167	23936
7.2	23504
7.20833	22890
7.21667	22503
7.225	21950
7.23333	21605
7.24167	21121
7.25	20822
7.25833	20401
7.26667	20137
7.275	19760
7.28333	19521
7.29167	19188
7.3	18992
7.30833	18751
7.31667	18638
7.325	18568
7.33333	18600
7.34167	18774
7.35	18977
7.35833	19403
7.36667	19757
7.375	20360
7.38333	20793
7.39167	21442
7.4	21855
7.40833	22413
7.41667	22726
7.425	23081
7.43333	23233
7.44167	23323
7.45	23284
7.45833	23080
7.46667	22848
7.475	22365
7.48333	21963
7.49167	21258
7.5	20736
7.50833	19896
7.51667	19313
7.525	18422
7.53333	17827
7.54167	16956
7.55	16394
7.55833	15598
7.56667	15105
7.575	14438
7.58333	14043
7.59167	13527
7.6	13234
7.60833	12855
7.61667	12632
7.625	12337
7.63333	12156
7.64167	11905
7.65	11751
7.65833	11537
7.66667	11409
7.675	11240
7.68333	11144
7.69167	11012
7.7	10932
7.70833	10817
7.71667	10736
7.725	10612
7.73333	10523
7.74167	10392
7.75	10313
7.75833	10201
7.76667	10137
7.775	10056
7.78333	10011
7.79167	9951
7.8	9914
7.80833	9859
7.81667	9828
7.825	9791
7.83333	9776
7.84167	9788
7.85	9820
7.85833	9921
7.86667	10029
7.875	10254
7.88333	10448
7.89167	10802
7.9	11073
7.90833	11527
7.91667	11852
7.925	12348
7.93333	12674
7.94167	13131
7.95	13398
7.95833	13719
7.96667	13866
7.975	13973
7.98333	13966
7.99167	13840
8	13692
8.00833	13392
8.01667	13156
8.025	12779
8.03333	12523
8.04167	12140
8.05	11889
8.05833	11523
8.06667	11277
8.075	10910
8.08333	10665
8.09167	10305
8.1	10073
8.10833	9745
8.11667	9543
8.125	9262
8.13333	9090
8.14167	8848
8.15	8695
8.15833	8472
8.16667	8329
8.175	8126
8.18333	8003
8.19167	7836
8.2	7742
8.20833	7622
8.21667	7556
8.225	7468
8.23333	7414
8.24167	7334
8.25	7278
8.25833	7199
8.26667	7150
8.275	7088
8.28333	7058
8.29167	7025
8.3	7011
8.30833	6996
8.31667	6985
8.325	6966
8.33333	6946
8.34167	6911
8.35	6885
8.35833	6846
8.36667	6824
8.375	6800
8.38333	6788
8.39167	6772
8.4	6762
8.40833	6744
8.41667	6729
8.425	6698
8.43333	6679
8.44167	6645
8.45	6633
8.45833	6638
8.46667	6659
8.475	6735
8.48333	6814
8.49167	6976
8.5	7113
8.50833	7356
8.51667	7547
8.525	7871
8.53333	8111
8.54167	8503
8.55	8780
8.55833	9206
8.56667	9484
8.575	9873
8.58333	10098
8.59167	10368
8.6	10492
8.60833	10592
8.61667	10605
8.625	10545
8.63333	10463
8.64167	10284
8.65	10130
8.65833	9858
8.66667	9652
8.675	9311
8.68333	9064
8.69167	8680
8.7	8420
8.70833	8043
8.71667	7805
8.725	7481
8.73333	7287
8.74167	7029
8.75	6873
8.75833	6654
8.76667	6520
8.775	6322
8.78333	6200
8.79167	6030
8.8	5929
8.80833	5802
8.81667	5733
8.825	5651
8.83333	5612
8.84167	5572
8.85	5562
8.85833	5570
8.86667	5590
8.875	5648
8.88333	5699
8.89167	5798
8.9	5875
8.90833	5990
8.91667	6064
8.925	6152
8.93333	6195
8.94167	6232
8.95	6238
8.95833	6226
8.96667	6208
8.975	6172
8.98333	6142
8.99167	6099
9	6069
9.00833	6020
9.01667	5982
9.025	5918
9.03333	5863
9.04167	5778
9.05	5718
9.05833	5630
9.06667	5577
9.075	5511
9.08333	5474
9.09167	5428
9.1	5399
9.10833	5354
9.11667	5321
9.125	5265
9.13333	5223
9.14167	5165
9.15	5133
9.15833	5099
9.16667	5090
9.175	5096
9.18333	5109
9.19167	5134
9.2	5148
9.20833	5165
9.21667	5170
9.225	5173
9.23333	5180
9.24167	5193
9.25	5209
9.25833	5244
9.26667	5272
9.275	5312
9.28333	5339
9.29167	5366
9.3	5379
9.30833	5390
9.31667	5403
9.325	5422
9.33333	5439
9.34167	5471
9.35	5494
9.35833	5527
9.36667	5542
9.375	5554
9.38333	5558
9.39167	5553
9.4	5554
9.40833	5564
9.41667	5580
9.425	5619
9.43333	5652
9.44167	5707
9.45	5742
9.45833	5785
9.46667	5804
9.475	5820
9.48333	5825
9.49167	5831
9.5	5835
9.50833	5848
9.51667	5859
9.525	5872
9.53333	5882
9.54167	5884
9.55	5874
9.55833	5852
9.56667	5828
9.575	5788
9.58333	5759
9.59167	5725
9.6	5707
9.60833	5689
9.61667	5679
9.625	5665
9.63333	5655
9.64167	5635
9.65	5620
9.65833	5595
9.66667	5581
9.675	5576
9.68333	5585
9.69167	5630
9.7	5681
9.70833	5785
9.71667	5871
9.725	6031
9.73333	6152
9.74167	6362
9.75	6526
9.75833	6805
9.76667	7015
9.775	7361
9.78333	7604
9.79167	7980
9.8	8224
9.80833	8566
9.81667	8768
9.825	9028
9.83333	9169
9.84167	9337
9.85	9424
9.85833	9511
9.86667	9540
9.875	9545
9.88333	9518
9.89167	9428
9.9	9338
9.90833	9158
9.91667	9015
9.925	8783
9.93333	8618
9.94167	8370
9.95	8205
9.95833	7964
9.96667	7804
9.975	7568
9.98333	7404
9.99167	7165
10	7008
10.0083	6780
10.0167	6640
10.025	6451
10.0333	6338
10.0417	6186
10.05	6095
10.0583	5962
10.0667	5873
10.075	5736
10.0833	5641
10.0917	5498
10.1	5406
10.1083	5275
10.1167	5194
10.125	5090
10.1333	5031
10.1417	4940
10.15	4881
10.1583	4788
10.1667	4720
10.175	4616
10.1833	4547
10.1917	4450
10.2	4393
10.2083	4324
10.2167	4283
10.225	4236
10.2333	4211
10.2417	4166
10.25	4130
10.2583	4070
10.2667	4029
10.275	3962
10.2833	3919
10.2917	3864
10.3	3833
10.3083	3790
10.3167	3767
10.325	3724
10.3333	3690
10.3417	3638
10.35	3601
10.3583	3553
10.3667	3533
10.375	3529
10.3833	3551
10.3917	3632
10.4	3715
10.4083	3887
10.4167	4037
10.425	4317
10.4333	4547
10.4417	4971
10.45	5317
10.4583	5934
10.4667	6421
10.475	7267
10.4833	7910
10.4917	8983
10.5	9771
10.5083	11050
10.5167	11964
10.525	13410
10.5333	14421
10.5417	15975
10.55	17026
10.5583	18580
10.5667	19588
10.575	21009
10.5833	21876
10.5917	23027
10.6	23687
10.6083	24505
10.6167	24938
10.625	25423
10.6333	25642
10.6417	25825
10.65	25857
10.6583	25781
10.6667	25649
10.675	25348
10.6833	25080
10.6917	24599
10.7	24235
10.7083	23640
10.7167	23222
10.725	22574
10.7333	22135
10.7417	21472
10.75	21029
10.7583	20360
10.7667	19914
10.775	19253
10.7833	18815
10.7917	18168
10.8	17753
10.8083	17149
10.8167	16763
10.825	16208
10.8333	15853
10.8417	15333
10.85	14986
10.8583	14471
10.8667	14123
10.875	13601
10.8833	13256
10.8917	12755
10.9	12432
10.9083	11976
10.9167	11685
10.925	11271
10.9333	11003
10.9417	10613
10.95	10360
10.9583	9987
10.9667	9750
10.975	9420
10.9833	9216
10.9917	8945
11	8787
11.0083	8571
11.0167	8441
11.025	8254
11.0333	8132
11.0417	7951
11.05	7833
11.0583	7667
11.0667	7570
11.075	7436
11.0833	7359
11.0917	7257
11.1	7187
11.1083	7084
11.1167	7010
11.125	6887
11.1333	6801
11.1417	6673
11.15	6585
11.1583	6468
11.1667	6396
11.175	6293
11.1833	6225
11.1917	6119
11.2	6043
11.2083	5919
11.2167	5832
11.225	5704
11.2333	5624
11.2417	5516
11.25	5457
11.2583	5387
11.2667	5350
11.275	5305
11.2833	5278
11.2917	5240
11.3	5212
11.3083	5170
11.3167	5145
11.325	5110
11.3333	5096
11.3417	5081
11.35	5079
11.3583	5078
11.3667	5077
11.375	5068
11.3833	5059
11.3917	5037
11.4	5015
11.4083	4987
11.4167	4972
11.425	4960
11.4333	4960
11.4417	4971
11.45	4980
11.4583	4997
11.4667	5003
11.475	5003
11.4833	5002
11.4917	4992
11.5	4988
11.5083	4991
11.5167	4999
11.525	5018
11.5333	5032
11.5417	5048
11.55	5052
11.5583	5039
11.5667	5020
11.575	4981
11.5833	4952
11.5917	4910
11.6	4886
11.6083	4853
11.6167	4830
11.625	4803
11.6333	4787
11.6417	4767
11.65	4768
11.6583	4814
11.6667	4885
11.675	5064
11.6833	5236
11.6917	5561
11.7	5803
11.7083	6175
11.7167	6398
11.725	6668
11.7333	6784
11.7417	6853
11.75	6829
11.7583	6698
11.7667	6563
11.775	6301
11.7833	6104
11.7917	5792
11.8	5581
11.8083	5263
11.8167	5055
11.825	4765
11.8333	4589
11.8417	4352
11.85	4214
11.8583	4042
11.8667	3950
11.875	3834
11.8833	3769
11.8917	3679
11.9	3620
11.9083	3532
11.9167	3471
11.925	3383
11.9333	3324
11.9417	3242
11.95	3194
11.9583	3123
11.9667	3079
11.975	3006
11.9833	2954
11.9917	2859
12	2788
12.0083	2677
12.0167	2603
12.025	2500
12.0333	2442
12.0417	2374
12.05	2337
12.0583	2292
12.0667	2268
12.075	2223
12.0833	2188
12.0917	2130
12.1	2090
12.1083	2034
12.1167	2005
12.125	1972
12.1333	1957
12.1417	1940
12.15	1927
12.1583	1897
12.1667	1870
12.175	1827
12.1833	1794
12.1917	1749
12.2	1730
12.2083	1710
12.2167	1706
12.225	1711
12.2333	1716
12.2417	1714
12.25	1705
12.2583	1678
12.2667	1656
12.275	1625
12.2833	1606
12.2917	1592
12.3	1592
12.3083	1600
12.3167	1606
12.325	1609
12.3333	1602
12.3417	1580
12.35	1559
12.3583	1522
12.3667	1500
12.375	1475
12.3833	1460
12.3917	1457
12.4	1457
12.4083	1456
12.4167	1454
12.425	1445
12.4333	1440
12.4417	1427
12.45	1422
12.4583	1423
12.4667	1432
12.475	1453
12.4833	1474
12.4917	1511
12.5	1533
12.5083	1558
12.5167	1569
12.525	1578
12.5333	1580
12.5417	1584
12.55	1591
12.5583	1608
12.5667	1627
12.575	1660
12.5833	1680
12.5917	1707
12.6	1716
12.6083	1717
12.6167	1716
12.625	1706
12.6333	1699
12.6417	1702
12.65	1713
12.6583	1737
12.6667	1752
12.675	1773
12.6833	1780
12.6917	1776
12.7	1766
12.7083	1743
12.7167	1727
12.725	1709
12.7333	1700
12.7417	1695
12.75	1695
12.7583	1687
12.7667	1673
12.775	1640
12.7833	1612
12.7917	1564
12.8	1533
12.8083	1492
12.8167	1475
12.825	1460
12.8333	1456
12.8417	1447
12.85	1437
12.8583	1409
12.8667	1384
12.875	1341
12.8833	1313
12.8917	1276
12.9	1260
12.9083	1244
12.9167	1241
12.925	1236
12.9333	1228
12.9417	1211
12.95	1195
12.9583	1165
12.9667	1146
12.975	1127
12.9833	1119
12.9917	1120
13	1125
13.0083	1137
13.0167	1143
13.025	1147
13.0333	1143
13.0417	1130
13.05	1118
13.0583	1097
13.0667	1085
13.075	1077
13.0833	1078
13.0917	1088
13.1	1093
13.1083	1102
13.1167	1108
13.125	1105
13.1333	1100
13.1417	1094
13.15	1087
13.1583	1088
13.1667	1094
13.175	1114
13.1833	1132
13.1917	1152
13.2	1161
13.2083	1158
13.2167	1147
13.225	1121
13.2333	1099
13.2417	1069
13.25	1055
13.2583	1040
13.2667	1035
13.275	1027
13.2833	1021
13.2917	1000
13.3	982
13.3083	948
13.3167	925
13.325	894
13.3333	880
13.3417	877
13.35	886
13.3583	906
13.3667	920
13.375	931
13.3833	928
13.3917	916
13.4	902
13.4083	879
13.4167	867
13.425	861
13.4333	860
13.4417	864
13.45	865
13.4583	855
13.4667	839
13.475	802
13.4833	773
13.4917	729
13.5	705
13.5083	680
13.5167	671
13.525	670
13.5333	672
13.5417	677
13.55	678
13.5583	682
13.5667	686
13.575	705
13.5833	737
13.5917	817
13.6	901
13.6083	1078
13.6167	1236
13.625	1531
13.6333	1774
13.6417	2201
13.65	2532
13.6583	3093
13.6667	3515
13.675	4212
13.6833	4714
13.6917	5515
13.7	6069
13.7083	6909
13.7167	7464
13.725	8260
13.7333	8760
13.7417	9443
13.75	9851
13.7583	10387
13.7667	10695
13.775	11080
13.7833	11287
13.7917	11516
13.8	11615
13.8083	11678
13.8167	11662
13.825	11560
13.8333	11443
13.8417	11205
13.85	11020
13.8583	10705
13.8667	10484
13.875	10128
13.8833	9880
13.8917	9490
13.9	9214
13.9083	8786
13.9167	8491
13.925	8044
13.9333	7751
13.9417	7328
13.95	7060
13.9583	6677
13.9667	6430
13.975	6064
13.9833	5822
13.9917	5454
14	5208
14.0083	4848
14.0167	4619
14.025	4297
14.0333	4099
14.0417	3831
14.05	3669
14.0583	3441
14.0667	3298
14.075	3086
14.0833	2949
14.0917	2753
14.1	2629
14.1083	2460
14.1167	2362
14.125	2235
14.1333	2164
14.1417	2065
14.15	2004
14.1583	1910
14.1667	1847
14.175	1751
14.1833	1688
14.1917	1601
14.2	1552
14.2083	1494
14.2167	1466
14.225	1429
14.2333	1407
14.2417	1370
14.25	1342
14.2583	1287
14.2667	1246
14.275	1184
14.2833	1145
14.2917	1095
14.3	1073
14.3083	1049
14.3167	1038
14.325	1022
14.3333	1009
14.3417	976
14.35	950
14.3583	911
14.3667	884
14.375	852
14.3833	840
14.3917	835
14.4	836
14.4083	842
14.4167	836
14.425	818
14.4333	793
14.4417	742
14.45	700
14.4583	641
14.4667	606
14.475	566
14.4833	544
14.4917	515
14.5	492
14.5083	453
14.5167	421
14.525	368
14.5333	333
14.5417	290
14.55	276
14.5583	269
14.5667	276
14.575	289
14.5833	296
14.5917	297
14.6	289
14.6083	268
14.6167	251
14.625	228
14.6333	218
14.6417	219
14.65	226
14.6583	244
14.6667	259
14.675	271
14.6833	273
14.6917	265
14.7	257
14.7083	239
14.7167	232
14.725	225
14.7333	227
14.7417	240
14.75	247
14.7583	256
14.7667	258
14.775	249
14.7833	242
14.7917	220
14.8	208
14.8083	196
14.8167	193
14.825	200
14.8333	203
14.8417	214
14.85	217
14.8583	213
14.8667	203
14.875	183
14.8833	166
14.8917	148
14.9	142
14.9083	145
14.9167	157
14.925	176
14.9333	187
14.9417	194
14.95	189
14.9583	168
14.9667	147
14.975	114
14.9833	97
14.9917	84
15	86
15.0083	95
15.0167	103
15.025	114
15.0333	114
15.0417	96
15.05	81
15.0583	59
15.0667	45
15.075	40
15.0833	43
15.0917	58
15.1	69
15.1083	81
15.1167	82
15.125	73
15.1333	59
15.1417	39
15.15	29
15.1583	27
15.1667	35
15.175	59
15.1833	78
15.1917	96
15.2	103
15.2083	98
15.2167	86
15.225	68
15.2333	57
15.2417	50
15.25	55
15.2583	70
15.2667	86
15.275	112
15.2833	129
15.2917	145
15.3	154
15.3083	157
15.3167	160
15.325	168
15.3333	176
15.3417	196
15.35	211
15.3583	237
15.3667	253
15.375	271
15.3833	273
15.3917	272
15.4	268
15.4083	262
15.4167	261
15.425	270
15.4333	281
15.4417	305
15.45	321
15.4583	337
15.4667	342
15.475	340
15.4833	329
15.4917	312
15.5	300
15.5083	294
15.5167	299
15.525	319
15.5333	346
15.5417	391
15.55	428
15.5583	494
15.5667	543
15.575	639
15.5833	716
15.5917	864
15.6	981
15.6083	1173
15.6167	1303
15.625	1491
15.6333	1595
15.6417	1709
15.65	1751
15.6583	1767
15.6667	1751
15.675	1700
15.6833	1653
15.6917	1569
15.7	1507
15.7083	1407
15.7167	1335
15.725	1213
15.7333	1129
15.7417	1000
15.75	918
15.7583	813
15.7667	755
15.775	691
15.7833	661
15.7917	629
15.8	609
15.8083	576
15.8167	553
15.825	510
15.8333	482
15.8417	444
15.85	425
15.8583	409
15.8667	407
15.875	411
15.8833	416
15.8917	418
15.9	414
15.9083	394
15.9167	379
15.925	350
15.9333	332
15.9417	309
15.95	301
15.9583	293
15.9667	289
15.975	280
15.9833	270
15.9917	247
16	227
16.0083	199
16.0167	184
16.025	168
16.0333	168
16.0417	187
16.05	207
16.0583	241
16.0667	263
16.075	289
16.0833	301
16.0917	309
16.1	312
16.1083	320
16.1167	332
16.125	363
16.1333	391
16.1417	441
16.15	473
16.1583	514
16.1667	534
16.175	550
16.1833	556
16.1917	560
16.2	566
16.2083	590
16.2167	609
16.225	644
16.2333	663
16.2417	682
16.25	684
16.2583	672
16.2667	655
16.275	630
16.2833	615
16.2917	604
16.3	601
16.3083	608
16.3167	612
16.325	612
16.3333	604
16.3417	579
16.35	558
16.3583	522
16.3667	504
16.375	489
16.3833	489
16.3917	498
16.4	507
16.4083	516
16.4167	515
16.425	500
16.4333	485
16.4417	454
16.45	432
16.4583	407
16.4667	399
16.475	392
16.4833	391
16.4917	388
16.5	385
16.5083	369
16.5167	351
16.525	322
16.5333	298
16.5417	260
16.55	238
16.5583	213
16.5667	200
16.575	186
16.5833	176
16.5917	163
16.6	147
16.6083	121
16.6167	104
16.625	80
16.6333	71
16.6417	71
16.65	78
[truncated: 3,402 more rows]

[truncated: 27 more sheets: Ileal digesta 34, Ileal digesta 48, Liver 1A, Liver 1B, Liver 9A, Liver 9B, Liver 24A, Liver 24B, Liver 27A, Liver 27B, Liver 34A, Liver 34B, Liver 48A, Liver 48B, Kidney 1A, Kidney 1B, Diet Phy6000, Kidney 9A, Kidney 9B, Kidney 24A …]
