# Supplementary material for: Phytase dose-dependent response of kidney inositol phosphate levels in poultry
Source: PLoS One. 2022 Oct 19;17(10):e0275742. doi: 10.1371/journal.pone.0275742 (PMC9581429; doi:10.1371/journal.pone.0275742)
Supplement: S1 Data — (ZIP) [file pone.0275742.s001.zip › Data/Sprigg et al 2022 PLoS ONE data calculated.xlsx]

## Sheet: Gizzard digesta InsPs
Diet: Control
	IP2	IP3	IP4	IP5	IP6	Total
Gizzard digesta 04	251.474	376.21	1312.43	3777.89	7578.46	13296.5
Gizzard digesta 16	251.58	647.923	2844.19	5860.76	4074.16	13678.6
Gizzard digesta 19	342.647	1222.37	4562.81	6101.39	5026.21	17255.4
Gizzard digesta 25	97.7372	296.694	1482.33	3425.92	10309.8	15612.5
Gizzard digesta 38	136.151	582.2	2605.48	4658.96	8865.09	16847.9
Gizzard digesta 41	80.7325	418.507	2035.39	4504.25	5383.42	12422.3
Diet: 500QB
	IP2	IP3	IP4	IP5	IP6	Total
Gizzard digesta 07	1268.49	341.151	1040.34	384.641	104.717	3139.35
Gizzard digesta 13	372.683	814.102	3279.18	2792.98	4626.06	11885
Gizzard digesta 23	418.507	288.46	1006.83	1353.79	4382.88	7450.47
Gizzard digesta 26	465.54	4292.71	9382.86	538.446	267.391	14946.9
Gizzard digesta 35	698.483	3773.1	913.773	0	0	5385.35
Gizzard digesta 46	839.318	1153.75	4701.69	1659.3	489.079	8843.14
Diet: 6000QB
	IP2	IP3	IP4	IP5	IP6	Total
Gizzard digesta 01	145.775	1219.92	70.3756	281.042	170.848	1887.96
Gizzard digesta 09	114.901	172.608	117.182	298.855	0	703.545
Gizzard digesta 24	0	114.878	400.445	0	381.34	896.662
Gizzard digesta 27	65.7071	322.666	590.367	0	159.456	1138.2
Gizzard digesta 34	26.2436	272.453	398.261	0	141.62	838.578
Gizzard digesta 48	96.0602	402.144	216.083	0	0	714.287

## Sheet: Ileal digesta InsPs
Diet: Control
	IP2	IP3	IP4	IP5	IP6	Total
Ileal digesta 04	0	945.541	3693.47	5872.49	53259.2	63770.7
Ileal digesta 16	322.178	1621.86	3093.48	6955.74	58269.2	70262.4
Ileal digesta 19	534.67	1272.75	2225.77	4349.43	48660	57042.6
Ileal digesta 25	831.186	1112.21	1507	4067.01	50032.8	57550.2
Ileal digesta 38	853.003	1989.57	2430.4	4095.93	38367.1	47736
Ileal digesta 41	472.03	1206.83	2730.08	6372.06	60938.5	71719.5
Diet: 500QB
Ileal digesta 07	1032.87	5239.1	15882.9	9012.76	28456.1	28456.1
Ileal digesta 13	1671.95	4019.37	8145.78	6916.58	33007.2	53760.9
Ileal digesta 23	1281.8	3127.54	6023.49	5062.97	16297.2	31793
Ileal digesta 26	1445.94	1995.52	2793.29	4678.22	37564.1	48477.1
Ileal digesta 35	1915.26	4449.92	7157.41	6639.24	20379.3	40541.2
Ileal digesta 46	747.086	1577.45	2223.31	4881.32	39436.4	39436.4
Diet: 6000QB
Ileal digesta 01	4908.55	1672.17	7948.12	361.037	1631.12	16521
Ileal digesta 09	4056.7	2868.98	6386.18	670.241	1617.09	15599.2
Ileal digesta 24	1967.15	1661.6	2414.7	472.26	3519.26	10035
Ileal digesta 27	700.921	235.085	286.653	0	1042.99	2265.65
Ileal digesta 34	1395.45	1197.63	2042.46	495.741	858.595	5989.88
Ileal digesta 48	2187.04	2048.46	3981.35	598.401	1817.68	10632.9

## Sheet: Inositol calibration
Run	Peak	Retention Time (min)	Area (nA)				uM	Area (nA)
							0	0
1uM Ins.cs1	1	8.547	386.815		ileal		1	386.815
2uM Ins.cs1	1	8.547	806.325				2	806.325
3uM Ins.cs1	1	8.558	1283.39				3	1283.39
4uM Ins.cs11	1	8.547	1816.88				4	1816.88
5uM Ins.cs1	1	8.558	2230.02				5	2230.02
10uM Ins.cs1	1	8.558	4516.62				10	4516.62
20uM Ins.cs1	1	8.558	9613.31				20	9613.31
40uM Ins.cs1	1	8.558	18440.3				40	18440.3
40uM Ins.csg	1	9.728	18579.6		gizzard		40	18579.6
20uM Ins.csg	1	9.739	9313				20	9313
10uM Ins.csg	1	9.728	4323.86				10	4323.86
5uM Ins.csg	1	9.739	2151.76				5	2151.76
4uM Ins.csg	1	9.728	1740.38				4	1740.38
3uM Ins.csg	1	9.75	1192.68				3	1192.68
2uM Ins.csg	1	9.75	801.255				2	801.255
1uM Ins.csg	1	9.739	383.89				1	383.89
							0	0
					combined x2
40uM Ins.csga	1	9.512	18707.7				40	18707.7
20uM Ins.csga	1	9.523	9465.04				20	9465.04
10uM Ins.csga	1	9.501	4821.57				10	4821.57
5uM Ins.csga	1	9.501	2217.09				5	2217.09
4uM Ins.csga	1	9.49	1718.99				4	1718.99
3uM Ins.csga	1	9.479	1296.3				3	1296.3
2uM Ins.csga	1	9.49	883.87				2	883.87
1uM Ins.csga	1	9.447	454.61				1	454.61
							0	0
					combined x 3

## Sheet: Digesta & Diets Ins
Diets
Run	Peak	Retention Time (min)	Area (nA)			nmol / g d wt		g/kg
CS_diet_A	1	9.826	15.438		Diet 1 Control	83.3693		0.0150065
CS_diet_C	1	9.826	18.72		Diet 3 500QB	101.093		0.0181967
CS_diet_D	1	9.826	10.627		Diet 4 6000QB	57.3886		0.01033
Ileal digesta
Run	Peak	Retention Time (min)	Area (nA)				mean	sd			nmol / g d wt	nmol / g d wt
CS_ileal_004			nd		Diet 1 Control		186.655	134.751	55.012		1007.99	727.693	297.08
CS_ileal_016			nd		Diet 1 Control
CS_ileal_019	1	8.656	136.37		Diet 1 Control
CS_ileal_025	1	8.569	195.195		Diet 1 Control
CS_ileal_038	1	8.515	367.217		Diet 1 Control
CS_ileal_041		8.656	47.84		Diet 1 Control
CS_ileal_007		8.656	35.63		Diet 3 500QB		450.771	296.501	121.046		2434.28	1601.18	653.681
CS_ileal_013	1	8.569	406.672		Diet 3 500QB
CS_ileal_023	1	8.656	846.852		Diet 3 500QB
CS_ileal_026	1	8.537	443.3		Diet 3 500QB
CS_ileal_035	1	8.613	716.137		Diet 3 500QB
CS_ileal_046	1	8.58	256.035		Diet 3 500QB
CS_ileal_001	1	8.482	564.785		Diet 4 6000QB		2012.84	1012.68	413.423		10869.9	5468.72	2232.6
CS_ileal_009	1	8.678	1113.52		Diet 4 6000QB
CS_ileal_024	1	8.667	2108.93		Diet 4 6000QB
CS_ileal_027	1	8.645	3283.67		Diet 4 6000QB
CS_ileal_034	1	8.623	2744.95		Diet 4 6000QB
CS_ileal_048	1	8.602	2261.22		Diet 4 6000QB
Gizzard digesta
Run	Peak	Retention Time (min)	Area (nA)				mean	sd	sem		nmol / g d wt	nmol / g d wt
CS_gizzard_004	1	9.078	38.025		Diet 1 Control		64.518	34.9496	14.2681		348.414	188.737	77.0516
CS_gizzard_016	1	9.631	49.335		Diet 1 Control
CS_gizzard_019	1	9.631	79.235		Diet 1 Control
CS_gizzard_025	1	9.696	127.693		Diet 1 Control
CS_gizzard_038	1	9.761	58.89		Diet 1 Control
CS_gizzard_041	1	9.793	33.93		Diet 1 Control
CS_gizzard_007	1	9.306	192.952		Diet 3 500QB		166.703	66.5084	27.152		900.244	359.163	146.628
CS_gizzard_013	1	9.631	168.383		Diet 3 500QB
CS_gizzard_023	1	9.707	233.903		Diet 3 500QB
CS_gizzard_026	1	9.728	230.88		Diet 3 500QB
CS_gizzard_035	1	9.75	79.918		Diet 3 500QB
CS_gizzard_046	1	9.783	94.185		Diet 3 500QB
CS_gizzard_001	1	8.938	241.02		Diet 4 6000QB		482.479	148.013	60.4261		2605.51	799.31	326.317
CS_gizzard_009	1	9.382	554.548		Diet 4 6000QB
CS_gizzard_024	1	9.728	540.54		Diet 4 6000QB
CS_gizzard_027	1	9.761	672.36		Diet 4 6000QB
CS_gizzard_034	1	9.793	401.18		Diet 4 6000QB
CS_gizzard_048	1	9.815	485.225		Diet 4 6000QB

## Sheet: Diet InsPs
	Peak area							nmol g dwt
Row Labels	IP2	IP3	IP4	IP5	IP6	Total InsPs		IP2	IP3	IP4	IP5	IP6	Total InsPs
Diet A	0	34315	57663	220823	2422042	2734843	Control	0	258.383	434.187	1662.74	18237.3	20592.6
Diet C	0	27579	57593	204762	2459807	2749741	500QB	0	207.662	433.66	1541.8	18521.7	20704.8
Diet D	0	37868	99863	194098	2121762	2453591	6000QB	0	285.136	751.942	1461.51	15976.3	18474.9

## Sheet: Liver InsPs
	nmol g wwt
Diet 1 Control	IP3	IP4	IP5	IP6	Total
L4A	1.61596	1.20854	13.5527	3.14831	19.5255
L4B	2.38819	3.19857	35.4282	13.5218	54.5368
L16A	1.67721	1.12049	7.73845	2.71805	13.2542
L16B	2.36299	2.23443	16.4102	9.54348	30.5511
L19A	2.19343	1.99361	25.6077	12.1054	41.9002
L19B	2.12649	1.09789	25.2635	9.33699	37.8249
L25A	1.45023	0	2.82364	0.922893	5.19675
L25B	2.03597	2.14576	60.5593	8.28998	73.0311
L38A	3.13522	3.01592	25.772	10.4086	42.3317
L38B	2.46117	2.79498	19.526	17.5642	42.3464
L41A	2.59183	1.31351	21.7594	9.00021	34.665
L41B	2.15478	1.99312	28.329	9.98016	42.457
Diet 3 500 QB	IP3	IP4	IP5	IP6	Total
L7A	3.07149	1.89284	23.1816	8.0835	36.2295
L7B	1.56755	2.3541	12.5661	1.19162	17.6793
L13A	1.6656	0	2.84068	0.549685	5.05597
L13B	1.66363	1.5547	26.9678	8.24515	38.4313
L23A	6.03184	1.35365	20.9889	6.47841	34.8528
L23B	2.33693	3.30256	22.5877	5.46227	33.6895
L26A	1.75403	1.12246	16.411	4.02341	23.3109
L26B	2.67495	1.39169	18.3172	13.4373	35.8212
L35B	1.39613	0.601801	9.15854	7.395	18.5515
L35A	1.62854	0	8.3872	3.64904	13.6648
L46A	1.19286	0.589328	4.8312	1.19594	7.80933
L46B	2.37522	1.77292	15.3375	6.82148	26.3071
Diet 4 6000QB	IP3	IP4	IP5	IP6	Total
L1A	0.844226	0	1.80676	3.16436	5.81535
L1B	1.66425	3.15251	43.9281	13.0163	61.7612
L9A	2.44759	1.10308	11.9646	10.4075	25.9228
L9B	3.21018	2.00287	17.0071	9.85889	32.0791
L24A	1.22867	0	2.45216	0	3.68083
L24B	1.92878	2.68211	34.8496	8.56526	48.0258
L27A	1.5568	3.20351	29.59	10.0103	44.3606
L27B	2.2059	2.76399	48.4233	10.3235	63.7167
L34A	2.48019	1.37786	12.4613	10.0084	26.3278
L34B	2.01127	1.39737	10.0924	6.25562	19.7567
L48A	2.17219	2.04548	9.31254	5.38447	18.9147
L48B	2.17614	0.783218	10.8113	5.4067	19.1774

## Sheet: Liver inositol
	pen	treatment	peak	rt	area		nmol/g		mean	sd
CS_Liver A_004	4	1	1	9.122	15243.7		16814.9		15924.3	3016.27	control	12
CS_Liver A_016	16	1	1	9.284	12620.6		13921.4
CS_Liver A_019	19	1	1	9.295	13852.3		15280
CS_Liver A_025	25	1	1	9.295	15697.7		17315.7
CS_Liver A_038	38	1	1	9.284	16185.7		17854
CS_Liver A_041	41	1	1	9.284	18715.3		20644.3
CS_Liver B_004	4	1	1	9.23	15507.6		17106
CS_Liver B_016	16	1	1	9.208	11514.6		12701.4
CS_Liver B_019	19	1	1	9.219	18342.1		20232.6
CS_Liver B_025	25	1	1	9.197	22984		25352.9
CS_Liver B_038	38	1	1	9.187	15517		17116.3
CS_Liver B_041	41	1	1	9.165	14911		16447.9
CS_Liver A_007	7	3	1	9.165	15257.3		16829.9		16063.2	1898.22	500QB	12
CS_Liver A_013	13	3	1	9.23	16361		18047.3
CS_Liver A_023	23	3	1	9.284	14738.9		16258.1
CS_Liver A_026	26	3	1	9.306	13058.7		14404.7
CS_Liver A_035	35	3	1	9.273	14486		15979.1
CS_Liver A_046	46	3	1	9.252	14346.2		15824.9
CS_Liver B_007	7	3	1	9.23	17426.6		19222.7
CS_Liver B_013	13	3	1	9.208	15534.5		17135.7
CS_Liver B_023	23	3	1	9.197	16356.5		18042.3
CS_Liver B_026	26	3	1	9.197	17285.7		19067.4
CS_Liver B_035	35	3	1	9.187	17890.8		19734.8
CS_Liver B_046	46	3	1	9.165	20015.7		22078.7
CS_Liver A_001	1	4	1	9.089	17034.5		18790.3		18109	3421.53	6000QB	12
CS_Liver A_009	9	4	1	9.176	23781.5		26232.7
CS_Liver A_024	24	4	1	9.295	19295.8		21284.6
CS_Liver A_027	27	4	1	9.295	13454.7		14841.5
CS_Liver A_034	34	4	1	9.284	20942.1		23100.6
CS_Liver A_048	48	4	1	9.241	15928		17569.7
CS_Liver B_001	1	4	1	9.219	16712.2		18434.7
CS_Liver B_009	9	4	1	9.219	19521.7		21533.8
CS_Liver B_024	24	4	1	9.197	17421.4		19217.1
CS_Liver B_027	27	4	1	9.197	11908		13135.4
CS_Liver B_034	34	4	1	9.187	19282.1		21269.5
CS_Liver B_048	48	4	1	9.154	22025.8		24296.1

## Sheet: Kidney InsPs
	nmol g wwt
Diet 1 Control	IP2	IP3	IP4	IP5	IP6	Total
K4A	3.02486	4.08341	40.1901	57.4646	7.41763	112.181
K4B	1.0355	2.32548	40.7017	22.5013	8.80994	75.3739
K16A	1.20127	12.6048	71.475	97.3021	19.8559	202.439
K16B	2.00001	6.86184	43.6656	50.8912	27.2428	130.662
K19A	1.55796	2.76109	12.1719	27.7687	13.2473	57.507
K19B	1.41511	2.18536	15.2456	43.8655	9.36573	72.0773
K25A	0.735803	1.75644	17.6929	28.2211	8.78714	57.1933
K25B	1.08481	1.21787	15.3737	35.9686	10.5561	64.2011
K38A	0.986068	0.884971	9.6352	26.4302	12.7148	50.6512
K38B	1.81715	1.45662	10.4135	32.1345	32.3592	78.181
K41A	1.44633	2.63398	31.2055	33.2368	23.6503	92.1729
K41B	1.00924	0.785485	15.8745	33.0172	11.2913	61.9777
Diet 3 500QB	IP2	IP3	IP4	IP5	IP6	Total
K7A	0.822033	1.26644	7.22423	16.1421	9.40017	34.855
K7B	1.2901	0.863909	9.82835	34.4047	5.93871	52.3258
K13A	0	0.755131	7.558	28.186	8.2077	44.7068
K13B	1.03352	1.21886	16.7369	32.2213	12.8085	64.0191
K23A	0.618352	0.906157	10.695	31.5796	7.26524	51.0643
K23B	0.0888316	1.02026	17.9639	51.6755	8.39663	79.1451
K26A	1.02039	0.616866	14.1216	23.888	7.00234	46.6492
K26B	1.04194	1.84725	11.3674	21.2991	15.2386	50.7943
K35A	2.16244	1.05817	25.2045	27.0448	8.23706	63.707
K35B	0.369133	2.3005	2.96998	25.0888	2.79498	33.5234
K46A	1.29456	1.18244	15.6963	33.2187	31.5705	82.9625
K46B	0.612405	1.20883	28.4571	52.9007	9.95682	93.1358
Diet 4 6000QB	IP2	IP3	IP4	IP5	IP6	Total
K1A	0	1.11108	2.47985	4.45719	1.903	9.95112
K1B	1.51175	1.07056	8.98054	11.6794	5.29756	28.5399
K9A	0	2.28311	12.7218	11.0351	4.85464	30.8946
K24A	0.588494	0.472901	14.1481	27.5547	9.15635	51.9205
K27A	0.727255	0.296105	4.89268	15.1573	4.8622	25.9355
K27B	0.617609	0.597786	13.5931	27.3311	6.11749	48.2571
K34A	2.14893	0.81237	19.5492	22.1607	6.78899	51.4601
K34B	0.28099	0.574618	4.91907	4.58406	1.53839	11.8971
K48A	1.48858	1.11504	7.42989	8.46254	6.38039	24.8764
K48B	0	1.40473	4.12605	5.02267	0.991275	11.5447
K9B	0.775808	6.84976	11.5471	16.6406	7.43081	43.2441
K24B	0.604024	4.37735	12.8417	37.1336	7.03575	61.9924

## Sheet: Kidney inositol
	nmol g wwt
Diet 1
CS_Kidney A_004	5409.83
CS_Kidney B_004	5768.94
CS_Kidney A_016	10930.1
CS_Kidney B_016	6937.02
CS_Kidney A_019	6222.24
CS_Kidney B_019	4908.77
CS_Kidney A_025	6317.67
CS_Kidney B_025	6460.89
CS_Kidney A_038	5734.85
CS_Kidney B_038	5393.23
CS_Kidney A_041	8125.93
CS_Kidney B_041	4984.51
Diet 3
CS_Kidney A_007	7380.44
CS_Kidney B_007	7243.22
CS_Kidney A_013	7445.85
CS_Kidney B_013.1	7050.22
CS_Kidney A_023	6288.13
CS_Kidney B_023	6493.87
CS_Kidney A_026	7630.21
CS_Kidney B_026	6470.98
CS_Kidney A_035	5922.59
CS_Kidney B_035	5115.84
CS_Kidney A_046	4663.58
CS_Kidney B_046	6011.48
Diet 4
CS_Kidney A_001	5411.72
CS_Kidney B_001	7302.91
CS_Kidney A_009	6787.54
CS_Kidney B_009	9069.72
CS_Kidney A_024	7635.62
CS_Kidney B_024	7932.24
CS_Kidney A_027	8280.82
CS_Kidney B_027	6034.34
CS_Kidney A_034	7861.12
CS_Kidney B_034	8253.79
CS_Kidney A_048	8690.29
CS_Kidney B_048	7090.77
